# Supplementary material for: Integrated genomics-based mapping reveals the genetics underlying maize flavonoid biosynthesis
Source: BMC Plant Biol. 2017 Jan 18;17:17. doi: 10.1186/s12870-017-0972-z (PMC5242060; doi:10.1186/s12870-017-0972-z)
Supplement: Additional file 1: Table S1. — Flavonoid intensities of each line in AMP and both BB and ZY populations planted across multiple environments. (XLS 490 kb) [file 12870_2017_972_MOESM1_ESM.xls]

## Sheet: AMPE1
Table S1. Flavonoid intensities of each line in AMP and both BB and ZY populations planted across multiple environments.
Flavonoid Name	Cyanidin 3-O-glucoside	Methoxylated flavonoid 3-O-hexoside	Methoxylated flavonoid di-O-hexoside	Apigenin 7-O-glucoside	Apigenin C-hexosyl-C-pentoside	Apigenin C-pentosyl-C-pentoside	Apigenin C-pentosyl-O-coumaroylhexoside	Apigenin-C-pentoside	C-pentosyl-apigenin O-caffeoylhexoside	Chrysoeriol	Chrysoeriol C-hexosyl-O-pentoside	Chrysoeriol C-hexosyl-O-rhamnoside	Chrysoeriol di-C-hexoside	Chrysoeriol di-O-hexoside	Chrysoeriol O-hexoside	Chrysoeriol O-rhamnosyl-O-hexoside	Methylchrysoeriol C-hexoside	Tricin	Tricin 4'-O-(erythro-β-guaiacylglyceryl) ether	Tricin 4'-O-(threo-β-guaiacylglyceryl) ether	Tricin 4'-O-(threo-β-guaiacylglyceryl) ether O-hexoside	Tricin derivative	Tricin O-pentosyl-O-hexoside	Tricin O-rhamnosyl-O-hexoside	3',4',5'-Tricetin O-rhamnosyl-O-hexoside	3’,4’,5’-Tricetin-O-hexoside	Vitexin	Naringenin
Line	n1129	n1518	n1585	n1109	n0511	n1201	n1268	n1090	n1270	n1370	n1229	n1562	n1569	n1245	n1144	n1240	n0401	n1027	n1173	n0477	n1263	n1216	n1570	n1575	n1581	n1533	n1111	n0145
150	253000	296000	269000	6920	156000	254000	49600	13700	61700	82900	98700	40600	280000	411000	70900	66300	10900	857000	304000	1520000	257000	397000	103000	314000	26600	45100	24700	101000
177	579000	253000	259000	3990	365000	437000	27800	6750	22100	292000	84500	548000	330000	92100	96100	20400	17100	1270000	13900	99200	59800	3730	730000	6520	691	52900	59500	262000
238	84500	3980	10500	2270	56900	160000	104000	9780	40300	4610	29000	647	7670	45400	17700	1080	3040	68400	1280	19300	46000	923	6750	9590	1880	879	33800	56500
268	101000	321000	551000	11700	68800	231000	29300	11500	14300	100000	101000	6580	18600	153000	91300	700000	57000	2310000	79300	1460000	103000	15200	646000	1050000	243000	74000	29900	85300
1462	254000	198000	300000	3470	41800	148000	49600	7380	41800	11600	51000	1590	7980	52500	22700	3340	10900	176000	8370	136000	31600	16800	20000	71800	17000	25200	24400	45000
4019	575000	246000	302000	4970	128000	479000	53600	14500	77100	82100	107000	30600	74700	996000	48800	34600	3340	1310000	169000	1960000	168000	100000	659000	221000	9790	16200	29700	59600
5213	63600	197000	516000	2690	82700	233000	33100	54200	50100	21800	32100	1020	19700	67200	26300	14300	3700	382000	19500	342000	49100	23000	16700	301000	21000	1880	39600	218000
5237	89200	72200	99300	5100	18300	122000	9620	17300	7220	15300	14100	187	9050	48600	14500	5280	8750	220000	5080	53800	48400	2500	3080	74200	11200	3990	33400	276000
7327	126000	11200	8700	7430	111000	617000	24100	58900	27500	15600	16200	614	3750	298000	10100	12100	4310	233000	274000	1280000	33700	119000	8970	199000	13400	90900	33200	148000
7381	86400	162000	232000	4330	55500	257000	6670	8390	18400	13400	32500	24500	2150	480000	13000	582	2090	1350000	65500	1780000	138000	13300	18100	1340	437	88400	30900	69300
8902	210000	316000	288000	2670	157000	248000	43100	7530	44300	40100	34300	24900	195000	94800	16200	293000	4840	258000	4740	65700	45100	717	559000	397000	35100	14000	26500	175000
9642	157000	424000	374000	6070	22400	222000	23000	4780	11900	8350	13400	4600	6990	144000	17500	2860	2220	99200	12600	166000	56900	4710	5650	78800	5940	5720	37300	38200
81162	282000	209000	153000	55400	1660000	1150000	58700	15900	58900	104000	115000	101000	489000	345000	147000	160000	12600	366000	4740	27800	34600	5200	264000	611000	103000	20000	35600	291000
526018	153000	193000	384000	1970	28400	131000	16000	4630	13200	3160	25400	41200	5180	121000	10100	12100	2570	84200	12500	90600	12000	19000	10100	275000	13500	2430	22500	63100
05W002	116000	377000	1170000	13600	341000	295000	220000	11600	133000	42100	117000	98700	150000	377000	50200	19100	47300	159000	22300	227000	43500	4610	187000	68700	3270	53700	34000	1250000
05WN230	196000	189000	217000	8330	93800	291000	7600	45200	11700	34000	276000	125000	26400	233000	33900	13100	212000	350000	1720	21300	46100	2230	4740	47700	5130	536000	61300	2940000
07KS4	835000	226000	416000	5270	252000	227000	57000	51800	40200	101000	70200	56100	140000	26800	30200	38100	2470	335000	2640	21500	43500	601	74300	122000	14900	2530	69000	173000
18-599	316000	98700	35800	2040	37900	201000	11300	2620	15300	4380	35500	12000	5630	199000	8420	1740	1280	210000	14100	528000	55900	46100	388000	39600	15500	619	31800	30400
4F1	137000	275000	547000	40700	959000	1360000	187000	123000	334000	64900	163000	968	3630	120000	48000	43700	22500	837000	7700	122000	58100	1010	27100	105000	21800	24500	98000	447000
7884-4HT	152000	297000	605000	177000	1050000	151000	25800	9840	83400	430000	10200	81900	91000	31800	674000	477000	310000	307000	39400	283000	13500	9980	8500	1230000	212000	167000	30100	89800
835A	90200	311000	363000	13100	223000	450000	20300	11400	31100	179000	214000	707000	375000	365000	82300	66900	13000	1560000	18300	116000	57700	16500	1010000	453000	17600	14200	40400	60400
835B	114000	147000	227000	1690	23700	160000	6460	3760	8930	6430	61300	1140	5830	31100	14400	1120	1560	297000	29700	221000	44100	5140	13600	3050	131	10800	21900	31400
975-12	107000	121000	154000	2320	20900	100000	145000	6760	87300	6810	57700	15600	5000	86100	16200	7250	1910	94100	6370	29200	10800	336	12700	54800	8780	2030	15900	88400
B11	729000	202000	132000	5190	41000	259000	21400	27300	9180	102000	28900	7380	7170	183000	59000	6760	1430	1100000	23800	851000	111000	114000	19700	238000	31200	2610	35300	370000
B110	203000	157000	273000	34800	301000	330000	156000	9860	333000	176000	24500	77700	133000	111000	222000	378000	102000	232000	3170	18500	26900	1330	184000	465000	15100	41700	27600	65600
B111	145000	142000	63700	1010000	387000	310000	86800	81000	116000	1830000	89300	208000	21300	41200	2480000	485000	27000	503000	1260	20700	49900	2480	228000	560000	42900	11300	59100	489000
B113	220000	312000	1020000	3560	108000	126000	241000	4030	204000	17000	7160	48500	44300	312000	23900	96000	1420	184000	2990	17900	6040	1350	10900	1290000	46000	4450	16500	33400
B114	214000	339000	1260000	31200	71700	140000	801000	13400	982000	216000	39300	24000	39300	36600	332000	559000	5790	1300000	16700	255000	52000	3270	475000	813000	103000	4640	26100	30800
B151	519000	74200	161000	2440	15300	160000	138000	16200	174000	10400	3090000	990	15500	29200	16000	3090	1740	201000	29200	233000	31600	92700	12000	64900	73300	2260	28100	29200
B73	264000	283000	914000	31900	62700	153000	316000	18200	310000	111000	13800	12900	136000	6960	93100	39700	354000	331000	17700	315000	24900	30000	3980	181000	30100	44700	63700	975000
B77	134000	147000	141000	83200	35200	139000	68800	11500	58900	25600	69600	1050	3760	136000	71600	5040	31900	266000	28100	252000	67300	56300	6420	113000	12300	9240	27500	112000
BS16	271000	145000	480000	3700	30500	159000	251000	25700	105000	19600	35400	15500	18800	118000	14100	11000	53100	191000	13200	118000	44600	35100	30500	70500	14400	28500	31200	120000
BY4839	245000	305000	439000	374000	28000000	29100000	184000	156000	294000	80100	263000	339000	211000	1750000	274000	421000	58600	100000	17500	78000	56500	431	33600	196000	29100	48800	546000	805000
BY4944	133000	427000	552000	12200	739000	659000	77200	9010	141000	16300	104000	9740	25600	317000	11700	19900	2640	196000	21900	149000	42600	160000	19500	99400	18300	2290	46300	309000
BY804	95600	18500	2560	19800	2150000	427000	10300	6420	11300	42800	37500	69100	825000	1750000	175000	147000	8430	255000	1780	27200	38000	470	5310	215000	44300	11600	43700	44100
BY807	42200	8260	2410	4120	941000	195000	19400	101000	22400	148000	10500	39000	209000	42500	48900	253000	8160	1190000	4790	39200	10200	682	3900	2630000	341000	13300	109000	249000
BY813	42500	17600	5460	6310	2400000	1920000	25000	193000	38800	17900	14800	27200	7780	838000	28200	51300	18100	90100	3480	22900	51500	224	2880	55800	10200	11000	141000	253000
BY855	100000	401000	631000	13300	5040000	2570000	88400	347000	54200	83200	1190000	71200	202000	48900	36300	37300	6440	549000	215000	1390000	163000	23700	754000	197000	30900	34700	242000	1550000
BZN	45500	214000	413000	6410	34900	271000	36500	61000	131000	11200	32600	387	1120	22200	29800	5590	29300	126000	9640	71900	38600	19100	6010	14800	4020	859	34900	78100
CA47	111000	196000	281000	3000	70300	118000	26000	10100	38200	8620	48900	1230	4730	116000	5720	15100	1520	63100	4250	116000	12900	1870	6510	65000	11400	1760	25400	64500
CHANG3	213000	233000	94100	8680	53800	143000	978000	5540	1360000	54900	20300	10000	51700	56800	44500	105000	2800	485000	1710	15200	31600	438	202000	995000	44800	6830	21700	54500
CHENG698	57400	173000	116000	5950	15100	151000	133000	3820	108000	2530	75800	1270	2300	10100	17900	1850	1210	64800	3750	42400	33200	668	6370	8040	2100	1250	22000	208000
CHUAN48-2	88900	432000	1020000	3340	94400	161000	74300	5350	190000	4420	141000	496	12000	46500	11800	1630	3610	159000	16500	414000	59500	43400	2410	58200	11300	11500	38800	160000
CI7	192000	157000	171000	5790	48000	310000	16800	16600	29600	11600	304000	1840	5630	66800	18700	2920	5140	125000	5310	50500	40600	1250	55400	16000	9140	2150	22600	92300
CIMBL1	213000	123000	112000	5930	174000	237000	35500	13200	77100	101000	52400	142000	133000	19100	48600	72800	17300	162000	3520	25100	29300	2420	1780	62800	4280	9040	50800	106000
CIMBL10	271000	164000	183000	4570	139000	205000	56500	11000	128000	37500	13900	61500	105000	71700	20800	26400	14100	131000	3390	17400	41300	1150	27200	137000	8240	32200	29100	82300
CIMBL100	522000	299000	373000	2210	21700	102000	15500	1720	28400	3880	26300	5340	14700	544000	10100	1880	874	88600	3900	71200	34600	9330	24400	14500	1160	610	25800	27100
CIMBL101	302000	226000	79600	2590	28500	410000	11200	19400	21200	8180	40000	3530	5140	25500	15400	1380	260	681000	94500	1280000	193000	145000	13100	130000	8090	2150	26100	111000
CIMBL102	911000	288000	712000	2680	27500	111000	27300	3230	24800	4240	13800	2000	4260	22300	15500	1540	1170	227000	1530	126000	47300	7010	3730	9350	2270	782	22500	50900
CIMBL105	139000	285000	846000	2380	27700	177000	9900	2570	13900	4340	17700	4620	12600	74500	11600	1320	2050	77600	6430	58700	57500	2700	2130	50900	1530	923	20600	20200
CIMBL106	475000	5570	7640	2250	22000	197000	11000	5220	24100	5130	21800	2080	3740	46900	23000	1880	1340	92300	33100	179000	37100	20900	140000	11200	443	6050	18900	135000
CIMBL108	467000	392000	287000	7330	136000	228000	11200	18400	15200	14500	56400	1590	4460	60800	14900	4310	1660	208000	12100	123000	49400	14800	16200	121000	10300	8380	51300	67200
CIMBL109	894000	260000	328000	4530	25500	163000	6580	10700	7420	9160	50300	5450	2530	86000	35400	1350	2340	95000	5400	67500	40700	8380	36000	13800	1930	9960	16900	62900
CIMBL11	320000	273000	1550000	7010	40300	223000	14000	21000	11900	9100	45600	1830	5040	50500	14500	1960	6930	172000	22400	237000	46500	57600	15700	25500	6540	22300	19600	80800
CIMBL111	384000	272000	506000	4940	38500	169000	8260	2430	5650	7720	97800	2580	13600	380000	15100	1700	4850	140000	5180	107000	43500	7080	22800	10400	1900	6530	16100	41600
CIMBL113	104000	162000	576000	3730	53800	148000	7660	10700	10800	11100	214000	844	7150	1610000	11800	6110	2720	166000	15400	189000	46100	67800	10300	38300	5470	6890	23000	240000
CIMBL114	181000	199000	332000	5250	28700	182000	42800	20700	29100	7690	12500	8830	3740	15500	22900	1720	3920	137000	12400	250000	42400	40000	3100	39600	10400	8250	16300	81400
CIMBL115	399000	362000	722000	2510	59500	132000	22900	2790	33900	4830	40200	212	5300	119000	27000	1100	1190	146000	2960	66100	38500	5900	8540	15200	1380	1970	23500	99500
CIMBL116	159000	264000	232000	5180	49400	199000	32600	7150	66500	6270	19200	1430	4020	23500	15100	2550	4590	72300	4190	80300	38300	18300	4920	14300	3680	5920	31200	300000
CIMBL119	348000	283000	396000	6190	67900	154000	9320	1800	3090	5820	17800	6240	9870	2130000	10500	1430	703	67500	2210	23700	29900	3110	3290	7190	614	1170	15300	80000
CIMBL12	419000	11300	2120	2860	88900	190000	17000	12600	7500	7930	44300	4830	6590	56100	11300	2290	1880	122000	6620	65400	49200	6850	32800	14300	3570	817	29200	145000
CIMBL120	625000	331000	1070000	2860	84500	202000	12100	3140	9060	10600	16200	466	10800	381000	11100	3740	1810	599000	51600	1330000	187000	185000	1590	121000	10000	14200	24900	25000
CIMBL121	140000	138000	13400	3810	26100	130000	9940	3360	6080	3100	15300	1110	4000	210000	16300	1800	2090	72800	4030	62800	40300	5760	5850	14500	2000	843	28800	40000
CIMBL122	301000	236000	253000	7930	66600	296000	19800	4590	21100	11400	30800	1710	5870	4160000	19100	3500	4930	157000	7800	72900	37100	21300	15200	55200	5720	6220	16900	89100
CIMBL123	443000	212000	838000	7220	47300	193000	13100	11900	22300	2220	102000	2140	5290	278000	11300	2070	6470	50200	980	18700	32800	8990	73300	7270	1850	18700	23900	93600
CIMBL124	182000	158000	200000	4290	39200	179000	7840	5440	5120	6190	123000	8560	12300	370000	20600	6680	1680	169000	30000	937000	88900	62900	46800	59400	10100	10100	28300	58400
CIMBL125	385000	3280	3150	3490	31100	138000	7810	2620	9980	8500	45200	3490	4760	29000	12800	2250	2840	192000	16200	239000	38900	37800	4590	93400	11500	5120	28100	95800
CIMBL127	594000	199000	343000	5020	14400	157000	8350	4310	9260	4830	21600	1290	3980	71800	12400	1770	6870	72300	5180	71400	38800	9430	5470	17500	1090	10000	26100	55300
CIMBL129	642000	137000	244000	17400	69600	235000	9900	8110	21900	36000	20500	78900	18600	386000	176000	3620	72600	1380000	481000	7430000	788000	1280000	10300	565000	37500	551000	28000	250000
CIMBL13	166000	369000	1110000	17700	1380000	806000	85900	25100	224000	314000	203000	105000	575000	23400	121000	284000	718	2280000	4810	83000	42600	17000	2380000	373000	29400	7240	47000	377000
CIMBL133	198000	174000	535000	38400	3340000	467000	15200	18700	24100	43400	224000	102000	139000	115000	47700	39600	2520	340000	1570	29900	43400	2400	126000	312000	35600	16500	109000	780000
CIMBL137	162000	160000	252000	2040	17700	145000	10100	10400	6840	3520	20600	10800	12300	85500	18700	1220	863	89500	1820	19300	35400	331	6780	19300	2420	2960	24200	51500
CIMBL139	429000	230000	187000	37400	43500	167000	93500	4720	84200	10800	25500	3480	2780	77400	34300	1730	1990	176000	15400	255000	59000	29900	6990	53500	6550	1830	24300	62300
CIMBL140	547000	276000	795000	3960	34300	150000	16900	1680	13500	6200	179000	545	8470	112000	10500	2050	513	167000	24100	386000	71400	51800	1970	27600	4920	2980	19800	26500
CIMBL141	336000	164000	8390	3300	20400	151000	93400	12100	114000	7780	20200	1230	5400	48300	15500	1060	392	185000	3960	22600	44700	210	5290	17900	2530	743	22000	65300
CIMBL142	192000	268000	226000	82000	85400	236000	16400	14700	16900	585000	22900	5310	34900	45100	391000	185000	2660	1150000	215000	2640000	140000	57200	49500	334000	87400	4830	29300	55900
CIMBL143	362000	351000	415000	3000	11300	177000	132000	9140	11200	5270	16000	196	4330	67200	20700	1150	2250	117000	13000	104000	41500	43100	6240	31200	1620	4750	20600	41500
CIMBL144	307000	259000	707000	4820	76700	197000	21200	5760	56200	40000	29900	13300	49500	138000	23400	27400	2890	147000	5400	48200	45100	428	48400	54800	5340	9070	18500	54100
CIMBL145	580000	265000	344000	4130	116000	181000	1250000	34500	1820000	45900	16900	8220	49000	101000	13000	6620	37900	188000	3080	28300	42900	1190	8990	32400	2300	30800	151000	1260000
CIMBL147	118000	239000	545000	2970	61300	164000	27800	3150	15000	20300	15200	4460	9020	161000	46800	9360	1470	492000	25200	683000	93500	150000	7880	369000	27300	1550	26200	68400
CIMBL149	253000	284000	378000	3880	40400	258000	11100	5240	5210	9840	30400	12600	2760	152000	32700	6470	2160	316000	50700	792000	119000	90200	18400	334000	35400	1460	30700	128000
CIMBL15	311000	32800	25600	4950	33600	142000	10900	2170	9210	3220	15800	641	10800	330000	12800	1070	1040	78900	3630	77000	37300	12100	7280	20100	3620	1640	24900	58000
CIMBL150	806000	206000	850000	8280	18500	96400	17800	1680	10000	4550	10800	3640	12100	32100	21100	3940	2730	50600	1380	9450	27200	531	3570	1130	555	1120	21100	24400
CIMBL151	559000	163000	129000	3540	19100	160000	164000	17400	105000	14000	159000	1870	3460	117000	12100	4730	1700	92100	1390	28100	36800	8470	3790	10700	4760	5650	27600	34700
CIMBL152	791000	120000	325000	3220	27500	237000	7260	10300	8060	8480	19800	2020	3050	81600	15500	1040	849	307000	78500	1330000	77200	300000	8720	24300	3200	5480	17500	37400
CIMBL153	1190000	15500	5180	4360	39700	188000	15500	8970	13600	11600	17900	2550	4520	64700	42200	847	1250	404000	84300	737000	123000	104000	4760	118000	10500	8670	29500	51600
CIMBL156	205000	204000	408000	3860	23200	237000	25000	4400	89600	6290	29900	2380	11400	169000	9470	5480	895	275000	42700	789000	103000	66000	10300	34600	3220	6840	18800	111000
CIMBL157	932000	102000	68700	4130	115000	361000	23700	21600	5750	44500	65900	61600	46300	59400	22200	9050	1890	380000	94300	722000	63600	138000	31100	102000	6950	3890	59300	114000
CIMBL17	241000	251000	750000	759000	1800000	449000	24300	22500	20000	1010000	112000	62300	129000	634000	678000	111000	3320000	2080000	29600	201000	48400	57200	91100	314000	16700	1030000	55400	8000000
CIMBL18	291000	101000	93200	13000	30100	126000	60700	2720	299000	7120	21000	7880	4620	31400	11100	7720	3230	92300	1540	18400	51500	2100	3520	9090	1720	1630	26100	66600
CIMBL19	1080000	96200	330000	7680	75700	259000	24500	6750	16200	5390	23800	17300	15100	513000	19300	12800	4120	71300	2630	35400	51900	26800	19900	29500	1510	4830	28300	42200
CIMBL2	794000	128000	140000	2860	31900	226000	12300	6020	32300	4340	18400	1410	5330	41900	16200	738	901	114000	4010	25600	51700	3270	6250	18800	2130	1720	24000	19800
CIMBL21	702000	319000	147000	3020	14400	165000	97900	2560	159000	17500	13000	1690	2550	3390000	16300	3680	1750	160000	2920	52400	46400	5220	2890	4750	1510	2210	15100	137000
CIMBL22	1320000	107000	67800	12200	53600	543000	21500	9390	21000	79200	65900	623	1280	110000	24300	4200	1550	3850000	47400	1350000	236000	45500	18700	307000	16000	28200	33400	3200000
CIMBL23	511000	395000	222000	2730	43600	299000	20400	6750	23700	51900	15000	2420	4400	407000	22600	10000	3650	3030000	20000	1380000	70600	105000	9000	304000	36600	60400	17100	73500
CIMBL25	385000	213000	342000	4950	138000	137000	16400	3930	32900	11000	22100	4700	27200	130000	24500	3050	2700	146000	7740	189000	54300	12800	14800	9430	2650	1420	36700	405000
CIMBL27	535000	101000	246000	52400	136000	197000	44400	7440	51800	230000	25300	2910	30500	13500	51100	25200	3250	123000	12300	75500	53000	7700	12700	9570	5370	3620	28700	340000
CIMBL28	95900	167000	523000	5840	79900	158000	48200	5940	56400	52400	45000	3310	20300	133000	41500	3010	5790	314000	5320	209000	39400	18600	13100	14600	6650	5200	27500	71900
CIMBL29	295000	335000	615000	5420	91200	320000	76200	7120	83200	65300	29200	14700	5750	70800	36500	5380	4730	2770000	564000	5580000	439000	1170000	13800	470000	17200	90500	19700	358000
CIMBL3	164000	129000	279000	4420	84200	159000	7470	18300	6970	10200	40700	424	3000	66200	21200	3430	2090	84000	3240	25500	39700	6780	8100	7910	1600	2360	43900	356000
CIMBL32	232000	355000	583000	11200	20400	139000	12400	4230	13200	4120	88600	3360	3170	240000	9200	2730	2110	76800	1320	12000	41500	1150	12900	5110	1810	1900	27300	30700
CIMBL38	380000	212000	695000	3010	107000	201000	6610	8080	10200	9780	52600	3380	6700	585000	17600	8920	1400	276000	3800	33700	42800	18900	62200	140000	25800	1850	87600	65700
CIMBL4	183000	372000	228000	5940	26900	172000	9190	5970	11100	8750	15600	10000	7080	182000	14000	5470	3340	188000	3620	139000	48500	20400	5840	29300	7820	1620	24600	28100
CIMBL40	433000	338000	1010000	11300	124000	345000	131000	13500	84600	8820	134000	3300	12100	325000	35000	2550	12500	170000	11400	186000	43000	31800	210000	44000	1820	46000	47800	82500
CIMBL42	157000	247000	177000	2170	88700	270000	16500	14700	5790	9650	20200	16300	3880	30900	15000	1460	14000	264000	81200	792000	153000	17100	5920	41800	1370	18100	19100	276000
CIMBL43	353000	145000	143000	2480	12800	135000	45200	4520	19700	6430	19200	838	2730	1480000	14500	3670	2750	71300	1580	28200	45500	1760	9010	5860	2040	1230	22500	15000
CIMBL46	828000	206000	566000	5110	28200	171000	9220	3750	11800	32900	26700	1130	3250	15400	15300	9940	1870	284000	9790	89100	49900	23300	7980	89600	14200	944	18500	614000
CIMBL47	240000	416000	1020000	10200	28800	181000	11600	8630	16400	20700	14900	67000	6530	25900	32400	7760	151000	104000	10700	183000	43400	25800	12900	40100	8820	18200	34900	1270000
CIMBL48	133000	221000	643000	2990	36500	284000	17600	9030	4870	4440	24500	2320	3640	520000	33000	3920	6200	106000	6430	199000	67400	16700	18400	16300	2310	6840	27600	35000
CIMBL49	653000	515000	1190000	4700	59200	190000	19000	4380	14700	20600	16300	268	5510	335000	16500	1640	1700	576000	75100	716000	62000	69000	9890	87700	3120	8810	29800	119000
CIMBL5	114000	27000	4360	2890	13200	119000	40000	3500	89200	3620	17600	2410	5870	12600	16500	765	1190	71300	1060	8210	41100	1140	5890	2280	1200	2280	18200	31500
CIMBL50	332000	432000	1710000	2750	23100	185000	8140	9950	4720	9090	18200	5980	3000	40000	18700	1220	3600	1760000	15900	1470000	75400	38300	4840	71800	16700	56900	21000	70100
CIMBL51	240000	287000	191000	54300	77800	525000	16700	5250	21700	22200	19800	94900	7630	1910000	164000	60300	4150	1340000	136000	1930000	660000	191000	14400	455000	18300	9630	45200	40600
CIMBL52	14700	178000	394000	3860	39400	164000	13500	3970	13500	18700	68700	1600	4480	82900	29400	10900	1650	619000	10800	59600	40400	2060	11600	132000	31500	4690	23000	69400
CIMBL53	311000	263000	281000	12300	531000	174000	17400	14600	8340	61800	62800	9460	9300	161000	25100	10000	212000	1190000	207000	1170000	135000	91900	31900	542000	33200	128000	194000	4970000
CIMBL54	173000	360000	336000	5070	172000	219000	5720	4360	7630	42400	56600	67300	74900	591000	16100	17300	2250	196000	19700	198000	38300	21500	153000	71600	15100	2490	30200	91600
CIMBL55	182000	181000	129000	3400	1470000	1810000	7270	12400	10300	40500	83300	2080	3410	1280000	33500	4970	1710	246000	8280	110000	53400	16200	17400	30700	3110	7330	35200	1050000
CIMBL56	204000	286000	301000	4010	128000	198000	4010	48900	624	4080	48300	1970	5650	93900	17000	1750	965	78800	3070	38600	49400	3560	5820	15200	4380	2890	62700	49500
CIMBL58	206000	44300	55600	3100	93700	124000	5150	3140	13200	4740	28300	992	8500	862000	17300	2930	1320	78100	4810	16300	49500	2890	12400	41600	6450	2750	25400	269000
CIMBL59	404000	351000	201000	2900	68000	305000	27300	10500	12900	15900	22900	6380	10600	445000	27300	9370	2890	701000	30200	2210000	292000	190000	7870	316000	14000	7530	42200	599000
CIMBL6	171000	199000	222000	3230	57700	262000	3390	7640	3420	8660	23700	10700	4490	45900	15400	5670	1050	179000	11100	438000	112000	85200	6220	174000	25900	3920	25400	41000
CIMBL60	158000	7400	14300	5650	36700	176000	17500	4170	11400	6750	19200	1920	4460	20300	10900	404	2140	127000	12000	160000	39600	12200	1920	3630	2770	22400	16400	31400
CIMBL62	613000	346000	255000	4450	41600	199000	9260	3280	7120	4950	22700	6330	9540	170000	23500	8100	1490	153000	4100	44500	45100	12000	8530	122000	4970	3760	14400	101000
CIMBL63	872000	234000	406000	3900	27800	216000	9220	9150	45300	7740	12600	30900	11400	164000	13400	3130	9180	354000	8420	119000	76500	42400	6080	44000	7490	37900	25000	114000
CIMBL66	1260000	223000	183000	9140	15600	144000	22400	4400	52900	8400	24100	910	2360	4810000	18500	509	4730	75300	1430	28700	43800	559	12300	4230	1380	10500	12700	101000
CIMBL68	654000	143000	119000	5920	14800	166000	14900	2610	13900	4270	11000	2390	4050	930000	29300	414	1450	56100	3260	18100	49300	1750	2820	8440	1480	1810	23900	31600
CIMBL69	1650000	227000	123000	15200	17400	142000	18300	4540	78900	20400	19100	919	4850	2860000	21000	1010	57600	126000	1430	49400	38800	633	7210	3050	806	53200	29100	194000
CIMBL7	127000	184000	339000	2430	26500	140000	5940	7280	10200	15600	22600	9540	9830	3310000	19500	10000	2780	277000	14600	92500	39200	42100	10900	126000	12400	12800	16000	77900
CIMBL70	216000	154000	54300	3640	74500	161000	11000	7590	5880	8160	84200	1040	4250	118000	13400	3430	3280	198000	21300	198000	119000	39700	39700	44200	7900	12800	27800	90700
CIMBL71	215000	283000	189000	3200	43600	242000	69500	5360	59000	13100	16400	22300	7050	75100	28900	5460	1980	255000	7810	319000	78900	32700	4660	76100	7100	774	32200	4420000
CIMBL74	343000	365000	454000	6230	20900	130000	14100	4270	13300	16300	29100	9630	5670	90500	31200	2810	1650	408000	20200	437000	65000	6910	45600	48700	13600	2770	29000	310000
CIMBL75	209000	397000	569000	5880	37100	207000	106000	6380	118000	5540	38300	1040	8940	33800	31900	1280	6470	155000	50400	565000	87900	10400	17100	64500	17900	12100	17800	101000
CIMBL77	450000	126000	83400	875	43800	274000	9250	4500	5690	5140	26400	850	4570	21800	7800	1090	1260	151000	13400	210000	50400	17000	6250	16300	1580	195	21400	40800
CIMBL79	718000	300000	540000	2500	38400	136000	15400	4800	34900	4000	14600	45300	17500	36700	12000	1710	2360	168000	13200	124000	31000	16800	1490	45200	6050	3690	18700	64500
CIMBL81	243000	233000	214000	12200	91400	189000	13100	3250	7370	26200	19000	24600	10200	245000	26800	7120	2710	547000	2750	28700	48400	4280	4630	69500	4350	3090	26700	335000
CIMBL82	311000	73400	153000	4860	32800	141000	13700	5320	14000	6320	20400	671	8830	54900	12100	1860	346	175000	15500	193000	38100	32600	6800	19000	3220	1910	24900	74800
CIMBL83	355000	270000	399000	8930	81600	440000	12000	18600	9930	47900	21100	7210	12800	975000	76100	5190	14600	2190000	102000	1250000	183000	24600	3130	170000	17800	18500	39300	51000
CIMBL84	76900	105000	136000	2790	35300	265000	17500	16100	13500	5140	32700	5570	2220	52100	15300	1430	2560	150000	13700	564000	69200	48500	15500	15000	4890	5990	27600	38700
CIMBL86	877000	285000	297000	5350	101000	248000	323000	8990	433000	6910	73400	3530	2350	111000	7310	1330	1440	67400	1950	17000	44000	1970	35600	11100	2000	346	97600	121000
CIMBL87	257000	355000	572000	6890	28500	206000	8860	2490	8130	6910	83500	6350	1770	49600	13600	3850	761	268000	18200	412000	86900	47400	11800	101000	12600	6620	25800	60100
CIMBL88	658000	254000	503000	2940	22600	120000	11700	4190	9160	5330	23500	1320	3970	587000	17900	4220	2880	78600	4190	48800	29000	6820	4100	32400	19600	3800	16800	26700
CIMBL89	142000	153000	684000	29600	77900	444000	11400	4750	15700	144000	42600	1970	14100	246000	124000	14900	2470	4230000	51000	2850000	230000	222000	12700	1320000	73500	2690	23200	19200
CIMBL9	182000	261000	259000	2300	19000	158000	6980	7470	13700	7250	21000	4690	11400	79600	13400	3580	1570	123000	2910	41800	46700	3430	3270	17100	1170	4280	19400	454000
CIMBL90	491000	243000	348000	2610	24500	188000	7590	4140	6680	2970	26000	2110	5190	267000	9710	1030	1280	135000	15000	200000	53900	27400	5710	22800	8170	10500	24200	30300
CIMBL91	197000	178000	396000	4560	53500	306000	8100	9560	9970	15100	13100	1680	11900	41400	25000	9110	2540	360000	29700	186000	50800	4840	4110	210000	13200	2130	23000	92900
CIMBL92	29500	279000	870000	5140	60500	287000	8170	5270	15500	22400	22500	4660	8180	36100	36900	13200	1020	250000	34900	428000	147000	8120	10400	155000	17700	1010	23400	29200
CIMBL93	138000	392000	1230000	4430	110000	182000	7380	6750	13500	16500	53200	39200	17400	204000	14300	1020	2500	242000	45000	979000	133000	159000	18600	110000	5290	3420	32100	54600
CIMBL94	98500	257000	635000	2760	59200	214000	7370	17400	7450	4080	25800	729	10800	13700	10200	1350	2760	178000	29900	464000	59400	36700	54000	38600	4870	9550	35400	175000
CIMBL95	905000	228000	99300	2870	50000	140000	8870	3570	6690	3780	75300	3800	271000	124000	10700	2000	1690	99900	5450	95200	51500	6840	886000	24800	4310	1620	18900	37200
CIMBL96	374000	425000	953000	13900	52000	355000	11500	10000	11500	22200	19100	5770	3500	230000	59700	6390	4470	682000	50300	1040000	136000	141000	6120	183000	18100	4150	18800	120000
CIMBL98	297000	454000	358000	4870	22100	173000	13400	4460	15000	5370	15000	3830	13900	203000	12900	2780	1420	166000	2390	51100	41600	7230	5780	49700	15300	1430	25100	73600
CML114	120000	295000	259000	4520	16000	145000	16300	4830	23200	4600	18000	8240	3440	105000	11600	734	2470	105000	4200	50900	41700	9410	2700	8280	2320	662	24700	23300
CML115	107000	288000	424000	2320	19900	151000	10600	7070	13700	6000	19900	1090	3090	224000	26500	1480	647	158000	8730	92600	57200	31800	2730	18600	5110	1100	20400	21600
CML116	57000	255000	573000	3010	97300	208000	60600	9680	120000	7260	18000	38800	3800	22000	14600	1720	2690	240000	38200	377000	59100	6080	3180	21000	7610	4460	42900	74100
CML118	259000	269000	617000	10600	11900	128000	63400	2780	72100	51600	12200	19100	9630	79800	47600	13600	2400	893000	20000	465000	71300	39600	9590	239000	104000	8820	203000	138000
CML121	181000	234000	114000	617000	31500000	4780000	10200	231000	5350	345000	34300	138000	31800	37700	231000	203000	66200	1290000	48000	387000	62700	45100	18500	967000	52800	121000	2170000	13700000
CML122	259000	141000	212000	2900	134000	279000	25300	2630	19400	2710	229000	970	8170	38000	17500	1480	6960	258000	68700	476000	70300	139000	35400	50100	7590	89500	27000	68500
CML130	144000	398000	150000	3290	55500	251000	17300	7900	27400	6690	37600	306	5360	90700	28200	6210	1940	582000	18600	1210000	73300	6980	24800	182000	25900	4240	27900	43900
CML134	87100	196000	218000	27600	75900	597000	11800	43100	15100	874000	93700	563	3390	49300	92200	13800	25200	5700000	23400	739000	71400	40200	45100	72100	5360	35700	29700	31500000
CML139	286000	177000	334000	2740	115000	271000	15100	896	7330	2400	149000	3580	3360	30100	8460	3000	1400	393000	71700	847000	65700	214000	34400	125000	10200	28900	34400	38300
CML162	385000	380000	135000	6050	58700	141000	8850	2300	4220	8220	15100	1030	13800	3890000	42600	4110	12800	113000	5970	99200	57000	7650	2350	36300	3560	10500	21000	43300
CML163	2550000	259000	446000	1490	12200	158000	13200	4080	9290	5680	15900	1240	4770	66800	6580	901	7190	88200	10100	48100	41400	1510	3720	5790	1320	7890	18500	30700
CML165	443000	322000	595000	25200	39200	148000	13100	4840	7530	118000	27000	536	6810	531000	176000	10400	2400	2320000	117000	1710000	299000	63700	9170	535000	37700	1210	25200	33100
CML169	406000	251000	290000	2780	23600	205000	10400	3480	19600	8880	19000	4230	5290	86700	12500	3540	2610	269000	5220	125000	36800	14000	5830	69900	3560	4160	18900	182000
CML170	647000	204000	324000	5320	41600	238000	6560	10000	13600	24700	49400	778	4040	1830000	24700	6710	4720	1400000	102000	2750000	354000	293000	11300	362000	16800	27700	30200	36900
CML171	390000	232000	283000	3300	42300	265000	10000	4740	3730	7590	45900	859	4040	434000	13500	1400	786	299000	33000	303000	63800	53100	9540	58200	17100	9780	22100	78900
CML172	299000	251000	323000	2810	25700	195000	5690	4110	2350	5190	38100	668	14400	271000	13700	1770	623	153000	9920	133000	53300	12700	7540	29500	12300	3070	26800	54300
CML189	235000	337000	3240000	4190	69100	178000	7840	5280	5320	17200	66200	2390	4480	63200	20900	21700	3650	175000	37300	315000	61600	96000	7820	352000	56300	2410	27000	50100
CML191	274000	297000	406000	3580	38500	226000	21300	16000	24400	11300	28400	3370	5970	70800	8440	4850	12100	280000	42600	1100000	99300	219000	12500	268000	52200	2470	21900	344000
CML192	358000	167000	794000	4470	32500	307000	17500	19500	21200	7550	27700	1050	5090	193000	6460	1400	33500	69500	1430	12500	44100	2230	5190	1350	457	4130	24900	96000
CML20	567000	256000	138000	3990	212000	230000	19200	3760	19000	26800	26000	9710	41200	1120000	25200	4630	1330	147000	1930	17200	37200	1590	103000	14500	2070	1620	32600	123000
CML290	273000	143000	109000	4600	53100	267000	12700	4470	34500	38500	18900	33300	3820	37300	20700	13300	6570	594000	17300	282000	53700	75500	9770	109000	16100	8890	22600	60700
CML298	402000	198000	61400	983	360000	181000	7050	3850	21900	7630	40200	835	5960	117000	26200	5150	24800	425000	21500	992000	317000	38300	21200	418000	93600	84800	27400	113000
CML304	256000	109000	306000	14400	115000	336000	8600	12800	14800	25400	248000	816	10900	14100	22600	3360	2190	212000	52700	414000	50200	141000	16600	57400	8650	3810	44300	2650000
CML31	683000	117000	60200	11600	67200	346000	26000	7480	17200	33600	32100	1830	4910	129000	31600	4850	2250	916000	65800	1560000	105000	157000	14400	75700	2100	1930	23200	2090000
CML32	108000	209000	611000	7660	15800	155000	7320	2870	10700	5970	148000	598	8730	851000	10400	1700	5850	94800	2790	111000	35700	15100	4590	11200	2980	1680	32200	25000
CML323	112000	429000	648000	5010	26400	135000	54100	3360	7300	14100	14800	18200	7240	17000	17100	5200	1120	113000	3520	59100	46900	15100	7900	43700	4800	5290	26200	25000
CML324	347000	243000	716000	4830	25500	221000	21300	5190	2810	4760	50800	2240	8030	326000	20000	1060	2120	139000	18300	125000	60100	4080	20400	17500	1470	2110	27000	19500
CML325	232000	258000	721000	2130	17700	149000	22100	13400	20000	7060	18700	11300	4780	5770	20600	1220	1320	132000	9270	78100	45200	7830	3450	7570	1440	2710	36000	48500
CML327	234000	72600	151000	3010	36400	170000	473000	15100	479000	4720	36800	525	5800	348000	10900	834	2360	144000	4560	59000	67400	501	43700	30300	2380	12800	35400	42400
CML338	282000	339000	225000	4920	25100	163000	15300	3690	9930	8700	17500	2700	4980	443000	15500	2730	6860	252000	4920	137000	73800	31200	4140	63500	14900	2080	24600	56200
CML360	918000	331000	3240000	3700	66500	221000	9960	11200	10200	15800	20600	54800	10200	35000	22800	1370	6350	428000	42400	1500000	100000	92800	16100	64200	9250	24600	57400	157000
CML361	637000	461000	337000	13500	842000	716000	28500	12100	27900	27200	13500	18500	38900	46200	59700	5820	812	983000	136000	858000	238000	150000	11000	118000	41800	1330	56000	122000
CML411	729000	265000	474000	3930	33800	512000	10200	33400	8950	23800	18600	3710	5400	547000	29200	24300	21300	1160000	65500	903000	150000	127000	30700	666000	131000	57800	27400	73800
CML415	179000	383000	786000	8460	103000	261000	11600	3320	18600	23000	33800	1490	2320	41500	51900	3450	2030	1830000	351000	1160000	188000	178000	14600	257000	62200	15600	25300	87100
CML422	506000	311000	803000	10400	644000	635000	195000	32500	343000	43700	133000	98200	17700	312000	59800	3820	27600	318000	66600	1160000	119000	169000	44400	59600	17900	29600	51500	157000
CML423	65400	108000	416000	3690	13100	132000	10300	3090	12700	7950	16800	1280	2200	91500	36900	542	1030	98900	3400	17700	41800	2390	3120	2220	333	900	24500	16400
CML426	863000	215000	269000	4150	37100	321000	37900	55400	19100	48000	17100	4120	3620	65100	16700	3250	3690	764000	225000	1910000	103000	354000	9830	60300	12200	9240	15700	45400
CML432	633000	237000	197000	3420	51500	138000	9500	6740	10300	18200	31200	3990	2690	42500	8310	9270	4520	389000	8270	224000	43600	34300	40100	92000	20400	18700	96500	118000
CML433	1050000	302000	436000	1140	41300	213000	13500	7850	4310	26300	26300	12600	7910	50900	14300	4270	4730	212000	12300	207000	52400	26000	15900	49600	14900	7750	30400	970000
CML454	413000	245000	72500	5080	73600	164000	26400	7660	22300	6510	72300	3050	6300	55400	12500	2950	3920	1290000	18800	244000	50500	34200	9540	227000	24300	62100	36400	85000
CML470	852000	306000	611000	4250	25700	373000	43700	10600	15000	12200	17400	5900	8450	102000	13100	4840	2260	273000	210000	967000	95700	296000	14000	46400	6900	11100	19700	56200
CML479	238000	210000	259000	6670	27900	118000	14300	4790	54200	26300	175000	726	16000	155000	18300	4880	2590	84100	1240	38400	27700	5500	10300	1590	761	2630	26300	63000
CML480	450000	213000	90000	23000	52700	345000	13800	8880	8980	16800	64900	939	8000	304000	23000	4060	2950	292000	17300	517000	274000	27900	54100	155000	9250	5930	31200	788000
CML486	1180000	205000	139000	3050	66100	177000	63300	10500	113000	14700	79300	12200	5580	79300	9930	5220	2580	822000	320000	999000	185000	9700	167000	320000	14700	1330	29700	96100
CML496	121000	155000	413000	3000	20700	211000	7290	4880	5600	1260	15000	1760	2760	41400	10200	1230	4190	91900	2530	26700	39600	23900	5100	18500	2910	3840	12200	38200
CML50	237000	257000	825000	8070	124000	170000	169000	5370	279000	9490	27400	56500	12100	588000	17000	3930	1400	167000	15400	284000	58300	64900	7510	49000	10800	2280	33400	38000
CML69	505000	39400	11300	11400	24900	135000	18100	4600	4960	20300	15200	2880	3930	47600	26200	736	2890	210000	5170	122000	54600	13500	12000	5130	699	663	43900	770000
D863F	101000	341000	602000	2460	64800	162000	10700	10700	9960	31900	38100	74400	22500	214000	18300	17800	5630	218000	14300	304000	16500	28300	632000	5600	5690	16900	14800	49300
DAN3130	410000	145000	310000	5380	486000	610000	439000	40400	449000	27700	25400	69900	66400	129000	21800	26700	39800	732000	3910	48100	34500	2030	15500	539000	21100	143000	44600	51400
DAN340	88800	22400	1220	2770	17300	165000	21000	31200	8890	10100	16800	1180	10600	8130	22100	8790	9890	118000	5240	30900	36300	3720	4740	99300	11900	4760	32400	68900
DAN360	462000	130000	246000	4510	20700	150000	165000	4010	50900	10500	35500	2850	2300	86200	19400	3830	60200	143000	3110	30800	42000	1990	32600	56400	7810	97900	22500	69000
DAN4245	345000	24600	20600	6350	23400	142000	586000	19700	724000	11400	11300	6490	15000	22200	59000	2700	10000	369000	13700	728000	56100	76800	8160	72900	5370	15000	30400	920000
DAN599	175000	95800	130000	6410	101000	307000	11500	5630	3170	14200	109000	286000	12200	337000	23900	4270	963	1470000	32200	532000	98400	52300	215000	3220	1320	16200	39100	57500
DH3732	910000	96800	77000	10600	86600	281000	22600	7010	11900	18800	106000	47500	6880	33700	33700	8610	7000	396000	13600	117000	64400	30500	186000	198000	12400	38200	26600	915000
DONG237	383000	350000	617000	72000	36800	191000	117000	5450	51900	61600	2270000	683	3300	2070000	233000	110000	36200	942000	18300	207000	52500	2160	706000	1180000	141000	99500	18200	589000
EN25	422000	183000	122000	7610	113000	168000	5800	3940	10400	39400	72800	821000	228000	58600	67000	80200	10400	133000	3930	49300	35600	3160	66500	22800	1900	24200	43700	99800
ES40	196000	247000	874000	1760	30900	144000	93300	6500	72500	7280	122000	1230	2990	40200	11800	5620	6620	152000	2440	92600	41100	1110	23300	150000	21800	25200	25400	51800
FCD0602	393000	238000	433000	2770	39500	182000	11100	7370	9150	44300	40400	3200	7590	80700	17100	9220	45000	178000	10000	68000	47400	2760	17400	60100	4890	58600	30800	247000
GEMS1	150000	142000	154000	31200	414000	480000	21300	27700	27200	105000	347000	23500	47600	31700	155000	110000	47700	153000	3720	20000	41900	3470	84200	178000	10400	42600	34600	139000
GEMS10	437000	179000	158000	3510	39800	162000	64300	5540	75800	6770	18600	26000	12900	45500	13300	5000	576	81600	13500	91200	35800	620	7470	51300	6120	912	26100	388000
GEMS11	758000	328000	770000	2900	106000	187000	148000	5210	139000	13000	39900	7540	23000	10900	8870	11100	874	166000	11200	108000	22000	23700	8030	192000	11100	3240	18900	55000
GEMS13	84800	231000	357000	3320	18700	149000	22700	2370	31100	5700	15000	1740	3510	138000	15500	1240	3100	127000	9830	96400	39400	6900	5810	49300	4430	18400	18500	191000
GEMS14	495000	340000	467000	3650	124000	311000	7360	11300	19700	21300	21800	27500	80800	503000	21500	13700	1750	961000	31300	783000	70900	139000	67500	581000	32100	10000	24400	25800
GEMS15	64200	265000	315000	8310	286000	378000	46100	12200	49400	18200	53300	16500	12600	29800	26600	37100	2000	312000	20200	325000	35500	105000	9980	68100	17300	5060	47900	155000
GEMS16	117000	248000	499000	2540	47500	181000	46300	18800	34400	10600	62900	2900	10900	24900	15100	1590	2560	157000	21800	291000	34900	3180	5310	10100	3850	1450	28300	64600
GEMS17	296000	247000	139000	3780	59000	235000	12700	6130	12800	6920	23600	109000	7830	59600	25200	4320	418	227000	11500	134000	44200	25800	2330	102000	7760	3910	24700	145000
GEMS18	626000	245000	299000	7670	64800	594000	29900	16800	26300	14100	29800	733	1390	117000	17700	3940	40700	628000	73600	597000	58700	14000	17800	142000	6480	91500	24200	747000
GEMS19	190000	299000	507000	4610	45900	230000	25800	9030	35900	11300	76800	1540	4500	173000	16800	5550	56600	241000	32200	426000	52600	73800	6480	29700	5600	42100	20600	95200
GEMS2	408000	177000	548000	2490	51200	177000	431000	4370	850000	4720	21400	411	3830	40800	11700	2640	3840	147000	22000	251000	52600	2500	9310	55300	6290	13100	28500	53000
GEMS20	114000	138000	146000	2690	43700	286000	12200	8060	18500	9080	33300	22600	13200	243000	15100	3580	17200	144000	6840	184000	65000	21700	5550	24600	1230	19900	21000	137000
GEMS21	62300	259000	370000	2770	47100	164000	18800	11900	58900	13600	36800	9830	22100	94800	14200	1830	27800	112000	4340	59300	45100	1200	7160	19300	2960	5090	27300	157000
GEMS23	93900	259000	640000	2840	90900	153000	19400	3740	17200	9610	29200	3880	6460	17200	4940	3450	11800	124000	8080	35100	37100	11400	13400	57500	13500	23700	24300	245000
GEMS25	236000	223000	452000	2140	78800	144000	43800	11800	48400	6040	70000	770	2790	70800	14500	1670	18300	236000	58200	968000	135000	160000	6300	47000	3230	89900	36700	30200
GEMS28	364000	181000	586000	12800	97200	238000	30800	16600	37700	66500	112000	11100	9150	122000	95700	84500	49400	664000	26000	332000	62300	102000	203000	256000	25800	25300	32200	119000
GEMS29	139000	390000	1580000	2200	65500	149000	14800	8130	21800	25300	16000	2820	21300	5520	14500	80500	3300	430000	371000	1290000	13800	38400	49900	540000	42600	1330	11200	311000
GEMS3	332000	217000	363000	50900	148000	220000	14300	4360	9850	156000	45400	22100	112000	239000	561000	153000	10300	646000	24300	1350000	114000	38800	312000	789000	92500	12100	27100	85800
GEMS30	78300	239000	282000	4170	105000	168000	9110	10600	5450	22400	190000	208000	49200	40400	61800	9840	2170	385000	41100	933000	128000	195000	129000	237000	55300	1060	47400	61000
GEMS31	238000	336000	550000	2460	48600	196000	31500	39600	47500	8270	19200	5500	2340	43200	16900	5910	1890	210000	10400	149000	45100	11000	5910	54600	11200	1020	28600	118000
GEMS32	245000	345000	684000	2360	28700	153000	39700	5440	59900	9380	10300	283	1290	135000	16400	2370	1700	157000	21000	351000	21800	55600	12800	38600	2930	2200	15500	41200
GEMS33	212000	189000	111000	14100	691000	215000	82700	23200	67500	16200	24800	12800	60500	2550000	20600	40500	13400	2000000	9050	832000	92300	102000	75100	410000	32300	95600	53800	164000
GEMS37	249000	103000	76500	5450	24700	148000	13700	4560	5640	10700	35300	1790	12000	147000	10600	3200	1640	117000	1180	41300	25700	2090	7370	10200	2310	1620	21600	49600
GEMS39	254000	71600	19700	4120	25000	219000	28200	11600	17800	30300	23500	1130	4740	180000	23700	3090	24200	910000	15500	851000	90500	72100	4090	60100	13400	25800	23000	49100
GEMS4	129000	183000	304000	5650	19200	156000	8880	7310	9240	30900	23400	907	5580	53000	10200	6700	2940	192000	3790	91900	46300	16200	4840	29700	3690	2710	27800	544000
GEMS40	215000	94700	210000	4000	947000	1020000	14100	84400	14300	74700	77300	54800	50700	22500	29100	166000	27300	369000	17500	80100	44500	9850	103000	487000	76700	25000	115000	136000
GEMS41	145000	147000	114000	22000	626000	281000	42500	54900	34500	107000	14000	49800	132000	32600	80200	151000	20500	596000	16800	140000	45300	40600	2670	651000	71500	33100	63400	248000
GEMS42	145000	148000	229000	62200	19900000	5200000	21100	529000	15200	429000	52800	1040000	272000	51800	217000	229000	71700	1720000	4780	172000	61700	14400	61200	1330000	86800	93400	1740000	4140000
GEMS44	136000	214000	478000	16000	184000	285000	952000	9700	316000	209000	31100	255000	207000	2060000	158000	74200	35900	1190000	2660	46500	47000	5440	172000	412000	18300	139000	58700	68600
GEMS46	128000	103000	186000	3360	15100	163000	57800	2340	49400	4220	11600	803	2240	182000	5950	1120	2930	79800	6900	162000	43600	74700	13500	65500	6910	1610	23800	72400
GEMS48	392000	111000	204000	15900	1170000	859000	1840000	9320	2110000	36700	46800	25800	9730	2460000	92500	27400	15200	815000	77800	2940000	343000	39200	80300	587000	23500	71100	29000	186000
GEMS49	212000	219000	220000	6720	123000	172000	36700	3340	36100	21900	13900	49100	71400	212000	44800	30100	6140	447000	18600	704000	144000	12700	22000	386000	63600	79700	33400	99500
GEMS5	298000	277000	803000	4090	61400	180000	30600	23500	45400	7670	29200	807	1290	35300	8970	1490	1690	810000	278000	2490000	96400	500000	16600	107000	18400	1830	36500	142000
GEMS50	386000	362000	597000	153000	293000	270000	12900	7230	8490	73900	28200	48900	190000	91700	330000	71500	11200	1970000	91700	1840000	563000	34200	70300	1380000	121000	247000	27100	155000
GEMS51	283000	13000	3290	3990	34100	159000	32100	1980	38800	6820	22500	6370	15900	16700	17900	3650	9580	375000	1800	45000	34300	605	8100	143000	4480	27000	19400	60300
GEMS54	194000	136000	299000	9510	89300	244000	127000	10400	225000	15700	121000	7350	18700	28800	24600	14300	4470	155000	8220	135000	51600	6910	29500	57600	14700	1280	25400	140000
GEMS55	269000	251000	660000	5550	38300	189000	22200	12000	10500	15900	41400	8660	4860	12900	10600	4750	6440	1340000	436000	2040000	64700	112000	17400	265000	62900	34900	28900	141000
GEMS58	278000	84800	145000	3610	50400	146000	245000	1890	282000	14800	39100	290000	13100	773000	29500	5750	7430	107000	2810	60200	48000	715	108000	9470	4290	5570	22700	28500
GEMS6	212000	250000	795000	2230	89800	155000	17900	5170	37600	24000	183000	6770	7860	32900	10400	112000	2330	297000	17300	159000	7530	10100	14700	3280000	210000	575	16600	212000
GEMS60	730000	96700	210000	255000	712000	649000	77300	16100	96600	221000	84100	431000	172000	1910000	1670000	263000	68000	593000	7150	39500	28400	1660	358000	1190000	59600	246000	104000	58500
GEMS61	104000	218000	496000	3170	31300	145000	132000	5620	171000	15400	164000	2310	2790	52000	11500	4910	73700	195000	12500	265000	43600	29000	10300	48100	6060	87200	24500	99300
GEMS62	107000	296000	1050000	7340	839000	666000	296000	13100	210000	9290	389000	576	3110	93700	10900	5580	2270	212000	6040	125000	58400	7140	34900	28600	15500	4890	51500	525000
GEMS63	259000	240000	485000	4100	66000	156000	155000	6420	126000	31500	25400	16000	115000	48200	21900	14700	10500	346000	6110	316000	60500	3930	51600	159000	14800	15500	28200	46300
GEMS64	51400	235000	405000	2370	22000	145000	29000	9700	40500	9160	15500	14300	8680	14200	17800	2570	5780	171000	25100	744000	34200	46700	5390	41600	5980	2800	29400	26800
GEMS65	275000	172000	597000	6750	75200	338000	109000	9980	181000	69400	16700	36000	66700	258000	50600	30400	1340	1110000	34200	1130000	97700	35500	13300	762000	21100	2460	40100	111000
GEMS9	528000	233000	758000	3300	61100	250000	610000	29400	393000	24800	18000	3570	14900	34500	12600	13500	5860	441000	4830	94200	39800	6760	22800	322000	15900	7330	50000	114000
GY1032	39100	379000	959000	165000	918000	335000	7040	95100	14300	26000	1690000	35200	33000	86500	53300	106000	13600	1450000	22900	378000	55200	165000	324000	488000	37600	4300	113000	858000
GY386	47400	375000	843000	16500	1820000	1140000	17200	20400	28100	66300	610000	84100	38900	725000	22600	292000	3360	1230000	26700	222000	11200	20900	360000	20000000	441000	6230	47800	1850000
GY462	155000	405000	439000	138000	16800000	8020000	71600	384000	166000	247000	707000	498000	318000	969000	202000	487000	19300	716000	33100	364000	24000	10100	329000	2430000	186000	66700	512000	1600000
HUA83-2	42400	114000	124000	4040	28100	229000	10200	74300	14100	9860	14600	3050	2630	69400	29000	1780	2090	825000	291000	1790000	46400	210000	6160	21700	20200	2130	39900	249000
HYS	353000	165000	127000	1110	79900	265000	33500	24200	59600	14200	216000	9640	3520	48800	20400	11200	2370	897000	191000	3230000	308000	783000	134000	880000	34300	9210	28900	387000
IRF314	605000	429000	2540000	2400	25400	118000	335000	2670	411000	5680	21500	2400	8130	35500	13300	1890	1910	76400	2720	35700	13900	14400	3300	16700	4430	2770	17600	54000
J4112	221000	317000	280000	3090	461000	360000	14000	3850	12200	35400	166000	111000	346000	83000	22000	585000	2940	217000	2540	50800	13700	2440	1210000	914000	62400	11200	18500	921000
JH59	969000	8060	17000	233000	4410000	5660000	178000	181000	226000	115000	21400	108000	147000	1950000	287000	121000	102000	1710000	101000	1590000	279000	66400	6780	1480000	176000	229000	233000	1280000
JH96C	171000	214000	207000	13400	448000	733000	12400	10700	7030	67700	53900	205000	138000	32200	69400	114000	4380	376000	25200	168000	47200	25700	96300	654000	26800	1040	79400	63000
JI63	94900	81400	109000	4330	46200	233000	6780	6390	18300	14300	27400	538	10900	30100	29400	11100	295000	106000	7230	30300	42700	3680	13000	14800	3590	83000	24800	83400
JI846	53600	15800	3040	3660	23900	343000	68500	24300	81900	16500	18800	886	9620	173000	37600	4470	43000	152000	23200	174000	42700	6700	7050	22100	13000	10700	48000	299000
JI853	61400	53100	106000	2830	74900	275000	30000	51500	61500	5670	108000	1750	10700	68300	11700	2600	24000	334000	47700	339000	58800	44900	24100	248000	15900	16400	35900	301000
JIAO51	274000	188000	327000	2610	30000	150000	1200000	3110	781000	4870	68100	3950	3410	121000	14800	1600	2760	104000	6030	153000	61000	30200	14600	64500	5700	2890	23800	39600
JY01	534000	162000	36200	3640	63100	222000	99800	6310	76600	17500	358000	3090	3790	567000	21200	4500	4430	188000	11600	374000	179000	78200	441000	104000	4460	11100	30700	78800
K10	45000	428000	316000	3420	20800	153000	813000	10400	1560000	26500	14600	4730	32000	11700	31900	54500	3060	79900	1860	16300	34400	339	328000	18900	2300	3100	32700	27200
K12	396000	57800	72900	20900	541000	272000	146000	48700	218000	133000	744000	509000	320000	44100	87200	114000	126000	3450000	190000	988000	72500	6300	1950000	795000	35800	166000	82300	1060000
K22	126000	130000	259000	3370	637000	544000	57600	21900	64100	134000	25200	1310000	1060000	102000	131000	241000	7280	291000	1590	21900	42100	918	514000	285000	31000	6180	34900	61100
L3180	291000	303000	620000	4840	41600	154000	337000	11800	402000	23400	19300	6400	32100	24600	15300	14200	11900	195000	10400	83100	32400	25700	23100	95700	8130	5130	22300	64800
LG001	897000	118000	82800	3240	48800	215000	7910	3620	8150	4720	207000	34500	5830	559000	14100	593	1980	96600	9220	140000	94500	37400	160000	12800	697	2050	31200	48500
LIAO138	100000	226000	225000	3420	89100	594000	8420	47800	5500	21200	27900	945	5450	145000	24000	2720	132000	328000	34200	584000	56100	17100	18800	37000	7200	46200	43700	103000
LIAO159	387000	267000	353000	7160	72000	162000	32700	4030	46600	50200	23300	33700	69200	81000	73200	32900	51000	258000	14900	162000	49100	13600	26500	163000	12900	49400	24500	157000
LIAO5114	70600	243000	219000	2790	570000	515000	142000	13100	89600	23100	20900	34500	298000	103000	46700	139000	60400	420000	4370	51300	35000	5030	17800	661000	71200	34700	49900	1250000
LIAO5262	83100	56800	1770	1490	677000	513000	21800	90200	40800	69800	19800	37300	97800	34700	15800	53300	112000	828000	46700	1310000	110000	202000	4260	141000	19800	28600	71000	650000
LIAO5263	55800	67500	11400	3630	89500	187000	140000	25400	287000	78900	16500	25500	128000	21600	27400	230000	11600	390000	8080	105000	35400	2210	3820	395000	93000	16700	37700	118000
LK11	143000	244000	661000	571000	23900000	8170000	22800	306000	28800	746000	17300	32600	9620	69700	691000	219000	329000	3910000	106000	524000	83400	77200	4850	1540000	114000	508000	3150000	9490000
LV28	772000	156000	434000	2130	14500	216000	488000	11700	432000	8480	17500	361	12300	42300	12000	3130	2000	288000	18600	369000	53400	134000	5510	58400	6080	11400	25600	59700
LXN	92900	122000	386000	5900	1760000	352000	80300	111000	119000	63200	20300	166000	211000	96200	15700	60300	1620	65600	716	17000	35100	1570	21200	13500	1260	2350	784000	230000
LY042	402000	266000	206000	11600	152000	212000	19300	48900	23700	64900	34500	553	14200	99200	48500	27500	23100	469000	7940	61100	52600	5430	20900	153000	13500	14100	56400	13300000
M153	379000	160000	154000	8480	7080000	1120000	36000	144000	40200	68000	83600	329000	928000	123000	91100	144000	70300	237000	24900	124000	33900	2250	121000	294000	34200	28700	165000	279000
M97	104000	281000	1350000	4980	78400	189000	72000	13300	221000	41800	43700	70700	167000	19800	26400	53200	23400	427000	13300	49800	37300	3770	291000	379000	70400	15100	29400	167000
MO113	201000	12900	2730	200000	1900000	392000	109000	14700	296000	168000	16000	47100	108000	89700	305000	579000	45400	144000	5110	28600	6010	493	6720	2940000	224000	41200	42300	161000
MO17	596000	10100	1340	590000	4040000	2350000	131000	239000	170000	246000	72700	66400	62100	449000	359000	43700	172000	764000	25000	173000	49500	13100	23600	192000	135000	89000	240000	446000
NAN21-3	69400	18400	6140	4410	25700	131000	16600	4630	11200	8930	20500	2880	6650	64000	25200	1600	2560	124000	6490	56600	31700	1480	19900	22300	7260	3690	23900	167000
P178	765000	190000	113000	5480	46300	173000	33200	5450	36300	9840	31500	9060	3980	79500	9250	1970	7510	133000	6200	109000	35000	13400	55100	2320	366	38700	28200	43500
Q1261	69900	177000	250000	10000	129000	313000	120000	35600	97400	49400	111000	96400	112000	64000	50100	22800	92300	1000000	60600	868000	91600	137000	2040000	428000	14400	139000	41200	12400000
R15	218000	139000	273000	169000	762000	655000	148000	8740	109000	494000	23600	86500	87400	61900	580000	336000	15600	705000	14200	83200	48800	4380	47800	936000	34000	48100	43100	97400
R15X1141	422000	229000	633000	219000	596000	457000	336000	3090	380000	89400	93000	25200	73000	605000	316000	36200	17800	443000	10100	87700	41900	11100	35900	267000	11000	370000	31700	169000
RY729	95100	169000	304000	3290	85600	171000	187000	30000	814000	56900	96100	15800	140000	2230000	34000	58700	3950	122000	8040	64600	40000	4980	11000	61400	31400	4090	45200	111000
S22	542000	99000	51300	5100	617000	240000	88200	61800	120000	517000	111000	688000	923000	31600	194000	413000	75900	2990000	334000	3670000	90200	386000	373000	1590000	161000	88000	78500	202000
S37	555000	552000	722000	6480	75600	322000	13000	15600	10400	15700	30300	1580	4420	107000	16700	7090	2020	287000	83300	593000	59400	341000	19100	351000	17100	11900	24100	610000
SHEN5003	263000	264000	177000	24000	181000	356000	4800	47800	4710	79000	148000	433000	1030000	62000	259000	73800	62800	220000	16500	171000	51500	23100	39700	130000	13600	43700	29400	104000
SI273	325000	262000	259000	2270	41900	174000	23600	6860	18300	5970	29200	726	8160	45700	15000	2070	958	199000	45800	342000	85100	14100	53400	130000	24500	5440	25500	37700
SI446	127000	495000	1330000	974000	5230000	1560000	10100	184000	20900	602000	17600	359000	144000	106000	2970000	978000	303000	1480000	20500	210000	53500	3050	2250	2080000	80600	80500	174000	347000
SW92E114	163000	189000	266000	1590	152000	291000	153000	10700	78200	7500	12700	727	4640	1140000	22100	3000	1370	460000	272000	3450000	235000	624000	5400	169000	15900	988	24100	122000
SY1032	483000	335000	596000	96900	484000	463000	408000	16400	271000	1770000	260000	85700	109000	105000	1810000	1490000	2850000	513000	2540	36500	15100	782	1030000	661000	145000	395000	26900	76500
SY1035	129000	359000	961000	6330	121000	161000	57600	7070	91000	28000	11700	327000	346000	59100	73100	145000	141000	777000	3060	47800	18100	6330	20500	1020000	31500	276000	22400	30100
SY1039	74000	418000	1620000	10800	33900	147000	28600	9910	21200	29100	36600	753	1880	1360000	18400	8610	86100	579000	19000	218000	57600	10100	9790	226000	48400	96400	26100	325000
SY1052	175000	253000	426000	3590	99100	277000	194000	13800	170000	23000	35800	102000	144000	13800	38600	21800	1510	1070000	12700	760000	56600	32100	23900	638000	54100	10600	40300	110000
SY1128	118000	383000	1110000	2120	13200	131000	54000	1810	54900	28800	254000	6870	8750	113000	29200	28400	322000	249000	2960	33500	39300	7010	76100	264000	23900	21000	118000	45500
SY3073	27100	299000	975000	5460	203000	131000	20100	31400	49800	68300	52300	26000	97900	14500	13300	12900	9360	196000	11600	75000	13100	18200	246000	2890	831	7750	35700	68200
TIAN77	885000	99000	171000	2930	20200	146000	54800	13500	33400	39100	54900	2940	6080	17700	16300	840	36400	232000	12000	173000	46600	67800	35300	31200	12200	9240	23600	203000
TIE7922	288000	226000	615000	3170	30300	168000	68200	7150	41000	5340	17800	18700	10900	36500	9490	4830	29600	147000	6000	81400	37400	3230	12600	105000	22700	148000	24200	35000
TY1	172000	183000	439000	67000	216000	375000	6690	4730	6010	26800	298000	2460	7270	238000	57300	4420	16100	370000	77800	608000	159000	49600	73400	3750	647	39000	35700	59300
TY11	165000	169000	115000	2110	27500	170000	274000	2990	227000	13300	42600	2280	2820	316000	18300	980	2050	261000	21600	362000	91800	8150	11100	2800	628	4460	20200	75700
TY2	113000	174000	235000	183000	270000	350000	8730	16800	6630	90000	466000	2140	8910	391000	55400	323000	15900	308000	9540	83800	40500	2290	43000	415000	76600	12500	83600	65000
TY3	239000	184000	432000	52400	450000	411000	11000	4910	11000	27100	311000	2490	8490	153000	32500	38400	3780	156000	6870	40100	33700	372	335000	57500	9300	5300	43900	495000
TY4	149000	192000	585000	2030000	320000	393000	5530	10000	3910	225000	1110000	970	4840	145000	577000	772000	83800	613000	8570	80100	48500	690	79800	589000	73200	62800	54700	83000
TY5	109000	185000	482000	53800	379000	400000	60700	6570	65300	17800	278000	1850	2010	485000	49500	43400	8220	95900	4820	49400	44400	1510	123000	58700	10500	11400	46000	480000
TY6	269000	231000	767000	62200	196000	367000	241000	168000	230000	27400	53800	615	6310	65900	38800	44300	14000	350000	85900	371000	42900	12500	29200	55400	9870	12700	119000	344000
U8112	156000	263000	218000	2790	60600	138000	48100	7990	58600	29700	18900	68300	32800	9490	8550	12000	12900	196000	10500	108000	36300	17300	21400	78100	21800	4040	35700	253000
W138	183000	385000	674000	4450	15200	148000	76700	3890	85200	17200	294000	361	13700	241000	35900	6990	20600	207000	6280	51000	39200	787	3910	130000	28700	63600	19500	44400
WH413	528000	95600	117000	2400	211000	445000	7970	27600	8150	19400	135000	364	5670	43600	13400	14500	1340	1620000	1370000	4280000	390000	1960000	25400	495000	76900	4050	41500	724000
WU109	139000	193000	323000	4480	82700	213000	195000	11100	193000	38500	226000	9610	79300	388000	14300	30000	17100	1690000	7530	245000	48600	49800	87700	394000	48000	73000	21200	60000
XUN971	801000	238000	124000	4050	21800	232000	16200	8370	18800	7950	15300	822	1990	139000	21200	4840	3690	151000	6310	143000	55200	2400	6230	99100	16600	5400	18100	41900
XZ698	880000	125000	88200	4030	142000	392000	83000	3610	89200	22500	36400	77400	73600	412000	27200	47900	1540	92300	5380	53000	27800	2030	457000	37500	3140	2390	24800	55400
YE478	401000	432000	564000	2460	23200	143000	39200	23300	24200	8240	22800	3220	4580	44500	24100	10200	1310	183000	17200	111000	62000	11600	7080	465000	57700	1750	26500	31100
YE515	104000	178000	1340000	5760	35700	350000	117000	26700	124000	21000	46600	931	8870	18800	22200	12900	140000	388000	43500	1210000	105000	18200	50900	271000	43000	134000	30300	63600
YE52106	729000	346000	810000	4250	2680000	1340000	1910000	69200	2940000	45000	12700	25800	28300	7590	12800	50000	253000	190000	6380	92900	47300	4790	4470	113000	11700	54300	101000	180000
YE8001	111000	479000	977000	2590	43400	200000	17900	53900	22900	24100	100000	1920	2530	120000	15900	51200	1460	2240000	319000	1160000	137000	179000	3940	1030000	101000	6810	31900	303000
YU374	237000	307000	304000	5170	506000	740000	59600	39000	38600	44200	60000	370000	207000	309000	31200	38300	9790	403000	8810	52200	46100	4660	50800	292000	32600	59400	57000	61200
Z2018F	94300	193000	126000	2180	39800	138000	18000	3830	28200	4030	19500	3440	8250	39900	13100	537	885	82600	11600	225000	49700	990	2620	26500	3810	2510	22300	20800
ZAC546	413000	183000	418000	27600	236000	114000	62600	19900	88500	177000	73700	34300	60200	32900	58400	211000	16600	397000	18000	155000	16900	10700	331000	1150000	69000	44400	59700	102000
ZB648	170000	144000	228000	2360	115000	106000	23900	19000	29300	81400	33900	73700	112000	170000	16600	204000	5790	231000	11400	108000	10300	1710	128000	1210000	75900	22200	34600	133000
ZHENG28	281000	149000	404000	49500	4820000	4490000	39600	235000	45400	154000	94700	69300	89100	52700	50200	190000	223000	762000	79400	619000	71900	106000	6530	448000	23700	160000	452000	4850000
ZHENG29	204000	264000	245000	3550	77500	188000	105000	73800	165000	38000	14900	32500	104000	34200	16700	87100	37500	272000	45900	157000	14900	36400	14600	415000	31300	21700	34000	207000
ZHENG30	381000	276000	402000	3650	389000	479000	49000	47200	51000	550000	89100	878000	452000	93200	80400	44600	14200	2480000	17600	152000	58500	4450	879000	1930	218	67400	89400	325000
ZHENG32	587000	203000	140000	3900	17200	138000	312000	3990	193000	12600	27000	7320	5650	157000	13900	9430	1010	494000	24200	374000	68100	10000	39600	254000	20700	796	24700	1380000
ZHENG35	112000	246000	202000	3770	24300	126000	156000	15600	202000	11400	15000	26400	108000	18500	21300	21700	35900	101000	4960	45900	37400	2030	21800	71200	4810	663	31800	200000
ZHENG653	149000	365000	470000	70400	125000	216000	6150	13000	4960	281000	29300	60100	481000	46300	680000	77100	22500	263000	6280	197000	62500	21700	142000	108000	13000	14500	24600	60700
ZHI41	338000	5330	25100	43000	7240000	4870000	23000	256000	40500	50400	1610000	205000	47100	153000	58700	155000	101000	891000	55200	869000	10800	251000	1060000	2980000	256000	264000	318000	673000
ZHONG69	232000	395000	442000	4980	24800	219000	20600	8450	18100	9980	19800	20200	4130	181000	36700	4410	32000	181000	63800	233000	44300	7600	5890	141000	16000	74000	23400	81100
ZONG31	155000	371000	860000	3650	53700	289000	263000	24300	287000	49600	63500	23800	61500	90400	26300	246000	10800	393000	10200	95900	52200	3940	276000	378000	23400	14400	25500	123000
ZZ01	306000	275000	1270000	360000	638000	370000	26700	2830	33800	1080000	11600	512000	180000	35600	1490000	2470000	29800	1230000	3370	91800	10600	664	38300	5170000	286000	39000	17900	64400
ZZ03	521000	247000	310000	5170	540000	576000	29900	13800	33800	170000	125000	904000	472000	140000	63200	43500	44900	1350000	22900	211000	61200	5810	982000	3060	719	134000	69300	140000

## Sheet: AMPE2
Flavonoid Name	Cyanidin 3-O-glucoside	Methoxylated flavonoid 3-O-hexoside	Methoxylated flavonoid di-O-hexoside	Apigenin 7-O-glucoside	Apigenin C-hexosyl-C-pentoside	Apigenin C-pentosyl-C-pentoside	Apigenin C-pentosyl-O-coumaroylhexoside	Apigenin di-C-hexoside	C-pentosyl-apigenin O-caffeoylhexoside	Chrysoeriol	Chrysoeriol C-hexosyl-O-pentoside	Chrysoeriol C-hexosyl-O-rhamnoside	Chrysoeriol di-C-hexoside	Chrysoeriol di-O-hexoside	Chrysoeriol O-hexoside	Chrysoeriol O-rhamnosyl-O-hexoside	Tricin	Tricin 4'-O-(erythro-β-guaiacylglyceryl) ether	Tricin 4'-O-(threo-β-guaiacylglyceryl) ether	Tricin 4'-O-(threo-β-guaiacylglyceryl) ether O-hexoside	Tricin derivative	Tricin O-pentosyl-O-hexoside	Tricin O-rhamnosyl-O-hexoside	3',4',5'-Tricetin O-rhamnosyl-O-hexoside	3’,4’,5’-Tricetin-O-hexoside	Vitexin	Naringenin
Line	n1129	n1518	n1585	n1109	n0511	n1201	n1268	n1555	n1270	n1370	n1229	n1562	n1569	n1245	n1144	n1240	n1027	n1173	n0477	n1263	n1216	n1570	n1575	n1581	n1533	n1111	n0145
150	110000	227000	326000	8400	116000	105000	13700	1080000	18100	61000	62700	13200	316000	116000	23800	38400	2870000	983000	6140000	230000	630000	39900	700000	81500	6780	8550	87100
177	482000	171000	191000	8640	695000	355000	16800	3850000	15800	91200	124000	489000	272000	199000	51700	13600	466000	6050	97100	23000	5820	618000	2460	814	81000	30500	95600
238	103000	215000	727000	2380	29000	11800	38500	13000	21700	3020	10400	323	2850	66100	2750	5970	14200	2650	20500	697	892	4340	24500	10100	1540	8210	16500
268	142000	180000	226000	18300	38800	67700	9520	11000	11200	91700	32700	992	2340	228000	49000	31000	4840000	237000	2420000	178000	23300	119000	925000	451000	743000	6720	107000
647	169000	90300	94200	3440	21800	218000	50600	2840	33700	38100	503	321	5330	16200	14600	2960	816000	148000	670000	21200	292000	616	328000	111000	4490	3090	33300
1462	187000	103000	188000	3940	26400	7770	49400	20400	67300	13500	46500	331	9880	9060	3260	21000	118000	51300	133000	297	37100	206000	97100	33500	21300	3800	24900
4019	423000	437000	641000	6740	198000	333000	43900	2040000	50800	51500	116000	423000	279000	570000	21400	27500	1590000	345000	3320000	289000	260000	201000	511000	22300	8630	91300	38200
5213	112000	73200	311000	4570	122000	112000	32100	105000	12700	7970	26800	2970	30700	68000	3460	32500	656000	198000	2710000	59900	241000	8970	340000	53200	2380	26100	164000
5237	63000	32600	124000	7300	32700	31600	13700	1730	8710	16700	1610	784	1960	60600	6050	10700	115000	36000	208000	3480	34700	3240	150000	23600	4770	22100	85100
7327	148000	4640	8820	6050	51900	194000	19200	10300	15800	5290	4900	695	11300	540000	4140	9920	136000	63800	348000	62800	30000	4170	147000	13100	29700	9820	30500
7381	125000	218000	240000	3490	73900	212000	28300	44700	89600	25100	58100	29500	6330	548000	11300	719	1710000	47800	1990000	174000	20000	29000	6280	346	80100	35100	117000
8902	132000	138000	233000	8320	546000	176000	30000	465000	12400	25700	58200	11200	71000	93200	15300	277000	181000	1910	39700	3630	1650	525000	546000	45600	3600	15100	840000
9642	204000	361000	256000	2860	14500	106000	33100	14000	22600	4170	3310	1850	1650	51800	3340	5780	51700	31500	158000	6640	4440	1840	157000	9480	31500	8730	82300
81162	135000	28300	9750	84600	2860000	1020000	13200	581000	33800	224000	209000	18600	137000	67700	60500	126000	870000	29900	123000	14900	22700	164000	1080000	248000	20300	44300	639000
526018	178000	132000	207000	1400	17200	15500	14900	6600	17600	2610	3320	136	3660	54300	1600	2350	16800	7900	41800	3900	9590	4470	44200	3820	14900	7640	32400
05W002	65600	192000	544000	25300	736000	225000	23100	524000	14800	31900	9850	70700	113000	177000	48600	25400	156000	44400	229000	566	6410	77900	187000	4880	134000	31000	904000
05WN230	121000	187000	277000	6720	33300	47000	16100	67100	16100	56300	10400	16800	14300	1340000	18300	24300	599000	4080	39400	8500	6890	1920	136000	3280	211000	8650	2880000
07KS4	274000	107000	93800	14500	805000	275000	91100	155000	45500	75600	76100	7640	33800	22300	6580	51500	279000	6420	69200	658	23200	55300	206000	14400	1270	38600	897000
18-599	789000	91600	25100	2530	89400	154000	14000	35700	9780	4570	87200	27300	3840	332000	5900	4770	228000	38500	1550000	103000	237000	320000	243000	29300	1540	18300	91300
303WX	319000	69600	125000	2340	7380	67800	19100	21800	28900	3620	9640	1640	3500	25000	3110	2970	89600	11200	173000	6290	5360	9080	94500	14700	2340	1810	19500
7884-4HT	112000	124000	239000	2630000	2260000	131000	31000	407000	41400	742000	9600	30700	110000	48100	1560000	236000	544000	51800	770000	57800	41100	9060	672000	138000	50500	45400	256000
835A	72600	147000	185000	49500	567000	407000	10100	2960000	14500	152000	74800	264000	242000	220000	57100	67800	513000	41700	169000	20200	9850	685000	416000	17900	20400	117000	372000
835B	274000	105000	251000	2190	14600	25800	11300	17400	13000	3070	57400	469	2990	197000	7340	931	497000	39300	427000	36600	16000	18100	5010	1460	7440	4110	93900
975-12	172000	176000	320000	1780	12900	27700	695000	6620	416000	6010	2720	2260	2130	29500	7610	2660	15400	4220	27700	3860	1130	2080	12100	3220	1110	5050	14500
B11	685000	125000	79200	9250	27600	71000	14900	5300	6110	41900	3700	3830	1040	371000	45100	2140	601000	8600	884000	100000	142000	4210	251000	20300	1600	7690	90000
B110	96200	119000	385000	70700	77100	30800	48200	590000	111000	193000	29400	40400	120000	5320	29200	148000	115000	3660	8210	601	1080	53400	124000	19500	469	6040	82700
B111	212000	85400	39700	200000	113000	33000	45400	221000	120000	108000	93500	7900	28700	6450	21800	92300	65700	4650	14700	669	5960	48100	82200	37200	2720	32700	269000
B113	191000	294000	609000	2480	85200	57400	21700	570000	18200	8870	2820	25600	67600	206000	2060	13900	46500	1210	5750	473	406	2440	60700	5020	1930	10900	80200
B114	277000	163000	659000	55600	58000	22700	69900	129000	54100	83300	52100	16900	55800	37500	175000	300000	918000	42400	469000	482	1840	183000	984000	208000	11500	7750	23800
B151	410000	95600	71500	2010	18600	18800	79700	11000	74000	3170	6900	1140	14900	22200	3050	3050	123000	15800	335000	8080	37300	3600	98700	67500	1590	4230	20300
B73	167000	143000	464000	13300	41700	34000	23900	348000	38400	48800	774	6100	144000	4810	6750	10400	542000	92100	850000	47400	117000	389	406000	34300	64000	11600	407000
B77	404000	76300	40000	52000	22100	20100	94200	7710	176000	97500	2680	901	4070	19300	63000	9130	216000	68200	437000	13800	143000	1260	75800	32700	991	5040	30400
BS16	148000	216000	691000	42700	80700	138000	131000	27000	76700	190000	492000	9250	11100	204000	38900	244000	778000	53000	521000	13100	190000	124000	725000	54900	94900	43800	1590000
BY4839	142000	162000	190000	169000	23000000	16500000	76200	293000	95400	175000	298000	10300	22000	214000	44000	158000	98600	36700	146000	6160	1790	17300	83800	51400	9390	597000	1140000
BY4944	90400	248000	249000	13900	931000	251000	93700	168000	292000	14500	58500	7880	18100	18000	3890	4770	124000	64900	133000	2010	19400	19300	46200	26400	1910	50400	309000
BY804	49800	20400	1820	23100	4620000	258000	5140	1170000	7490	132000	5700	101000	514000	303000	60900	145000	473000	1560	16000	3240	103	4760	375000	60200	5430	154000	199000
BY809	99300	116000	372000	20200	744000	40300	16000	93100	20100	46500	1800	2440	17300	2450	15300	76800	122000	4890	37800	462	1300	5600	101000	74200	3130	146000	182000
BY813	30000	17000	847	13300	5260000	2500000	3160	136000	9430	79300	2340	11200	14400	281000	16400	103000	118000	5040	26300	2600	455	464	141000	26300	71500	142000	1110000
BY815	93200	5260	6200	20000	665000	263000	21700	22700	69100	6930	1100	205	7720	84100	2350	38600	55600	11500	54700	6750	164	995	199000	59900	1700	23400	101000
BY855	50200	119000	117000	174000	6970000	3070000	15500	550000	5980	43700	404000	5780	61400	114000	64900	45300	355000	172000	791000	166000	77500	165000	185000	30700	18200	97300	1630000
CA47	223000	158000	239000	2770	72100	47400	70000	2260	56000	17600	11800	1210	2640	95100	16300	6600	69200	20000	471000	30400	3990	1770	111000	6420	2280	6120	156000
CHANG3	277000	96600	49500	72200	53100	8670	197000	178000	128000	51100	4030	6790	61500	83100	127000	234000	373000	2020	54800	2500	3370	83000	1320000	42700	26700	9500	21900
CHENG698	186000	102000	68800	1080	4930	11000	83000	17500	39600	692	2030	211	6470	15700	3690	2100	14900	1390	31300	2030	262	4040	27400	3850	1720	1950	56400
CHUAN48-2	156000	394000	617000	4430	29500	21200	36600	6900	62900	1680	1100	1270	4020	135000	3320	3490	186000	7170	281000	23300	14300	571	140000	19100	3840	2880	60100
CI7	148000	108000	79100	4120	72000	98700	19800	14300	13900	4380	27600	671	3480	107000	4330	1520	187000	4410	68400	5070	7500	16100	129000	17400	3940	6480	121000
CIMBL1	157000	52100	35700	5790	172000	63100	25900	935000	49800	249000	420	97000	131000	2850	20200	70300	79700	1270	4130	172	1780	255	60600	7720	2810	7540	540000
CIMBL10	193000	84700	86200	58600	533000	261000	26300	210000	48300	22700	14700	17600	70300	61400	21100	40800	32600	746	3950	538	982	22100	75800	7500	7250	6530	657000
CIMBL100	595000	137000	198000	1340	7610	12800	13600	40800	16300	3460	625	6330	28200	1020000	9540	4050	36400	7100	39000	6320	5680	1660	46700	4240	713	13100	9960
CIMBL101	213000	164000	99700	19100	37600	231000	11600	7830	18200	113000	30200	998	5150	48300	13800	9450	1110000	66500	1430000	111000	193000	11300	156000	14700	1710	7010	595000
CIMBL102	1060000	144000	372000	2770	13300	10800	79600	1190	57500	1340	1740	248	4090	34200	1410	2010	32500	1830	65200	465	10400	1150	16500	6280	1380	2200	29700
CIMBL105	205000	116000	369000	1370	8680	23700	2820	4270	7530	3430	756	1270	4380	141000	13700	2790	14100	1950	21300	2320	1840	895	29500	1360	2170	4810	53200
CIMBL106	769000	54100	9570	12800	52600	191000	20200	15500	26700	19500	22000	4280	3290	45000	6450	3320	37600	8100	93600	5490	13700	49900	17500	942	20800	100000	3890000
CIMBL109	265000	176000	184000	2230	30300	23800	6400	15900	20400	1610	77500	2660	2650	55800	2750	732	30100	3360	111000	9410	15200	23700	16100	1460	4480	3260	27400
CIMBL11	397000	208000	632000	3440	12100	13100	12800	16800	3580	3010	2940	447	7470	102000	1730	1410	143000	20500	312000	11700	27000	1750	63500	12700	10400	3860	20500
CIMBL111	407000	130000	113000	4100	25600	39300	6590	17300	4170	491	83400	253	3540	280000	2580	1050	47500	7030	122000	16400	10200	28100	24100	1210	2460	5620	27500
CIMBL113	151000	193000	586000	4080	29800	27700	22300	1430	11100	56700	185000	519	2380	1520000	19500	5270	324000	57300	1290000	10400	118000	4510	267000	46100	516	3510	214000
CIMBL114	145000	125000	186000	9600	20400	92300	21000	2460	20200	58900	1100	1400	1610	21000	46300	7500	464000	27300	995000	38000	87600	468	154000	63500	2760	2340	91300
CIMBL115	149000	217000	300000	6770	60300	13000	17200	12400	23100	3840	59200	420	2690	129000	14300	1510	101000	13200	438000	20600	59000	15600	29200	6590	4690	4640	21200
CIMBL116	264000	183000	251000	6940	13000	61800	25900	4760	53300	33600	6230	250	3120	210000	12600	11700	160000	12600	375000	14900	42100	4570	88200	8650	5310	3030	749000
CIMBL119	110000	221000	192000	3870	93200	20900	12900	16900	10100	9370	2680	823	16900	444000	10100	3090	20600	1960	30400	1030	4180	1770	7410	3310	2440	6220	32400
CIMBL12	359000	8500	1540	5760	134000	48400	15000	30700	3620	8200	71100	612	13300	86700	3130	4200	478000	35400	296000	12400	36200	40700	76100	12300	4430	8570	73400
CIMBL120	399000	174000	366000	3930	56200	80600	5090	1880	5550	6180	291	1380	3700	172000	5270	6910	260000	38100	747000	141000	68700	1190	197000	6700	15400	7310	15700
CIMBL121	94200	130000	59400	4360	12600	8510	7690	6680	12800	2350	6020	484	4820	166000	3670	328	53100	4030	161000	3220	36300	3430	26700	9170	1810	2160	16600
CIMBL122	91700	202000	160000	2340	76400	217000	15300	6070	14500	7480	51000	460	1890	1120000	2890	9490	199000	13300	199000	12800	67100	13800	380000	39700	799	2950	49400
CIMBL124	103000	98900	129000	2630	8180	8410	1960	14500	3370	668	23400	740	5530	204000	2040	4370	87700	13100	402000	30900	35700	2570	96600	6910	1150	3580	8840
CIMBL125	154000	25500	8760	1590	27100	22500	8280	8090	5390	4620	894	378	2840	145000	3570	5000	156000	27800	444000	29900	38800	2920	551000	30500	2460	3420	33800
CIMBL127	256000	142000	218000	2340	4010	63800	15400	6780	3360	2900	2690	489	3680	37700	2780	1900	33300	5520	296000	13100	41100	8340	17600	1350	12400	2100	15600
CIMBL129	928000	79000	108000	67300	84100	114000	16900	7050	33100	89400	6430	555	7240	55700	465000	11600	2910000	1280000	10800000	823000	2210000	4040	1450000	137000	37000	6440	49400
CIMBL13	271000	145000	192000	36400	2670000	783000	50300	1420000	153000	227000	198000	46300	327000	44700	185000	237000	441000	2470	54000	6300	8860	563000	302000	14900	1680	64500	1450000
CIMBL133	197000	133000	290000	35600	2300000	228000	10100	726000	22200	76100	106000	113000	158000	76200	18500	36200	357000	2660	18200	1290	3470	70800	299000	74200	5170	155000	1740000
CIMBL137	345000	104000	141000	1210	10900	38100	16300	4640	23800	1320	18800	216	5130	51500	1960	530	34600	4910	49900	7040	8280	5080	32700	2780	1360	3340	10200
CIMBL139	301000	121000	164000	11500	37000	34200	334000	8080	162000	10800	14900	343	2470	23500	1020	611	184000	18900	424000	13900	27700	6260	71400	9790	2460	29500	304000
CIMBL140	376000	204000	343000	6410	43800	85800	8260	2760	17000	4360	901	488	4760	101000	1690	2870	248000	36800	628000	107000	74100	1150	205000	8980	2910	4230	14500
CIMBL141	335000	125000	9770	2140	16100	24700	152000	30600	82800	3690	3260	3370	13400	125000	2180	1610	31700	1900	9880	948	1500	4200	32400	2020	3860	3960	37700
CIMBL142	207000	210000	171000	76800	42000	48100	27400	180000	8290	306000	5940	3340	40300	27400	352000	93800	504000	166000	1600000	151000	22300	57900	451000	57200	102000	4740	62800
CIMBL143	272000	152000	164000	2580	3280	37500	127000	4490	23900	342	1810	467	3100	27600	8470	361	19400	14900	43700	4860	42800	1160	16500	2570	2430	2190	7990
CIMBL144	286000	160000	334000	270000	563000	149000	8990	71400	20200	110000	97800	7990	35800	1230000	109000	104000	167000	2030	19900	2420	530	154000	276000	8300	53700	8000	181000
CIMBL145	257000	185000	225000	2600	25800	18600	543000	98900	1390000	14500	874	1970	46900	29000	4930	7500	103000	8060	43000	4910	1470	8720	64000	9840	4250	4000	40100
CIMBL147	178000	150000	208000	7990	29700	66900	20100	15500	28700	51000	4290	260	8930	110000	8580	13700	610000	33900	1110000	46900	165000	24800	835000	42900	5080	10600	331000
CIMBL149	279000	141000	78200	1840	46300	89800	9900	64000	9020	9840	14100	19400	10400	49600	5570	6430	536000	78800	1360000	42700	87200	11700	572000	48200	526	9300	94000
CIMBL15	200000	22900	19800	5090	27100	17700	5830	4420	20200	2250	4290	860	8590	288000	2760	3910	69600	5880	246000	12500	59200	2750	54100	10900	2400	3990	99300
CIMBL150	169000	140000	532000	5030	2360	4440	19900	4900	32900	3850	2800	664	3010	10200	3150	13600	2390	1190	6630	1060	142	1000	623	833	2060	835	24500
CIMBL151	644000	120000	63200	5500	10700	30400	21000	23600	9180	4470	2790	14500	10100	1960000	7770	6750	30100	539	65700	8460	21200	2730	51600	7940	2080	19200	14900
CIMBL152	167000	74900	268000	4500	15200	88600	8550	2630	8660	4400	782	349	9060	35000	5840	2950	130000	43700	779000	76500	150000	6320	62200	6740	11400	4990	4510
CIMBL153	885000	15600	1970	27900	91800	96300	10900	6170	10400	100000	6850	335	3050	21300	167000	5460	1250000	239000	1640000	135000	266000	4260	608000	64300	3630	5610	28600
CIMBL156	160000	182000	249000	2580	19100	91800	23900	18300	62400	2840	24300	3590	4950	290000	2380	4640	164000	52200	804000	66800	111000	4700	52300	3130	4090	1510	43700
CIMBL16	143000	533000	495000	3150	6570	7540	10600	4860	9260	17800	6070	992	778	23500	6110	4600	219000	8920	270000	10600	30400	2950	40600	19700	768	1970	9650
CIMBL17	180000	172000	420000	484000	744000	76300	13900	221000	10600	153000	70200	38200	72500	237000	208000	163000	134000	8070	116000	3880	21800	99800	204000	15000	96600	22500	9060000
CIMBL18	389000	27500	34000	5670	7540	10900	80600	6540	226000	2670	3030	1830	4620	30100	2130	3940	8880	612	14700	2780	2050	1690	6520	514	682	1520	62000
CIMBL19	482000	82100	262000	3590	6840	12900	20500	11600	2490	861	7640	710	8190	469000	3720	3330	23300	9030	115000	65100	50100	631	51300	3910	1700	8130	8250
CIMBL2	198000	91500	51000	4690	13400	47300	16100	3890	35400	587	3720	247	769	124000	3840	9810	50600	8870	36400	5070	1620	1540	16800	2300	2120	2900	9550
CIMBL21	226000	167000	96200	1100	6610	32200	74600	6550	171000	8290	936	453	3930	2820000	4280	1410	127000	3840	132000	29000	9100	396	15900	1130	517	5250	35100
CIMBL22	427000	59700	66600	2860	14200	77700	33800	7630	31800	15400	16600		1530	96500	11600	1070	796000	33700	407000	79200	26400	3720	247000	17900	5640	7410	358000
CIMBL23	155000	323000	89900	9540	28500	125000	34200	12100	41200	66600	11700	900	3920	1040000	25700	5930	1810000	22200	1810000	89500	80000	7170	391000	33800	4390	5960	36200
CIMBL25	583000	105000	190000	2490	36700	12200	32000	83700	41700	3380	950	12900	21100	159000	4700	1070	14900	3090	25100	1730	2670	3650	4380	328	1920	6430	230000
CIMBL28	49800	54000	79400	5140	28900	9990	119000	12500	79400	11700	26400	2760	8600	45500	3730	1890	23500	4410	41000	2470	15600	2310	6610	6970	3150	8330	19900
CIMBL29	310000	212000	240000	15600	51300	117000	25100	6490	19100	69300	22500	684	5540	98100	58800	8110	1080000	166000	1920000	225000	270000	12800	623000	24200	48800	4590	2300000
CIMBL3	300000	187000	31900	9620	26500	76900	18300	54700	18000	29400	1540	49700	9850	355000	32100	17100	358000	14700	272000	35300	43200	7200	435000	155000	432	6030	48600
CIMBL32	85100	235000	317000	2690	76400	55800	14400	6590	7450	4400	141000	2410	6340	29400	3710	5870	12600	941	14300	857	1960	12800	12900	9340	1060	6130	18000
CIMBL38	216000	156000	473000	4700	184000	116000	10300	9950	20100	10700	11100	2270	6000	180000	14400	3870	91500	8810	88500	7560	36600	18800	103000	8350	1760	40900	381000
CIMBL4	235000	244000	210000	12700	40900	78300	9700	19300	18700	10600	1250	3600	5150	210000	36600	9230	268000	19100	373000	41600	70000	3050	249000	60300	2190	13000	16900
CIMBL40	139000	193000	465000	29000	157000	312000	54600	15300	33400	5850	76300	1160	6760	93100	20800	4740	35000	5090	217000	258	31400	72900	31400	3820	16400	22100	501000
CIMBL42	273000	297000	124000	7250	140000	145000	21000	2820	9190	13400	7410	532	6830	93500	17300	3910	801000	141000	1480000	301000	22200	7130	276000	8330	23500	7040	273000
CIMBL43	1170000	60400	37400	8110	4400	10500	48300	14400	10500	2880	2760	674	6180	2610000	2210	3300	39700	1230	49700	6000	7320	2660	28000	3360	2630	25100	11400
CIMBL46	429000	133000	307000	3840	19300	15900	17400	8610	15800	18000	3270	336	5340	19700	4850	10600	43400	14100	80400	1090	27300	3620	17500	7300	1020	3400	142000
CIMBL47	150000	238000	919000	5980	31000	88300	7800	30100	12500	24900	2370	15200	3370	16500	9800	12600	301000	37100	776000	38500	65800	9300	178000	77100	10300	10100	47900
CIMBL48	164000	137000	276000	3940	89300	289000	5370	17600	7190	7020	23300	4830	3320	78800	11300	13400	156000	30100	2250000	239000	150000	25100	135000	6940	25300	8290	73400
CIMBL49	103000	321000	1470000	9990	95300	82800	11500	21900	13300	66800	6510	534	3330	45700	18600	939	406000	218000	2120000	52800	406000	14600	110000	6950	123000	6460	95700
CIMBL5	144000	36200	31900	3410	26000	46400	5960	18100	7050	12500	2870	5730	5770	32200	9080	3350	26800	641	32800	975	2930	4210	14000	972	4900	3100	38500
CIMBL50	165000	194000	797000	5400	14200	23700	11100	33100	12200	3600	1030	2640	3070	12200	2910	3250	344000	25200	927000	24200	41300	5090	86500	23400	3670	5490	16500
CIMBL51	194000	147000	149000	13300	50300	261000	17100	9370	12600	21500	27000	457	3960	1830000	105000	8620	1170000	165000	2600000	328000	222000	6370	591000	42400	2890	8890	12200
CIMBL52	83600	145000	97900	4360	12200	20800	9660	17100	10200	17700	55100	957	1350	70300	2570	9260	272000	5690	56300	2560	1150	6400	185000	29700	1240	5660	233000
CIMBL54	187000	161000	400000	688000	2580000	643000	7840	592000	19300	370000	90600	111000	70100	100000	405000	106000	343000	5080	90700	5880	32600	157000	203000	17900	23300	152000	963000
CIMBL55	149000	131000	179000	12700	1290000	1050000	4190	13800	7510	81100	106000	545	8530	1370000	16900	40300	190000	3900	55600	3560	5080	16200	117000	6440	744	33300	593000
CIMBL56	142000	207000	97400	5620	108000	38000	18200	2390	1440	14600	14300	1260	1200	127000	9210	4610	45400	4040	76500	3490	8980	1130	18200	2990	3500	29300	138000
CIMBL58	108000	126000	159000	2770	49700	11400	7960	18500	10900	1550	15300	243	7390	635000	5840	1830	20500	2570	18600	1910	2440	12800	35300	2700	1980	3390	308000
CIMBL59	251000	125000	52500	6810	98800	260000	11400	36200	7830	16200	6580	9240	8560	180000	14400	18400	458000	40100	2010000	153000	397000	12800	548000	29000	7630	27700	240000
CIMBL6	174000	176000	196000	7300	25900	86000	10500	28100	23700	15100	2960	16700	5310	299000	8850	15700	99200	7010	589000	65800	43400	1630	357000	27200	6530	3850	14400
CIMBL60	195000	7180	14900	3320	15800	50000	26300	2870	30000	4770	3020	680	1740	23700	7210	1320	162000	11500	91900	7870	8630	5890	40400	15100	6480	2110	35400
CIMBL62	312000	126000	137000	1390	23600	15100	5040	8310	6050	4620	2010	3660	8700	154000	5140	7960	85700	5150	103000	13900	43800	2900	351000	12300	4140	7380	28500
CIMBL63	739000	140000	342000	4760	47000	206000	16300	28700	38100	28200	4690	12500	7320	37500	25400	5770	534000	26300	1030000	182000	287000	5410	131000	33900	27200	11100	313000
CIMBL66	1060000	100000	62500	5310	4950	6190	28200	6060	77800	1590	18000	343	2200	198000	1810	559	5470	1510	14700	978	204	2760	1680	2300	744	2110	27200
CIMBL68	1040000	76100	116000	3160	9010	6510	13200	16000	16500	1370	751	3610	14500	1230000	9130	3470	6120	436	9070	673	3210	146	4480	683	2180	4610	7660
CIMBL69	1180000	124000	95900	1060	5080	8010	32000	1250	98700	1460	5030	130	5230	649000	2490	2740	5420	528	25400	1620	458	2190	303	344	3750	2100	11500
CIMBL7	241000	117000	84100	1250	12500	16900	11400	16100	19800	15300	7960	3040	7330	2330000	2850	18500	116000	15000	119000	32700	97300	8780	266000	18700	3240	3510	263000
CIMBL70	373000	141000	155000	2330	56000	22800	9110	1660	10600	2030	79300	377	5320	123000	2110	1270	46600	9000	34300	13600	7260	11200	16500	1910	2900	10100	21700
CIMBL71	130000	156000	158000	7750	9280	28200	28500	17800	21500	22500	1290	938	4500	22400	4410	4960	119000	9970	279000	16700	22000	1250	49400	8200	2010	4810	2970000
CIMBL74	415000	176000	151000	2910	10200	27700	27400	27900	32500	10800	11700	2630	7750	84300	7690	3610	247000	14100	488000	33500	3240	17100	154000	23000	3180	3050	116000
CIMBL75	238000	297000	386000	12400	19400	44100	37800	10600	23500	5570	11800	1360	2540	111000	3920	1530	282000	45200	980000	91100	14300	23700	261000	60600	2560	3780	59600
CIMBL77	143000	43100	6410	5220	23500	63600	13000	4300	17100	721	6000	111	5560	35800	6760	1180	112000	16900	147000	28900	8360	3520	20200	3580	1800	4910	4510
CIMBL79	167000	109000	127000	2090	121000	37700	12000	80800	13300	17300	9850	111000	39000	12700	4880	4240	231000	14000	342000	62600	58200	3490	164000	24700	1430	11100	105000
CIMBL81	88500	200000	201000	3400	164000	38600	11700	69000	7940	7380	4140	45100	17200	295000	7980	7500	89200	3120	104000	9600	18600	2080	45700	3840	935	17600	21500
CIMBL83	290000	134000	323000	10600	34700	93200	12900	60000	15900	32200	4910	2990	6710	181000	18100	8010	799000	69400	638000	71100	21500	987	158000	29000	12300	53100	85500
CIMBL84	28000	92800	180000	4920	49400	122000	9730	34600	9280	3760	18800	2690	1300	21700	7720	4690	63200	16400	445000	19800	81100	9610	10000	4560	5650	7990	19500
CIMBL86	734000	155000	138000	2720	101000	385000	32100	6850	58600	9840	45400	1360	5240	314000	3840	6610	68900	24100	93600	3930	15100	18700	188000	8200	5220	23300	302000
CIMBL87	855000	268000	362000	2290	10700	62200	12500	7200	14400	1400	131000	1110	8550	61400	10100	10400	120000	24800	411000	53600	54600	5890	552000	37300	24100	1840	33400
CIMBL88	458000	302000	259000	3260	14700	21400	11600	8940	18400	6930	4710	1400	3140	1860000	8490	8630	86500	18800	116000	11400	24100	2230	268000	77800	3840	6680	23200
CIMBL89	128000	102000	315000	12000	89400	261000	16900	22900	30900	215000	35000	1950	3650	124000	133000	11900	2100000	48500	3800000	241000	384000	16600	1650000	148000	1900	4750	348000
CIMBL9	129000	132000	47100	3810	18900	31400	6770	4920	14100	8610	471	324	1140	14900	1820	5220	70000	9440	76400	2500	15000	5360	75000	12000	561	5910	148000
CIMBL90	141000	158000	242000	2330	16500	77500	14500	2880	24700	1210	29100	586	3030	192000	1770	909	71300	13300	217000	12800	42400	4850	30000	7030	7140	4750	26000
CIMBL91	93400	200000	878000	50000	37100	114000	42400	5430	47400	76600	6440	371	8380	13000	28300	76600	126000	17500	84500	5570	5960	3070	167000	51700	1270	6580	136000
CIMBL92	232000	216000	433000	29900	36700	69400	30000	8990	26800	47100	22900	2010	4880	229000	92100	17100	191000	22800	399000	56500	15800	12300	441000	31600	2270	5920	136000
CIMBL93	360000	383000	1350000	12100	185000	289000	11200	26900	11000	496000	19500	2300	6470	126000	43400	1770	900000	81300	1690000	109000	295000	28500	129000	6100	5650	14100	1790000
CIMBL94	116000	115000	251000	7730	47100	72900	8360	12200	11700	4920	7640	599	7030	9610	1840	2510	100000	20500	328000	18200	56200	19700	76600	10200	21800	14000	78500
CIMBL95	175000	224000	220000	2720	18500	17000	10800	141000	8820	3880	84800	464	51700	46900	3430	1050	43000	6920	102000	7320	14700	262000	40200	12400	1270	4150	10300
CIMBL96	293000	352000	557000	3020	68900	338000	14000	5990	22900	9280	3590	523	3180	116000	22200	6440	695000	36700	1170000	114000	573000	5390	367000	33600	11300	13400	37300
CIMBL98	606000	298000	253000	922	19100	34800	12000	10200	39900	1670	4020	3180	9710	334000	6910	3650	105000	3840	77900	10100	14800	5120	67900	9370	3200	11100	15200
CIMBL99	289000	58900	47300	5740	160000	118000	10200	38000	6360	68700	27000	1780	8290	34700	23400	25400	3360000	235000	5580000	413000	932000	32700	2660000	158000	153000	4350	57800
CML114	187000	161000	187000	3000	38100	77300	10400	1340	10300	6450	1350	132	3130	295000	8050	4910	192000	23900	384000	42100	84900	1320	161000	18800	3590	6630	13500
CML115	121000	214000	379000	1710	8560	23900	12900	1780	6910	3210	1540	429	1070	28800	905	1280	41700	8810	80700	1040	31200	2020	14600	11000	1160	6630	10800
CML116	21900	179000	356000	3690	98000	160000	18900	1910	30000	6610	10100	335	900	9600	1880	1840	267000	69400	1460000	113000	23200	4650	172000	16200	24500	14200	19600
CML118	144000	133000	230000	17200	391	2050	66100	19600	37700	130000	2720	52100	22700	52500	92300	51100	879000	10900	232000	5330	8220	27300	642000	58900	16100	53900	69800
CML121	157000	154000	69500	385000	22900000	2580000	10900	518000	7820	308000	12200	8740	29400	23800	63500	422000	1290000	113000	1620000	36800	192000	10100	1970000	131000	21500	934000	6500000
CML122	159000	122000	183000	900	65600	85800	36000	2950	27400	3800	46900	502	6780	18200	652	937	126000	38100	459000	22600	71400	10500	42100	7240	20500	1700	24700
CML130	120000	246000	178000	4320	76900	372000	44700	2830	61400	11200	12400	546	6490	20200	3730	9450	2640000	206000	4510000	110000	43200	15200	863000	372000	1830	10800	13200
CML134	98300	99100	173000	48000	41100	218000	16400	17000	8960	2480000	20600	204	3730	33300	44300	21100	6910000	30400	868000	38000	77800	11600	124000	15600	12300	7670	6800000
CML139	469000	116000	281000	4690	83600	98200	12300	5510	15400	3700	41500	365	929	13200	2480	828	271000	77800	766000	21200	120000	12000	56300	8530	45500	9890	20900
CML162	630000	246000	98800	18900	35600	32700	13100	13100	8220	23600	498	593	5530	3260000	23600	13800	49600	8250	195000	20900	18300	754	113000	11300	7760	2310	499000
CML165	887000	111000	104000	117000	45600	48700	8930	7250	2830	701000	30700	1190	905	266000	315000	35900	2600000	143000	1880000	406000	53200	34600	1910000	59200	14900	7140	206000
CML169	132000	114000	73500	1870	13500	46000	15900	7680	17700	1530	2310	375	2850	54600	748	1200	149000	4670	135000	11100	10100	2640	88300	6850	686	3130	19800
CML170	140000	173000	324000	10100	38600	50600	7220	12300	13200	32200	63100	438	4400	196000	60600	32200	832000	77700	3260000	335000	184000	16000	1660000	184000	14600	4070	27600
CML171	193000	152000	341000	3220	27500	95700	5540	1780	10900	1070	50100	595	3510	593000	1090	971	143000	28200	541000	64200	83800	5890	57800	8160	7790	12800	18700
CML172	215000	134000	234000	6120	30600	129000	11900	5450	16400	1280	32300	410	9370	476000	8290	1090	117000	23800	508000	35600	44800	5470	45600	7600	6410	13100	19100
CML189	297000	200000	1260000	7710	64300	44500	8770	2730	6400	91100	56600	156	2040	24000	29300	96100	203000	83400	324000	22500	131000	12700	827000	266000	1970	3930	107000
CML191	312000	60700	108000	4700	14200	67200	23400	4830	21700	12600	1760	1100	6270	42300	881	12800	425000	96000	586000	2770	350000	3030	104000	26900	1600	9870	406000
CML192	243000	165000	760000	11200	25500	320000	13900	3290	6650	9400	3320	281	5210	78700	5500	350	13300	514	11900	646	2170	1240	507	527	21600	2890	282000
CML20	544000	139000	132000	4610	1610000	479000	6780	188000	20400	29600	32200	12400	38500	479000	9220	4560	73200	1850	11100	883	1990	44600	19000	1850	730	48100	635000
CML290	316000	108000	98700	14200	67700	105000	11800	63900	11300	24000	1070	5220	9190	47600	26000	15500	330000	50000	762000	21400	118000	3920	207000	23300	224000	2960	19600
CML298	348000	86100	22000	5690	129000	28100	11700	3260	18000	6300	13800	928	1820	102000	1730	4880	379000	37400	1370000	217000	110000	14300	414000	58100	976	5530	31900
CML304	172000	104000	251000	9400	111000	187000	4410	19500	9320	13600	250000	294	1630	17800	3620	4690	168000	48700	733000	23100	126000	22800	117000	21000	2180	39000	824000
CML31	922000	97900	55200	39500	60300	297000	18200	11800	8360	161000	13000	587	2260	97100	37300	15000	1810000	66500	1990000	89900	254000	6390	226000	6460	4160	9590	2560000
CML324	249000	158000	341000	6740	25000	130000	13000	28900	15300	6600	30500	484	18200	27300	7780	2010	67400	11400	82300	6010	11000	12200	36800	6900	1600	3460	13800
CML325	180000	99300	126000	2580	6840	12900	38600	1480	52500	1230	262	376	3760	13400	682	649	65100	12100	172000	4920	14100	307	9040	11400	2740	2450	12900
CML327	382000	115000	142000	3900	18500	30800	156000	4180	65300	892	12800	346	2750	606000	1820	838	32200	3510	69800	5070	384	40800	20800	1530	6210	12200	28700
CML360	475000	152000	1240000	3510	51400	78200	6080	14000	23300	4420	10800	2330	5570	30300	3140	1140	506000	203000	2790000	160000	315000	9080	125000	14500	8890	5660	144000
CML361	619000	359000	193000	8760	2510000	582000	15500	443000	21800	69100	11300	30300	48000	59400	52500	15500	725000	88200	1180000	368000	191000	29600	343000	88200	1250	90000	344000
CML411	505000	125000	272000	30400	87500	677000	4270	34900	18600	65200	23100	1630	8620	1100000	136000	29800	5010000	138000	4010000	545000	317000	103000	2000000	323000	106000	10700	164000
CML415	190000	333000	390000	12000	93600	86100	14900	5350	31600	30400	20800	376	3760	96000	53300	9370	2160000	314000	1750000	168000	191000	16300	1090000	135000	8570	2260	99100
CML422	96900	140000	389000	2120	123000	80600	22600	15700	56400	18100	49500	993	3550	75700	17300	5310	189000	39000	850000	52100	185000	12100	54800	25600	142000	7940	72400
CML423	139000	113000	566000	2860	5430	3280	14400	7130	10600	659	3250	914	2580	9970	2630	550	14800	1600	11400	1960	11600	1410	11900	2670	496	1610	8740
CML426	690000	155000	215000	3830	36500	335000	18300	7680	4930	20300	2020	967	1910	165000	28000	4040	517000	120000	2070000	324000	368000	3450	372000	31400	6260	5300	26600
CML432	687000	234000	254000	3360	39900	18500	56000	14100	28700	32800	36200	4920	11600	126000	7380	6950	372000	36900	422000	40700	81400	32600	206000	43000	33800	120000	364000
CML470	350000	160000	288000	921	30400	136000	24300	54100	15000	10300	1460	2360	17100	28000	3700	10100	189000	51600	565000	16700	192000	6950	107000	22400	2340	9750	26600
CML479	309000	26200	2270	5730	6100	4480	19700	1780	40400	12600	2220	279	6700	101000	4820	1630	18000	1700	9790	1280	2830	4520	3140	1440	2090	3240	21400
CML480	160000	213000	124000	5550	23400	83200	14700	7130	4760	8200	62700	320	2480	986000	8980	14600	137000	9180	696000	233000	39700	60600	404000	16600	1680	2930	255000
CML486	380000	172000	154000	7520	53600	50100	37200	12300	47800	13300	39600	639	6340	63000	4030	16200	562000	384000	1230000	53900	29200	60100	695000	65000	4930	10100	41900
CML493	390000	246000	142000	147000	44100	51600	10400	27800	18700	194000	114000	943	6050	7130000	330000	37500	578000	15700	740000	151000	39800	53000	486000	32900	9230	6710	1870000
CML496	137000	86000	313000	4100	9480	65700	13400	16500	13100	1160	1740	228	6880	58600	1720	4290	35700	5390	53100	5580	54200	6060	35900	6360	651	3310	16000
CML50	368000	249000	527000	2490	26800	44000	56400	11400	46600	8670	6050	1600	6880	1190000	8990	17900	169000	6830	271000	12600	53300	6230	205000	20700	1440	4580	115000
CML69	112000	62100	11800	5900	6290	11000	7390	10300	7150	7500	1320	372	4280	17800	12400	1550	44600	20900	354000	13200	55500	3520	11700	2030	3640	1190	81500
D863F	301000	218000	187000	3850	74800	163000	13700	433000	7560	23500	64700	16000	21700	1230000	19000	1880	182000	23600	384000	70500	77300	1120000	3670	329	6870	3560	20800
DAN3130	233000	51300	39800	4760	624000	527000	211000	358000	197000	196000	10800	37300	47100	64400	30900	43200	1400000	23100	102000	12800	3450	23500	974000	55500	27200	20800	217000
DAN340	56000	4140	1330	13100	15400	25300	14100	4290	5820	43200	1590	378	8290	6490	11900	15300	133000	4010	39400	272	1930	3400	77200	13000	6110	14100	1750000
DAN360	1500000	108000	223000	4430	22700	9240	116000	6560	26100	4740	9300	1590	14200	139000	3290	6280	69400	3800	24300	2110	1260	12600	113000	11500	16800	5480	15300
DAN4245	258000	15800	11400	7760	36800	53600	96800	186000	137000	26700	2610	777	47800	181000	3550	10300	574000	28500	919000	159000	76700	42900	176000	5490	22700	7670	5340000
DAN599	87200	51100	32000	5850	114000	220000	7910	102000	10300	12800	84700	212000	11100	260000	5330	1670	874000	40700	689000	95500	49700	121000	4520	246	5300	47400	23900
DH3732	291000	41500	72900	2760	130000	154000	21100	69700	22700	32400	156000	21000	9870	19700	15200	8870	948000	98900	725000	206000	112000	91000	517000	41200	17100	9880	704000
DONG237	351000	204000	371000	220000	56300	72700	31000	1820	5570	94600	586000	362	4300	1120000	350000	116000	651000	33200	324000	54300	43000	130000	2680000	218000	1560000	6130	590000
EN25	217000	116000	69900	3010	54400	50700	16800	250000	16800	16600	18100	177000	52200	51600	9310	17200	126000	4590	134000	13400	8770	60500	26900	5690	17200	27300	58200
ES40	182000	156000	371000	3350	25700	35200	34700	2980	25400	59200	118000	230	2510	17200	10600	40500	556000	17300	683000	18300	3640	55200	448000	125000	102000	12000	870000
FCD0602	549000	166000	377000	3700	22300	19500	10600	31700	3540	23300	5860	359	4450	63200	5640	8330	364000	15300	128000	10900	11300	13200	327000	46400	108000	4840	313000
GEMS1	152000	94800	47100	41400	1020000	377000	25200	434000	17600	64500	348000	11200	69500	70000	46300	86200	176000	2000	43400	3820	9570	321000	321000	36100	75200	36000	245000
GEMS10	90800	234000	294000	2140	9390	27700	47800	14100	36300	4270	1290	752	4150	38900	2170	2850	37800	6890	100000	2270	537	1210	18600	4750	759	8350	190000
GEMS11	339000	138000	330000	5690	113000	65400	43100	45700	49600	18300	4250	4210	5820	27800	12800	12300	85600	3610	41100	592	8730	3650	83000	9110	1010	5500	105000
GEMS13	128000	173000	466000	5720	4530	9660	51100	8910	48500	3150	1620	364	4300	39200	3960	3890	57100	9090	72500	3300	6240	1930	18900	3440	2830	6200	201000
GEMS14	196000	241000	281000	8750	139000	180000	12600	498000	21100	50200	6290	21600	57700	141000	38600	38400	3900000	107000	2650000	222000	297000	59100	1240000	60700	9520	4390	18200
GEMS15	88800	172000	207000	16500	1980000	872000	12400	85900	24300	6550	17100	3420	14200	27400	7640	25600	98400	26700	445000	6200	41400	12800	84600	26900	5210	54800	724000
GEMS16	347000	246000	426000	3990	36800	82700	176000	10400	95800	3130	4130	456	3520	40700	3880	1420	96300	29500	321000	5390	85700	2880	31500	5160	2630	8900	183000
GEMS17	303000	220000	144000	4180	63100	152000	7570	17600	5760	13900	1240	2790	3470	158000	23200	1900	551000	53400	457000	25800	123000	3840	242000	17900	15100	2310	58200
GEMS18	186000	168000	327000	2780	59400	192000	28400	5640	22500	13200	6400	3550	2830	43100	4660	21600	548000	211000	1760000	95800	37000	9060	898000	44900	215000	7230	67200
GEMS19	132000	223000	359000	2080	37100	104000	13300	4810	26300	3470	2600	789	2380	93200	3900	2020	151000	34000	419000	17000	132000	2020	82100	14800	2750	4510	31500
GEMS2	188000	55800	287000	1430	43200	9300	47700	7240	45500	2910	4340	267	1900	16100	2460	5650	132000	14700	403000	3570	4400	1630	92900	27500	7450	10100	21900
GEMS20	474000	118000	147000	1760	42900	198000	12100	5900	11200	977	3770	1290	5410	612000	2710	3630	260000	9660	604000	45800	67500	4110	224000	11800	9960	9560	65400
GEMS21	128000	130000	251000	2260	47100	20400	17000	49400	32700	8990	652	1130	12400	73400	2910	4410	155000	4840	110000	1160	3770	8260	65000	5160	1810	7610	62300
GEMS23	48100	226000	859000	7070	60300	59100	9410	10400	3780	20300	305000	516	7610	7410	12300	8130	41000	2270	10500	1050	2990	73500	38900	4220	840000	7370	449000
GEMS25	201000	151000	205000	2680	55800	40200	12200	6950	7320	12600	52000	409	5200	341000	17300	5950	582000	87300	1940000	53800	242000	3340	346000	30500	60500	9660	17200
GEMS28	264000	140000	369000	39900	148000	23300	71100	18800	110000	40200	167000	4310	4480	7350	10100	78200	132000	23500	463000	16200	135000	74400	71200	24300	7790	45800	209000
GEMS29	90800	217000	638000	16700	82200	116000	11400	7520	6710	9420	62200	794	3140	8340	13400	6620	435000	369000	1520000	37400	146000	16700	227000	30700	5080	14300	2180000
GEMS3	43000	22100	5530	1150000	91600	40100	16200	202000	9140	502000	134000	4420	51400	20800	1210000	99600	1320000	4600	165000	20700	9100	108000	831000	213000	4940	4560	373000
GEMS30	261000	233000	248000	66000	27800	34500	59500	7810	14700	32300	41900	782	3860	33900	121000	3920	219000	21000	489000	55400	57200	26900	139000	31300	3320	5810	22300
GEMS31	315000	167000	382000	5320	43700	133000	283000	2380	112000	56300	4370	577	10200	35600	12500	17200	746000	103000	1060000	71100	103000	4620	143000	30500	1260	16700	868000
GEMS32	65700	189000	309000	963	37900	113000	237000	4580	153000	20000	7320	36.1	3760	55100	7960	1350	143000	56900	605000	56400	96000	19000	24900	3310	3300	13800	354000
GEMS33	427000	177000	124000	7580	285000	43100	31600	276000	11700	53300	7620	27300	56900	695000	28200	192000	1140000	10300	535000	33700	103000	32000	803000	71100	20300	16900	137000
GEMS35	288000	102000	93400	684000	10300000	1950000	97200	4340000	34300	579000	41600	245000	237000	222000	613000	409000	3530000	37700	477000	51900	11900	87900	1300000	242000	64100	309000	1030000
GEMS37	108000	77300	66900	6270	15100	56800	63500	4910	14300	19000	2180	614	1280	283000	5370	3670	304000	14300	614000	16900	48900	1560	42500	13800	3290	3050	52800
GEMS39	113000	106000	108000	5220	21100	122000	6650	8110	13900	37400	7370	703	3850	34700	17300	5310	239000	33700	610000	50200	117000	2770	92100	25300	111000	9880	136000
GEMS4	389000	152000	86600	7640	8350	14400	15400	5250	10900	19700	3740	390	5760	52600	8400	19600	176000	16000	262000	9460	27600	951	65400	9530	1490	6450	382000
GEMS40	356000	115000	111000	2020	112000	86200	48600	9730	32100	1350	20300	758	4040	42100	5560	1520	30300	18000	77200	3070	26300	5070	13300	8110	1920	24800	28900
GEMS41	333000	132000	110000	503000	960000	218000	31200	448000	14900	396000	1750	19500	104000	146000	326000	311000	1260000	21000	131000	39900	9300	6190	1250000	98000	103000	34300	2130000
GEMS42	548000	152000	115000	33500	8500000	2420000	56000	711000	33300	122000	39600	53000	46100	82800	30400	62700	1230000	8560	867000	55200	16300	36400	712000	90100	50500	171000	1440000
GEMS44	577000	111000	162000	29200	377000	244000	46600	807000	16300	118000	7530	88600	123000	2240000	137000	133000	410000	576	23300	1420	5540	7040	324000	15300	140000	373000	426000
GEMS48	167000	108000	84900	304000	2620000	239000	49600	141000	31900	643000	155000	20800	36500	237000	710000	90500	7530000	190000	3100000	315000	134000	126000	1410000	107000	25800	290000	534000
GEMS49	231000	170000	267000	29500	907000	77600	18100	234000	11900	36100	13200	10600	18300	201000	46800	44400	484000	24000	717000	88300	33200	72400	824000	80700	109000	19700	257000
GEMS5	336000	238000	787000	1570	128000	131000	55100	2680	57400	7250	7720	437	4030	300000	14800	3440	1320000	526000	5070000	215000	487000	20200	265000	16300	820	15000	91200
GEMS50	104000	166000	326000	5910	275000	148000	8560	518000	6100	99000	4890	20100	157000	52500	47600	104000	1970000	213000	2550000	223000	26400	46300	2210000	354000	238000	8230	96100
GEMS51	242000	62500	79700	20600	27300	7740	17000	161000	23900	35200	4190	6910	54100	238000	7340	9400	478000	3140	177000	4710	32800	11900	179000	10500	1360	10300	92300
GEMS54	403000	84200	119000	5390	138000	157000	43300	292000	28600	33100	10900	2990	33100	30400	4430	9820	138000	8640	177000	11500	17600	11000	79200	7470	2880	19400	249000
GEMS55	135000	196000	484000	1600	11800	15000	11900	2920	10200	1580	3910	496	7000	43300	1290	3530	429000	90600	588000	28100	26500	3340	322000	34600	2640	2440	13200
GEMS58	85200	61100	97300	959	32800	13700	43100	9770	45200	5790	9130	1950	7970	1390000	4860	5440	32000	4520	94000	15100	2310	44100	30100	10900	1190	1720	12400
GEMS59	336000	43900	85700	2390000	30200000	6470000	196000	1790000	105000	413000	2300	80900	107000	80600	848000	314000	369000	33400	230000	28300	5450	2700	312000	35100	1030000	18600000	10500000
GEMS6	220000	156000	538000	1780	46300	68200	16700	51700	12100	19800	2920	3690	9510	49000	2530	24000	464000	44600	1250000	59200	21900	7750	484000	45300	963	2690	70400
GEMS60	539000	8510	4490	137000	1530000	512000	7160	616000	13700	51700	111000	61200	177000	977000	119000	40300	131000	1690	39600	2870	514	137000	216000	16200	389000	109000	118000
GEMS61	251000	69600	145000	2500	12000	12500	526000	4510	195000	24300	2320	772	4910	37700	7870	9190	210000	17400	292000	2910	170000	2970	55300	15400	3980	5400	108000
GEMS62	296000	128000	713000	1840	68800	50700	818000	4490	414000	3080	246000	796	3800	20500	8000	2710	83600	26000	398000	8850	12500	9570	25100	38600	2100	9920	41000
GEMS63	114000	131000	498000	6440	124000	69200	12400	20200	25000	9760	2220	1640	9270	20300	10600	5130	325000	26800	972000	8930	8120	5210	188000	30500	33900	16900	83800
GEMS64	211000	126000	275000	2600	4020	8950	8860	5480	12300	1770	852	330	1900	49200	2970	1570	39900	12100	240000	2400	4290	1120	27500	4350	4580	4220	30300
GEMS65	115000	102000	201000	15100	66900	38500	25700	105000	102000	114000	6750	5620	32600	20700	28800	59900	500000	22400	490000	3720	35300	8690	413000	70400	623	6650	1680000
GEMS66	192000	265000	1490000	3370	23600	49400	232000	36800	123000	474	438	3030	4660	605000	4150	3100	19900	1610	46500	750	3280	47.3	34100	7930	23500	2630	16100
GEMS9	249000	97900	298000	2470	28900	51100	128000	120000	22000	9580	1970	4130	14900	64300	3700	8530	80000	4510	94100	4420	15200	7960	117000	9670	9290	3290	30500
GY1007	116000	163000	361000	8700	371000	111000	74200	556000	65000	29700	122000	112000	85300	155000	22300	17800	533000	19600	356000	36000	14900	65300	6650	176	51200	22000	245000
GY1032	96600	301000	629000	68600	743000	133000	19200	127000	10400	25900	801000	18200	25000	78200	21700	95300	477000	30800	330000	24400	80500	144000	353000	39100	9430	32100	401000
GY386	82400	196000	307000	28000	2980000	1170000	11700	494000	54700	172000	1390000	23400	36300	21700	40200	106000	4190000	86100	393000	18900	88500	104000	2740000	261000	3020	105000	1670000
GY462	130000	249000	254000	2810000	37400000	17200000	66100	2230000	211000	2570000	1270000	304000	242000	2620000	2980000	1460000	13800000	52400	915000	118000	18100	202000	7850000	370000	616000	1240000	6080000
GY798	200000	249000	549000	767000	5450000	180000	39700	355000	64400	475000	7590	39000	37000	147000	414000	325000	718000	6480	52800	2840	1440	15800	468000	63400	396000	123000	2200000
GY923	101000	229000	455000	25900	218000	289000	20200	1150000	36700	751000	17400	240000	60400	162000	79100	557000	2480000	11100	169000	5700	951	13200	1070000	120000	45900	72800	589000
HUA83-2	73500	114000	54600	2410	75000	226000	8810	11300	7970	140000	6360	208	1080	267000	19200	23900	2220000	182000	2310000	78400	149000	10600	591000	40900	8530	5710	6280000
HYS	84200	15800	14100	3200	98800	154000	34800	2410	24700	16900	29400	6030	5290	64100	5480	36200	441000	87800	2040000	166000	683000	50800	515000	59400	8180	7850	346000
IRF314	373000	242000	1040000	2210	3710	4590	80700	4430	41900	1950	2580	419	1950	26300	2430	1590	9130	3680	21600	516	1010	730	3620	2020	2080	4660	25400
J4112	189000	253000	190000	5290	405000	186000	18500	856000	8800	32100	46400	23700	183000	85200	4130	346000	209000	2480	44200	3830	3750	325000	671000	39100	16700	11300	190000
JH59	616000	2120	6910	201000	8390000	4700000	79700	1480000	36800	110000	4010	86400	133000	1860000	217000	105000	1650000	73800	1200000	195000	154000	4310	1980000	286000	129000	231000	530000
JH96C	38400	135000	122000	10600	291000	134000	40100	1170000	26500	73100	25200	1520000	186000	7240	13100	77300	396000	40200	137000	4650	11300	28000	1010000	58700	890	385000	26600
JI63	86400	45900	103000	2660	9100	27800	6290	2570	41800	2540	4990	705	2620	39000	8500	8660	50300	16300	64700	5350	8040	3030	38000	13000	77600	4320	56500
JI846	106000	17500	1400	1390	25500	232000	400000	9150	141000	6650	6400	88.2	4160	587000	10700	5510	329000	30500	523000	36800	75700	3450	392000	54000	272000	5490	50400
JI853	87800	15200	33000	1960	99200	106000	57200	12400	32400	6900	20500	1070	5860	35700	10200	13500	693000	181000	1370000	222000	214000	13600	776000	130000	10900	7430	45900
JY01	195000	102000	37500	3910	41300	90100	11500	10700	7450	12200	179000	10000	4200	894000	7040	10600	494000	39200	785000	202000	47600	69700	336000	13500	11500	12600	112000
K12	435000	58300	99400	64800	549000	145000	102000	372000	78300	54900	390000	49800	72500	53900	30200	134000	3350000	914000	2920000	231000	23900	729000	2530000	79700	124000	74200	2830000
K14	260000	2330	1990	2680	245000	43900	33600	390000	28900	22600	9390	12500	80300	16900	7520	18700	288000	35500	564000	3370	9250	68800	208000	101000	3200	22200	206000
K22	170000	58500	125000	53200	1680000	854000	23400	2150000	35100	266000	10500	163000	644000	88500	74600	72700	269000	5060	34700	1160	1980	182000	115000	26600	4210	65900	1410000
L3180	130000	139000	250000	4080	60400	27900	80900	133000	102000	70700	2320	7160	52300	30800	24100	32200	325000	19800	221000	8850	32800	12600	265000	14600	23100	8830	117000
LG001	672000	88100	53000	3600	14400	38400	14600	47400	7180	2980	6170	5330	5340	441000	4660	1350	26300	2940	43100	11300	6730	92400	15300	1240	1010	8220	67900
LIAO138	955000	181000	146000	3290	13700	29800	13300	9150	3980	7050	5780	483	4970	241000	11900	3230	135000	21700	393000	19100	22300	4600	120000	19000	2920	6420	99800
LIAO159	390000	201000	143000	32000	42500	26100	9300	23300	19500	433000	5430	3270	13400	77200	58200	47300	500000	8630	95100	12000	11000	33800	155000	7760	118000	12700	1120000
LIAO5114	91300	124000	162000	5620	874000	351000	36200	553000	31100	30200	5580	9770	277000	28900	15100	54600	145000	11100	42800	1740	4140	20300	318000	68700	6290	29600	101000
LIAO5262	61500	14800	1570	5330	156000	81100	22100	18400	29100	62600	825	1210	15200	11100	7850	74300	935000	41700	1800000	7000	99200	1930	282000	25300	11400	114000	610000
LIAO5263	32800	9750	1500	19000	602000	154000	12800	676000	28700	81600	1830	31100	339000	40300	30000	511000	478000	31400	174000	18800	10300	3810	1490000	325000	68200	12400	435000
LK11	99900	141000	429000	465000	26200000	8070000	12500	124000	23500	1510000	414	3760	6030	34800	462000	444000	6520000	127000	763000	61400	130000	1320	2160000	296000	58400	1270000	2400000
LV28	719000	41100	31900	14200	16100	81600	175000	1750	56400	13500	5380	563	2960	276000	39300	6720	124000	18800	412000	63700	128000	4330	76100	16100	21800	1540	64000
LXN	220000	145000	179000	120000	440000	236000	13100	1100000	18800	645000	362000	68400	91100	359000	221000	1380000	1130000	4340	54400	5750	5630	508000	2560000	78200	57000	15200	197000
LY042	517000	196000	158000	9930	72700	13600	16000	4110	16500	208000	63400	1560	3870	48500	25500	65100	985000	36000	348000	11700	9860	25200	553000	75400	9770	31800	1190000
M153	756000	103000	81900	18700	11000000	3800000	65700	4200000	22400	149000	122000	156000	654000	51800	41100	125000	277000	35200	137000	9510	10400	55800	72100	15500	4860	225000	669000
M97	130000	114000	311000	11100	361000	115000	34600	614000	26700	137000	19200	29600	97000	21400	13600	35800	159000	9280	33600	2600	8350	206000	299000	25200	35500	9330	420000
MO113	134000	23700	15000	2520000	10300000	1950000	122000	581000	332000	584000	28700	45900	150000	115000	930000	158000	434000	2450	22000	1990	962	15900	441000	41500	72600	149000	1590000
MO17	315000	30400	41800	1030000	4850000	1580000	97100	178000	74100	236000	39300	50200	43500	542000	224000	45800	797000	11300	179000	9620	3440	9750	618000	138000	541000	210000	716000
NAN21-3	94800	5050	589	1550	12900	12000	10900	7570	12200	2810	12400	572	6570	24300	8710	1400	19000	2400	36200	1070	356	6760	17600	11800	1270	5470	38300
P178	153000	98000	64700	1270	46200	64400	23900	19500	16400	11200	4700	21700	5980	101000	6770	643	114000	5500	120000	20800	15500	19300	1350	482	96900	20000	26400
QI205	60400	95000	276000	55300	489000	364000	46900	330000	33600	198000	19700	14600	30500	1690000	382000	34600	4560000	272000	9560000	312000	289000	16600	2690000	247000	158000	76800	187000
R15	275000	91700	155000	1180000	3100000	1430000	70800	2280000	52900	869000	16400	114000	163000	38500	973000	1020000	1130000	95200	242000	60000	22500	53300	3510000	166000	170000	102000	220000
R15X1141	302000	224000	645000	103000	373000	170000	277000	438000	126000	96800	41100	37600	81300	255000	61300	35000	287000	15100	67400	6390	7760	14300	309000	15000	362000	11200	171000
RY713	299000	169000	491000	34800	23500	21200	70700	2130	103000	61900	11600	474	16000	3110000	41700	7200	67000	7140	31800	6700	2160	7290	78800	12300	350000	20600	3400000
RY729	101000	91900	237000	6930	196000	56700	133000	659000	693000	268000	3000	16400	141000	372000	46300	247000	508000	31500	414000	4360	25000	34300	227000	174000	2560	20400	23500
S37	301000	403000	227000	6180	30200	72500	16800	32800	8530	20300	24500	3790	4750	35600	2380	13700	57600	1540	119000	3170	7120	20200	122000	8360	2740	9150	2410000
SC55	202000	218000	511000	5280	33500	99500	36600	3470	13200	15700	6910	408	4210	31600	39900	28100	379000	82800	512000	368000	18700	5430	1020000	39800	22800	7310	38600
SHEN5003	218000	179000	142000	30300	1050000	614000	9640	4190000	10600	108000	44000	212000	797000	55000	95800	119000	193000	45000	350000	21000	49200	77300	221000	20400	52600	9230	153000
SI273	149000	246000	232000	1620	35100	46300	13700	1460	8040	3500	2950	328	6290	49600	9110	1720	366000	67800	702000	142000	30900	6610	211000	31500	6770	4070	25800
SI446	40600	341000	1140000	8030000	20400000	2730000	11600	1810000	20300	3670000	5200	172000	126000	28100	6380000	1490000	5700000	67600	515000	11900	15200	4610	2550000	144000	35800	974000	6500000
SY1032	286000	249000	839000	220000	288000	199000	318000	531000	205000	375000	248000	35300	71200	28800	342000	357000	114000	6040	39200	1810	4260	763000	133000	27800	25300	18700	76200
SY1035	192000	230000	512000	107000	112000	42400	28500	576000	41700	29300	6990	27100	232000	102000	99300	43200	934000	3330	39900	2200	8950	9430	1570000	21600	373000	12000	18900
SY1039	104000	477000	1660000	32700	15800	16700	19700	2770	17100	32600	9620	791	6430	784000	23300	10900	342000	27400	183000	8320	7350	2910	291000	87400	26900	5270	53200
SY1052	304000	131000	110000	4910	91300	115000	194000	744000	241000	10900	4050	58800	135000	49700	6840	19800	463000	24600	1200000	133000	45000	24300	592000	69100	31800	40300	39900
SY1128	421000	231000	756000	5640	1320	1760	67100	2260	15500	23000	15900	6540	10200	306000	5280	66900	150000	5170	22700	3610	8010	67200	350000	27500	23200	72800	40000
TIAN77	261000	88600	197000	1320	9150	8440	86100	6480	74800	3090	3050	706	3260	7350	1110	1710	74200	12900	218000	1630	53400	1320	30200	28900	1370	4010	19200
TIE7922	532000	162000	482000	24900	25100	23000	40000	4470	11600	228000	46200	992	6210	6900	7420	22000	138000	2740	74400	2130	3420	16600	56400	28400	37300	7420	563000
TY1	119000	138000	392000	30800	116000	84500	8590	18200	6880	44200	187000	602	4470	112000	18400	4020	597000	24200	290000	24400	22900	35100	2370	242	14200	19500	53200
TY11	261000	153000	293000	2490	14300	17500	129000	2870	120000	26500	6050	597	8480	229000	4660	421	444000	33300	571000	29400	5400	6020	76100	4750	4210	5790	33700
TY2	130000	104000	83400	20000	139000	130000	7260	7030	11000	29700	172000	1210	2100	496000	17700	129000	185000	10500	66800	4980	2270	22800	250000	38700	6740	17200	40100
TY3	94500	96000	154000	17100	182000	138000	8730	6280	2660	13900	73600	1290	5970	151000	12800	33300	270000	24600	74400	3770	1820	130000	124000	22800	19100	19600	226000
TY4	140000	89600	111000	67000	185000	128000	8850	7170	8940	60400	129000	1210	3400	203000	29300	328000	407000	24700	102000	5320	2740	15000	351000	49900	14800	21400	76800
TY5	141000	153000	307000	6750	123000	119000	38100	10900	53800	12800	63200	812	2180	358000	9440	38300	62900	6070	95000	5020	905	40100	66200	10800	14900	22400	199000
TY6	692000	197000	300000	11900	327000	302000	70100	13100	88800	19800	34100	1120	11900	366000	10900	25100	262000	63600	481000	20900	8030	16000	227000	32100	22900	55200	105000
U8112	245000	181000	249000	5720	11800	13400	56700	7990	48400	19800	1990	441	5240	12000	8160	7460	433000	20800	322000	33400	44700	3100	460000	94000	1150	3190	37400
W138	159000	223000	535000	8440	12000	15900	74600	5020	62700	78100	1030	903	5550	58500	36800	11600	941000	26900	624000	22800	1070	702	276000	114000	25700	5940	24700
WU109	101000	81200	97800	22100	82200	68200	29300	119000	15500	166000	4400	1050	29800	382000	12100	89700	1270000	10800	354000	20100	108000	90100	509000	92600	85700	5360	104000
XI502	53600	30800	22500	2400	11300	13000	9580	1780	5720	5090	454	476	3830	88000	4380	5160	1030000	49000	603000	1320	24400	2070	158000	13400	2410	20700	53000
XUN971	378000	132000	195000	1160	6610	9030	23900	18100	34300	3100	1430	1050	5110	90400	3440	25800	103000	4300	189000	13000	3310	1960	199000	30800	1130	5300	19900
XZ698	666000	127000	183000	8310	316000	379000	80500	1060000	60600	78600	83000	30700	57000	916000	35000	116000	112000	9530	163000	13900	11000	741000	118000	4350	4300	7110	37700
YE478	656000	245000	329000	3980	18800	56400	23000	22400	20200	10800	3570	984	5620	91000	21100	12000	191000	34000	164000	35300	15200	5920	637000	107000	3140	7440	46400
YE515	254000	62900	361000	2390	49700	266000	20900	8080	47000	32000	17200	923	4160	8870	7410	16600	1190000	63200	979000	61800	50900	14600	765000	76400	22500	6710	21900
YE52106	118000	225000	683000	11000	2520000	746000	585000	125000	754000	192000	1460	8790	12900	1100	7880	183000	355000	49000	154000	6500	39100	531	302000	50200	12700	105000	1240000
YE8001	98600	330000	614000	5250	53700	59100	8580	4860	18500	19400	773	1660	5620	50500	15400	98000	5250000	1050000	3740000	237000	351000	823	1960000	220000	14600	5350	49000
YU374	669000	110000	57000	4270	850000	665000	76400	940000	44000	54900	24500	433000	182000	765000	19200	36500	192000	1990	39400	2600	3770	14300	190000	16400	56800	151000	302000
Z2018F	138000	92300	107000	2600	11800	16900	4960	3860	3310	7300	1570	632	2850	97600	2250	1710	73900	8090	232000	10300	3860	603	44800	6910	761	2060	19700
ZAC546	199000	182000	532000	39500	511000	22800	95200	321000	75500	306000	228000	33700	55400	12300	26100	145000	570000	46100	85000	3370	17000	140000	565000	95000	3750	129000	577000
ZB648	116000	101000	111000	1560	87200	13400	11200	213000	16100	59300	10800	22000	63900	149000	7430	60700	209000	6170	46100	1860	832	233000	292000	51600	3220	12300	190000
ZH68	318000	145000	65800	60900	97000	231000	47700	86200	35700	605000	118000	2410	23800	20100	85800	61100	551000	19200	146000	5990	38000	145000	129000	23300	38400	23400	1190000
ZHENG28	1280000	138000	305000	31000	5570000	3380000	27000	720000	16100	274000	26300	37500	72400	14900	31400	225000	642000	92100	655000	110000	94800	2130	436000	41000	164000	173000	5940000
ZHENG29	70300	235000	486000	6730	341000	126000	96000	1210000	159000	80300	4950	62700	569000	28600	21100	76100	1400000	8590	242000	7370	8320	23600	307000	14100	36200	14200	109000
ZHENG30	365000	170000	216000	5550	668000	307000	14300	3170000	10400	75900	98600	240000	186000	173000	42500	4030	536000	10000	109000	20500	6160	507000	3360	241	55100	47700	104000
ZHENG32	407000	165000	127000	4430	11500	14600	138000	2240	91200	22500	7660	208	2770	145000	4830	13200	522000	30900	618000	50600	16400	16900	331000	28900	2320	5590	164000
ZHENG35	225000	192000	80100	8520	158000	90000	155000	948000	224000	30400	3690	69900	355000	66000	23900	138000	293000	12700	169000	7190	8520	28000	312000	15000	19500	6340	93600
ZHENG653	160000	192000	351000	120000	83100	42600	8350	298000	4520	418000	12900	14400	145000	7760	269000	46700	395000	37200	583000	14700	133000	79500	57100	18900	1580	6200	194000
ZHI41	165000	9690	10500	61100	5950000	5000000	34800	213000	37200	26400	608000	19300	13800	227000	28900	52100	1170000	53800	850000	76500	288000	94600	1370000	67900	597000	304000	424000
ZHONG69	308000	269000	289000	1630	21200	74000	26400	13900	16200	1280	5260	1650	5930	55300	3290	5320	157000	46100	507000	32000	19700	7340	348000	43200	2490	4590	28100
ZONG31	185000	219000	928000	8280	98600	97100	61600	635000	132000	498000	120000	21200	111000	14700	45900	807000	1300000	101000	373000	36300	14800	1000000	978000	98300	28600	11900	501000
ZZ01	193000	195000	507000	509000	1260000	1270000	61200	2390000	81400	1170000	6500	205000	240000	10900	1170000	846000	796000	4210	23300	1210	803	43600	583000	44900	19600	84800	443000
ZZ03	425000	159000	172000	7340	742000	363000	18600	2360000	17700	113000	220000	211000	175000	172000	35300	2120	363000	7390	121000	28500	3540	632000	3500	610	59000	55300	187000

## Sheet: BBE1
Flavonoid Name	Cyanidin 3-O-glucoside	Methoxylated flavonoid-3-O-hexoside	Methoxylated flavonoid-di-O-hexoside	Apigenin 7-O-glucoside	Apigenin C-hexosyl-C-pentoside	Apigenin C-pentosyl-C-pentoside	Apigenin C-pentosyl-O-coumaroylhexoside	Apigenin di-C-hexoside	Apigenin-C-pentoside	C-pentosyl-apigenin O-caffeoylhexoside	Chrysoeriol	Chrysoeriol C-hexosyl-O-rhamnoside	Chrysoeriol di-C-hexoside	Chrysoeriol di-O-hexoside	Chrysoeriol O-rhamnosyl-O-hexoside	Methylchrysoeriol C-hexoside	Tricin	Tricin 4'-O-(erythro-β-guaiacylglyceryl) ether	Tricin 4'-O-(threo-β-guaiacylglyceryl) ether	Tricin derivative	3’,4’,5’-Tricetin-O-hexoside	Vitexin	Naringenin
Line	n1129	n1518	n1585	n1109	n0511	n1201	n1268	n1555	n1090	n1270	n1370	n1562	n1569	n1245	n1240	n0401	n1027	n1173	n0477	n1216	n1533	n1111	n0145
HZAU-601-3	205064	191441	186140	4343.32	158894	47558.6	80175.9	2.40863e+06	11448.2	75803.7	32174.4	184594	477560	1561.78	15580	2082.83	62811.1	5947.13	21950.8	452.383	1144.05	73788.1	33433.6
HZAU-602-1	1.66854e+06	6806.91	5918.33	2242.37	143146	71921.4	140018	16164.3	62430.3	81322.7	8571.36	5944.29	7790.91		5450.63	13907.6	67246	13894.9	52319.2	11709.8	18610.9	19382.4	83781.9
HZAU-604-1	624952	1648.94	4045.24	24622.7	881066	102396	10922.7	2.1674e+06	8929.47	10013.6	27621.8	222569	467350	22311.6	33457.9	44302.2	297961	33011.2	350912	15496.9	236942	46268.6	202697
HZAU-605-2	259230	16902.5	1480.99	12139	1.45322e+06	413143	22659.1	925247	121606	27243.1	82513.5	96168	174185	9501.22	42200.6	17391.6	2.27931e+06	126474	1.1658e+06	5656.67	114173	94708.1	288072
HZAU-607-2	236950	164548	261252	5057	203209	102460	6199.15	15470	34428.5	8551.5	41946.5	306.647	7674.31	2089.66	13295.7	85325.4	85774.4	3167.12	48697.5	1008.98	5180.22	23516.4	370701
HZAU-608-1	264382	8881.61	817.861	25250.2	927623	247608	42780.1	1.54953e+06	11850.1	32972.3	107079	48591.5	443268	26420.3	46141.4	8384.19	502894	25789.1	332343	14075.6	3352.67	20076.4	2.14505e+06
HZAU-609-2	342468	178823	131473	1545.8	378462	68058.9	16575.2	89649.9	20452	13690.2	23387.7	548.484	15050	6527.18	5893.02	44532.7	146446	12598.7	148071	1397.12	52807.1	14242.6	500262
HZAU-610-2	139555	14411.2	4221.8	25966.6	381600	232827	31064.7	49651.4	50759.4	50850	70610.6	4979.43	8359.69	20216.7	101246	6408.7	952409	111391	861135	1188.84	22912.7	19219.5	78072.6
HZAU-612-2	135366	174353	135850	275160	1.3435e+06	366863	11253.8	577387	26312.7	18644.1	199120	53491	125831	17046.8	379152	97382.8	123978	2426.91	28994.5	190.85	33488.2	112950	1.15013e+06
HZAU-613-1	213698	297735	200018	17956.8	1.16805e+06	114736	14779.9	2.45533e+06	5484.23	17711.6	18676.8	134722	407755	6055.23	10471.9	29048.3	435559	10652.7	115488	520.334	91557.3	63868.8	466477
HZAU-616-1	99964	13208.7	8029.96	15774.9	2.93006e+06	172259	7553.15	3.36647e+06	15171	4663.24	23721.7	170723	844309	5815.07	13191.4	101780	98755.4	1415.11	28765.8	27298.3	118772	61411.6	393026
HZAU-619-2	57977.2	210680	318272	8427.93	400215	54542.6	8033.74	1.04823e+06	97980.7	14817.5	75838.9	10910.4	185277	818.912	73772	3283.44	67926.7	2315.03	62390	588.341	1924.26	60908.4	138993
HZAU-620-1	533089	27478.7	2535.7	30459.8	3.37821e+06	176193	4277.06	1.91118e+06	11563.7	11329.7	30877.2	165960	392166	10794.5	35297.5	6835.5	231527	6839.93	182934	716.655	30790.3	69842.7	57044.9
HZAU-621-2	322213	2905.95	12349.9	2390.11	108065	60877.7	13139.7	30739.8	8446.89	11120.6	11768	796.51	2659.55	5745.32	2803.98	35075.9	65189.3	3120.36	85945.7	292.612	2937.6	7641.67	55390.1
HZAU-624-2	244816	188826	148104	9542.96	244626	55840.5	5856.32	727240	7382.95	4425.86	89289.2	28213.6	116606	6766.76	35570.6	25202	195108	5201.73	132832	1453.26	9175.31	9478.9	111765
HZAU-625-2	1.30187e+06	4494.4	6898.98	4216.93	56984.2	32344.6	89384.4	8657.43	12042.9	110802	9414.34	644.55	11780.1	4092.97	10009.7	3393.83	93239.9	9529.51	70480.3	8518.94	14189.5	6029.67	46622.9
HZAU-627-2	408276	186882	266749	6308.24	39032.6	31533.7	15540	23465.7	68188.9	10459.1	30727.3	929.49	7393.68	7564.19	30019.8	4693.51	751114	44350.2	959219	4091.47	23137.8	20083.9	21924.1
HZAU-629-2	120061	164109	121576	8671.46	245855	60257.8	13514.1	167075	60243.9	24082.6	20153.1	442.216	34852.6	1000.44	14118.1	5153.23	143597	14746.7	151210	8174.28	8561	24275.1	59677.4
HZAU-630-1	665273	44710.2	8923.12	12529.6	204838	75330.5	17533.8	106537	17282	22321.8	18277.8	3951.5	26193.9	9645.12	17048.5	4596.09	350105	25486.9	194389	4475.26	29028.7	7224.57	25137.7
HZAU-632-2	510833	14322.8	3428.96	7279.18	2.12489e+06	587255	67747.3	271508	61747.6	44370.5	18909.9	4896.44	61149.9	3689.29	17451.2	11494.3	221507	15621.1	133016	4365.84	43748.4	34524.9	57126.9
HZAU-634-2	115641	286752	404247	5570.69	32750.5	21550.3	16843.9	11453.6	27067.1	12779.9	2742.21	267.309	2143.81	366.618	2078.99	1005.55	298814	30758.9	153708	32654.4	1494.78	15031.4	12255.7
HZAU-635-1	440158	232891	363476	2664.75	377641	205545	7428.62	16682.6	22488.8	6061.94	15497	614.551	3324.75	2531.63	11303.8	5983.99	155319	10367.3	95839.8	13879	11436.9	9834.81	1.56072e+06
HZAU-636-2	195281	10713.8	8144.48	3143.3	172316	36421.7	7631.68	16845.4	13072.3	8970.73	2568.85	2812.67	3165.03	2189.62	5855.07	3864.47	89217.4	24401.1	195973	5013.31	5184.52	8929.79	65384.3
HZAU-638-1	593209	193714	696159	1766.15	235768	113319	13732.5	1.16444e+06	9776.63	24639.8	12106.5	50462.2	391068	1322.36	12156.6	586.479	84521.4	11755.4	106162	13401.3	1143.56	10495.5	82193.7
HZAU-639-2	55390.9	19054.8	4602.88	7365.67	222715	74202.5	22476.2	461781	230474	52946.2	38865.2	23681.4	109949	2736.15	161317	3297.36	384529	39578.5	311543	4649.93	5872.17	110230	43157.3
HZAU-640-2	136250	13632.7	2550.45	449.439	19780.1	17685.3	9140.5	9108.48	10703.6	38019.9	2915.88	3406.87	2644.25	12274.1	1520.58	1208.52	97900.6	19226.7	92329.7	507.237	2104.83	3110.85	12545.9
HZAU-641-1	112733	5005.6	3813.38	10338.1	249552	27376.7	38184.9	1.60689e+06	91366.9	47559.7	35867.9	141626	271423		12766.9	4783.43	176282	15086.3	94044	19318.2	5379.21	129150	88606.9
HZAU-642-2	341355	278428	632151	4781.5	531144	103710	5701.19	135040	70261.7	1831.14	27599	3194.06	28952.5	5061.12	20850.8	78175.9	965020	72279.2	931698	43103.8	51796	32162.4	69835.5
HZAU-643-1	1.67735e+06	189892	337718	7542.69	18739.1	33259.3	15585.2	21037.7	21499.1	26187.3	15528.3	514.844	10124	5339.93	5360.05	12041.5	507079	18223.3	329505	2290.8	36703.7	8626.47	147569
HZAU-644-2	890048	136875	255904	7775.08	259958	83278.8	10939.9	364854	18674.4	14792.1	51345.4	11665.7	85204.1	32359.8	35333.2	4817.68	1.34788e+06	34983.1	372588	28349.8	17575.6	27423.9	1.99442e+06
HZAU-645-2	270977	172900	214168	15301.8	671971	185109	9701.37	551779	21524.1	7979.58	54272.7	17126.4	128822	9946.53	27667.9	14702.8	453737	5576.39	38116.6	3605.78	42665.6	35004.3	1.75106e+06
HZAU-646-1	684508	138134	74109.9	1120.33	367026	181804	16123.1	76930.3	9235.72	13730.1	12332.6	6024.74	20015.6	19210.5	2831.75	2577.34	75858.5	4731.17	54408.7	537.55	891.771	11147.2	61825.8
HZAU-647-2	368907	16946.7	4676.57	8051.57	549895	120438	14360.5	164734	43704.1	11195.2	38115.3	11212.7	24523.5	16932	35640	45924.4	2.63979e+06	39392.4	331068	2093.34	54642.8	39948.5	259477
HZAU-648-1	185034	208290	718950	13486.3	343288	42433.2	9409.6	605629	10624	8815.31	36990.3	55704.5	155099	10868.5	29299.2	116198	367293	9614.63	67673.5	1470.28	221405	14732.5	161735
HZAU-650-2	1.09988e+06	7397.48	7493.11	1658.32	87746.1	25026.7	27633.6	111340	3913.92	20830.8	8546.55	589.457	20833.4	13200.6	2248.25	1819.77	277879	23478	238705	1914.52	23743.9	3229.5	49370
HZAU-651-2	243097	8165	7516.02	5846.55	113317	45878.2	11031	1.21577e+06	4700.89	11063.8	48036.7	87263	258316	28754.7	12081.7	7998.9	223561	11022.5	283840	327.345	13048.1	14901.2	30224.9
HZAU-652-1	752167	233715	595877	7214.29	82429.1	92008.8	19110	23946.8	17816	13182.6	76210.1	372.69	2401.74	6770.43	13586.3	89182.3	573551	29071.5	202108	24369.6	178937	10293.4	316281
HZAU-653-1	221323	95280	86891	116321	4.07488e+06	623127	6428.22	4.53509e+06	120233	3223.34	179450	501929	806197	10451.9	96423.2	1.19526e+06	417804	6164.36	98140.6	1070.79	653114	383948	2.04706e+06
HZAU-654-1	505747	204636	187969	3088.72	407262	273371	36859.8	39116.4	153476	34638.6	22782.7	563.664	8465.11	1596.77	5256.32	3225.52	126913	9505.64	103678	23774.1	881.498	39886.8	107033
HZAU-656-2	553824	214063	387851	6243.49	1.93579e+06	214653	14899	684695	124413	9484.72	42750.5	16287	148946	5433.48	18425	4669.74	1.35247e+06	20182.2	137221	3396.6	20426.7	84331	84367.4
HZAU-657-2	386587	15380.1	7751.07	16634.1	4.01676e+06	835966	11102.8	840028	8829.26	9234.38	69541.6	36677.5	163819	17955.8	43757.3	157733	603044	13816	159228	880.132	183098	32754.9	333459
HZAU-658-2	142622	13114.2	4374.63	5965.08	98154.9	49679.4	20704.9	7347.33	101101	28801.4	20948.5	2860.7	2919.85	1902.32	4605.53	39926.2	137824	10123	83891.8	1688.95	18071.8	24614.1	307459
HZAU-659-2	157880	14921.1	5388.14	15665.4	216802	75989.6	5847.7	365296	5345.23	2572.19	28774.1	21378.4	72267.8	8822.56	47172.9	35395.1	349374	12092.5	105104	5694.02	251548	6540.9	86017.6
HZAU-660-1	164278	202183	280386	3661.67	756918	190596	9212.84	221356	250380	20857.4	17799.7	45939.9	35899.9	3579.41	30967.2	8166.52	130694	6680.05	57309.5	248.702	16321.5	78643.4	143555
HZAU-661-2	209798	289194	465561	6086.99	922107	96524.1	8467.63	8.06862e+06	10480.3	4989.69	43591.4	1.77084e+06	2.06958e+06	4469.39	19579	6234.73	280869	4087.19	32864.9	550.238	59349.8	85255.3	69838.3
HZAU-662-1	126010	65499.5	3427.47	3855.13	102835	59371.5	12865.1	6755.67	28196.1	11243.8	24495.7	878.028	3734.32	17317	3160.05	4899.16	4.19874e+06	93463.4	1.32624e+06	85276.8	62400.6	14600	25368.5
HZAU-663-1	101481	3219.09	1853.23	3739.92	72727.9	26683.8	13472.9	133789	19930.3	31904.5	24754.9	14278.1	42192.9	2865.01	17759.4	718.527	73679.6	7226.88	68848.2	1658.93	2966.49	17004	46925.2
HZAU-664-2	553139	340330	1.15135e+06	5360.63	545893	309349	14159.9	322653	258521	22404.8	18422.2	6277.64	51257.3	1417.45	8549.96	26032.5	484147	175335	781938	57553.6	8732.3	89096.5	184764
HZAU-665-2	264000	153341	309645	29000.9	926920	58076.4	15285.5	1.7095e+06	122126	12232.5	106148	201705	337693	1456.37	53500.8	5921.54	884657	12302.5	79373.6	5018.42	61636.8	248967	201613
HZAU-667-2	273560	13162.2	1299.29	15998.2	372118	129232	6323.25	323411	6081.88	5586.99	40679.5	28549.9	79060.3	37945.1	27849.7	16852.8	999366	22422.8	184165	407.585	56405.4	8291.65	225999
HZAU-669-1	293747	12514	2944.43	7954.89	545296	199551	10995.3	25129.9	10404.6	8595.96	11373.8	835.435	6136.39	92830.9	2730.26	52823.3	2.1229e+06	493302	4.34672e+06	4786.22	221262	6814.93	130994
HZAU-670-1	429810	10818.9	196.387	2148.13	509392	61591	4962.77	370977	4766.91	11263.7	29261.5	11146.4	51705.5	43017.4	16620.9	2224.75	624019	36709.6	216650	929.442	52767.6	3405.53	11712.2
HZAU-671-2	226552	18538.5	9792.52	2844.04	41972	20609.8	10486.7	8524.2	16174	16653.6	10567	680.525	2661.04	163.547	6976.58	9949.22	571988	63405.1	161147	20368.8	30881.8	10003.2	29743.8
HZAU-672-1	108657	24663.7	2163.28	10246.2	1.48047e+06	343262	8438.66	577394	80040.2	9364.2	61335.1	7252.37	83916.3	4791.99	25688.6	80238.9	767769	26622.3	371937	17595.3	44239	72508.3	1.14632e+06
HZAU-673-2	537043	227787	379856	4422.06	761485	265400	22004	45712.2	266986	22484.4	22559.9	944.679	9299.77	562.29	122.857	27942.7	1.62298e+06	516388	1.23892e+06	13759.2	58196.5	87412.6	116674
HZAU-674-1	135723	8721.37	588.171	3163.06	333074	41610.2	7896.97	315294	85181.4	26163.1	17241	19497.8	64176.8	733.72	13319	1772.35	1.31433e+06	3724.95	53741.7	2070	3657.01	45864.4	35239.9
HZAU-675-1	127883	381781	1.33271e+06	26169.3	839657	339916	8971.23	2.25046e+06	195232	15675.2	84747.3	194283	393696	27259.8	41250.4	17820.1	1.94218e+06	130433	1.14979e+06	61340	66339.5	230854	1.03793e+06
HZAU-676-2	265977	369219	729511	9224.71	1.24121e+06	132227	30321.2	1.45089e+06	30017.5	167370	51452.9	149112	267879	8004.08	103521	16114.9	1.0477e+06	167358	1.29592e+06	2529.48	55113.7	107887	75213.9
HZAU-677-1	446836	3186.93	1259.19	36158	201090	109420	128424	45901	94062.3	333579	184400	2231.72	4806.25	8725.7	24537.7	5373.89	6.71655e+06	549305	5.27086e+06	20730.2	86450.1	31404.3	55259.9
HZAU-678-1	510352	190968	630679	3817.41	485405	92749.5	9377.09	853289	30346.9	18780.4	28654.7	31800.3	196282	2670.02	22761.3	667.349	743637	33150.7	414541	2161.05	3548.77	22302.8	109918
HZAU-679-2	92966.2	199567	584471	18782.3	273707	63046.2	18297.4	54057.4	124190	14303.6	103252	56.9192	16586	5739.27	8738.99	459148	716796	44080.7	439130	22592.9	140523	49337.8	1.36643e+06
HZAU-680-2	553949	191708	277357	10273.3	309162	300951	8439.59	57160.6	35875.6	8129.05	13383	161.402	7713	2976		48705.9	282661	71198.2	502976	40774.3	153830	6121.31	101677
HZAU-682-2	211594	192453	238092	2200.18	30419.9	37608	57998.2	6692.3	18991.4	91679.8	16000.2	141.69	1270.41	1105.24		55084.5	213354	48866.6	264050	1194.22	39929.6	10199.4	121978
HZAU-683-1	351684	18246.1	3041.48	4238.19	194077	49988.6	9968.35	914469	6719.59	29803.3	34849.8	50008	199452	1316.5	11926.3	3148.48	264974	9900.36	60624.7	6687.78	10659.2	38696.3	44661.6
HZAU-684-1	277437	25241.2	5032.85	5621.56	687941	55017.8	55743	795427	42115	81137.4	16149.8	14582.5	186814	5125.93	6951.01	111923	44744.9	5974.06	16093.7	214.782	224671	49217.4	194000
HZAU-685-1	291163	3549	4403.27	4519.87	49740.6	49380.5	6958.21	3557.55	8011.77	4604.25	2988.81	597.55	1157.85	2645.89	1952.01	1878.34	282904	41451.7	358962	9630.16	1714.66	2031.09	36462.9
HZAU-687-2	521630	268526	314176	37024.3	993384	284416	12379	742830	119425	50168.3	55566.2	18292.5	162657	2384.41	51678.8	10087	260505	4001.34	63166.7	6109.2	17090.5	48624	61425.2
HZAU-688-1	314408	227178	501004	3827.02	16801.9	14280.2	50765	4717.48	4520.65	118018	11849.4	1386.69	2035.68	1897.93	2805.29	4573.19	57901.3	4329.19	38522.3	1612.6	10201.7	3768.48	54112.4
HZAU-690-1	381145	27097	4251.21	10907.3	2.74496e+06	114064	15549.2	1.26755e+06	365439	39448.6	57927.6	180543	267971	3207.58	46757.2	17626.7	1.67201e+06	20115.5	266585	12720.7	70130.6	209567	253918
HZAU-691-1	181292	264347	559020	5746.45	26821.7	19401.3	12505.4	6329.64	13034.1	33769.8	11654	577.908	11091.7	4325.96	3705.42	2722.65	389180	21259.5	142197	2736.1	7767.32	7773.91	27848
HZAU-692-1	147292	20034.9	2127.39	2388.54	1.75512e+06	447075	4999.48	630460	88811.3	2055.76	24391.3	29264.1	154758	12428	8200.52	20817.4	251060	40336.5	235435	1119.64	65694.1	53497.8	279876
HZAU-693-2	392337	313678	706039	3157.99	36436.1	30890.8	9260.58	16016	39890.4	10738.9	5331.29	390.204	979.327	478.395		15499	437501	58498.5	603582	4404	7330.64	15525.6	276426
HZAU-695-1	338173	29934.9	10395.4	846743	2.13799e+06	684398	5108.68	731576	82060.7	6121.23	82454.2	30624.9	216561	18461.7	58130.3	336776	619995	52613.6	652456	5373.18	284206	70697.2	1.99446e+06
HZAU-696-1	51319.4	273009	484581	15388.1	393795	63046.2	6459.28	242899	35266.8	22018.6	76334.4	10330.3	55325.8	1866.5	52155.5	3964.36	1.18659e+06	18104.7	129954	292.855	5788.84	21199	289399
HZAU-697-1	114804	269544	554537	2608.84	42530.6	31350.1	77295.5	270220	26882	164278	63951.3	5335.48	59234.6	1647.43		1677.28	1.42692e+06	15279	228329	1738.79	7948.74	16626.7	15809.8
HZAU-698-2	120922	284725	642282	3893.98	15235.4	19667.9	19112.6	10624.9	7659.74	27203.9	6265.59	731.585	1266.2	5181.32		1667.43	109233	9264.42	126802	638.961	5732.97	1423.42	51999
HZAU-699-2	540439	326752	408658	4324.23	202992	39901.9	8145.08	55084.4	9815.3	10588.8	18426.6	1233	20061.8	2645.9	858.651	34822.7	458611	23823.7	131375	14664.5	24965.7	6356.24	150757
HZAU-700-2	361487	20137.4	8949.8	14736.1	1.20379e+06	118761	5559.91	341694	4797.81	1786.35	26585.9	35732.3	93838.8	39815.7	4848.77	8849.26	6.98897e+06	28081.4	358721	525.432	50018.1	44507.5	161776
HZAU-701-2	106255	191832	716919	21944.6	1.30371e+06	232824	20984.4	1.84208e+06	45914.1	16759.6	99773	46214	280657	1767.36	6666.03	10470.1	194851	5443.28	41203.4	3185.54	4835.27	144318	358425
HZAU-702-2	1.3369e+06	256476	1.06087e+06	3550.79	275153	103540	86399.1	4.23943e+06	5101.52	64264.7	39168.8	232278	910827	6011.17	4319.79	116319	410563	13314.2	120542	17520.8	151272	39054.6	121956
HZAU-703-1	1.32219e+06	297293	854960	7182.66	127574	101655	114119	53922	13158.2	112497	46586	1288.37	7675.72	5426.28	362.165	19573.7	288406	58936.7	285945	4239.41	7698.62	23744.3	3.79244e+06
HZAU-704-2	323010	21985.8	8908.06	7667.38	2.05128e+06	752692	7584.14	52519.6	336807	7423.78	20566.2	2511.08	11860.1	3482.91		407330	176916	4061.53	155014	484.017	22480	100667	555450
HZAU-705-1	302177	12107.4	2714.17	2053.19	52116.4	70453.2	124248	28359.2	74052.6	301159	32150.9	927.851	7762.84	203.94		44095.9	332475	18516.8	118233	5475.08	14699.4	27707.7	146244
HZAU-706-1	174080	205972	186834	3128.74	372791	121347	12747.9	51123.9	159080	10658.2	18559	1936.75	7012.46	2083.14	1221.18	14086.7	57147.5	10607.9	48173.9	4673.71	3750.86	59862.3	875868
HZAU-709-2	244401	126742	75468.2	2245.85	62637.2	66789.1	25014	7947.6	11191.4	30777.1	6947.59	1942.94	3156.07	7027.7	1617.39	4883.22	259111	49597	373066	19252.4	38675	4603.72	62347.5
HZAU-710-2	448440	380612	544023	435966	522025	79794.4	51789.4	172641	22103.5	75869.9	49992.7	11332.2	39104.3	15127.7	28573.1	6981.86	275686	27795.4	332023	27528	6320.32	22420.1	1.64557e+06
HZAU-711-1	460308	6963.44	2776.72	534.114	29551.1	23390.6	78666.1	2879.64	11242	61536.4	6455.85	35.5666	2384.61	12851.2	1086.14	2074.77	255645	54106.5	393504	67250.3	2742.58	5770.97	23406.8
HZAU-712-1	636746	2619.1	1680.98	7786.31	62249.6	54602.4	8310.41	8236.76	8559.83	14905.4	10435.8	427.235	1257.29	28175.4	4755.91	8601.53	180470	8572.24	91633.4	952.773	20184.5	6803.74	72737.9
HZAU-713-2	331043	18659.7	4856.53	5884.1	707039	192749	7175.55	1.53516e+06	149896	10129.2	60922.7	95368.9	292629	2589.84	48919	10154.2	761144	26714.4	274239	1255.86	80673.6	85010.8	94188.8
HZAU-714-1	183510	49613.2	5242.85	5778.15	366268	47538.1	7490.17	27189.4	33236.2	2676.98	8019.06	305.374	9080.19	26093.7	2901.61	24876.1	88605.7	7934.61	56599.5	184.563	32960.5	12057.5	279581
HZAU-715-1	396855	23879.3	2851.2	1.12032e+06	5.99362e+06	421747	6600.03	1.22077e+06	16244.1	1887.56	194380	79439.1	284519	46694.6	92684.7	12428.8	366656	1083.75	10227.9	198.728	15425.2	109484	4.56577e+06
HZAU-716-1	134954	139343	61144.2	7943	514797	57775.6	12081.8	355333	293343	12928.4	81360.7	4436.84	90263.7	1899.2	8062.16	25259.8	337551	48568.6	319139	4856.54	8662.92	139066	1.13728e+06
HZAU-718-2	157105	10190.8	4851.4	2833.08	45526.3	33805.2	29937.6	5203.09	32528.2	16533.3	8102.21	366.586	6550.04	5779.6	1799.71	7645.98	102250	13556.1	81420.5	240.646	9270.88	12124.6	133832
HZAU-720-1	240458	5531.03	1700.37	11594.2	888872	63173.7	8371.14	2.89812e+06	22860.4	10773.7	41201.9	603352	698693	3118.8	9546.06	10397.3	273799	16069	43543.1	1538.06	13188.5	177987	99399.5
HZAU-722-1	119640	13463.9	6953.5	10235.4	56850.3	56975.5	10372.2	7219.49	15905.9	14422.4	5662.27	685.97	7601.58	15809.1	2168.2	7951.88	141993	22360	140992	588.121	27398	7382.12	157749
HZAU-724-1	264354	253590	560459	8220.35	781539	195584	10415	218352	16846.9	26333	39063.6	27098	37722		26253	1124.36	1.28287e+06	101281	722639	1916.41	31390.3	45521.9	173748
HZAU-726-1	1.18933e+06	234929	665559	4721.45	64984.7	34310.3	192327	6561.11	39057.2	279418	21096.2	546.277	2967.43	493.34	6617.94	2221.62	128663	16231.7	128367	593.978	843.373	17638.1	38399.4
HZAU-727-3	296885	13086.7	1154.39	2826.54	14995.5	19594.2	4777.68	3278.5	8898.06	9545.79	19735	395.014	3305.84	7972.44	3488.89	2281.24	359740	15664.9	183166	3094.47	16712.3	2836.92	23800.3
HZAU-728-2	435954	238976	309352	8657.29	1.43743e+06	428064	13397.5	394866	83239	15683.1	57620.4	13389.4	112591	7880.54	16376.8	69519.5	735148	93002.3	1.08178e+06	33315.8	415259	53357.6	232463
HZAU-729-1	920726	264556	453433	4481.37	58091.8	54294.6	55555.3	7574.38	10852.6	108683	9135.32	328.902	4298.99	959.641	5177.09	14932.6	127647	24795.2	218286	453.451	3576.11	7364.59	44957.6
HZAU-730-2	428275	191407	481900	29870.8	934712	61564.5	8813.29	969927	38732.8	14621.8	69896	80936.1	221906	1372.96	53669.1	12338.5	1.49766e+06	18030.2	172621	3357.9	68806.7	93977.8	213903
HZAU-731-2	483710	153800	138814	5472.35	2.14158e+06	913337	7960.03	213934	13443.3	18859.3	112357	7993.13	39516.6	13078	30250.9	14197.4	253902	6713.54	91572.9	6842.37	55730	30414.3	849853
HZAU-732-2	497673	5903.14	3473.92	8634.72	152410	26119.2	4945.74	8879.42	4550.28	8652.89	7170.63	1727.76	3686.99	19386.2	4898.78	13880.7	62375.1	8504.01	65640.7	166.079	14880.3	5486.72	95797.3
HZAU-733-2	1.45686e+06	2768.28	5941.2	1166.08	62357.4	47414.6	70003.2	12609.2	56254.9	114690	11333.9	121.726	4263.06	2295.09	5364.66	3641.4	349237	28308.7	236635	21708.8	5672.55	12959.7	100892
HZAU-734-2	1.2953e+06	14417.8	1804.56	4667.92	122012	145100	7405.49	7356.95	52956.4	4829.22	40513.9	313.247	8833	5668.01	4651.51	111461	574355	36417.5	583352	10716.7	405046	17760.7	561701
HZAU-735-2	141996	248915	654382	20588	272858	97398.5	22723.7	823367	14713.7	17676.5	60917.4	35333.3	325747	11188	41617.9	156275	1.80543e+06	78264.6	177416	262.981	78797.7	9746.89	582481
HZAU-736-1	211166	17641.3	9247.19	1481.24	117268	44295.3	9777.68	303832	32587.5	10479	12593.1	6706.25	80133.5	5257.07	4291.81	822.999	135999	3541.35	57045	229.702	2009.15	25182.4	29531.1
HZAU-737-1	162017	12476.2	5449.79	27478.9	405981	117173	5633.41	277800	66897	7316.98	29898.2	11909.6	55891.3	7032.03	7946.07	117966	769607	110345	1.00022e+06	43524.2	90332.3	73200.9	1.0876e+06
HZAU-738-1	468185	315827	730922	5175.91	254403	60069.7	5825.91	20169.1	7476.31	6715.7	7710.52	1126.2	2029.67	33689.2	3721.31	7903.22	121583	4994.7	100860	928.827	24436.2	5931.86	107310
HZAU-739-2	120495	164869	155039	9521.81	209777	41098.8	36853.4	95909.4	96366	84781.3	74969.1	1303.48	35732.1	1137.57	43105.4	33876.8	2.09513e+06	24557	441189	16725.5	16185.3	51424.5	299112
HZAU-740-2	302271	308553	623272	12356.7	1.05943e+06	262316	19036.2	5.55147e+06	100879	33136.2	54746.5	664062	1.40503e+06	239.496	14936.9	27426.9	1.08824e+06	78931.5	289937	1589.73	90451.8	319044	314354
HZAU-741-4	557749	374256	452498	7162.57	116570	83803.2	8500.14	18682.6	13353	12828.1	13702.6	1267.07	5695.21	10790.2	7477.68	20134.3	64659.3	6577.37	59681.8	4025.34	6207.64	9177.7	141789
HZAU-742-1	448157	7388.76	6934.21	10449.2	527243	140676	4948.34	609515	332392	13439.8	43788	19478.4	119086	2549.88	13767.3	105570	447381	52688.8	390872	43633.4	125214	92210.8	207305
HZAU-743-1	233632	173098	288799	1340.51	78485.5	43563.7	25384	88944.2	8091.11	30595.8	16999.9	2349.37	19569.4	30440.8	4914.78	3945.92	637601	101157	713363	5419.52	52319.2	5455.45	23588.1
HZAU-745-2	130798	158441	516269	8330.86	322724	124870	5501.6	626407	17390.8	11357.3	51384.3	37490.5	123830	5963.01	43972.6	21420.6	575181	14647.4	185151	7612.74	23061.2	16122	128087
HZAU-747-2	123011	16402.7	4931.32	2256.39	107960	31182.5	65805.4	487514	2225.02	49895.7	28828.5	10638.7	92763.2	51420.2	5885.28	2269.99	424348	9800.09	76006.1	5019.32	10202	9039.95	66568.8
HZAU-748-4	110024	188585	87308.3	14799	2.21584e+06	580710	5450.86	441607	12985.5	5305.32	87988.1	57785.3	92913.7	13967.4	12483	2434.72	428621	10154.6	131196	629.074	7478.12	51076.8	1.5957e+06
HZAU-749-1	384204	236232	801199	7573.85	50474.7	58837.8	7081.61	43490.1	122918	4964.81	22434.6	708.782	10950.3	3058.73	23420.5	26769.2	93004.8	6049.24	82931.5	591.187	9885.41	24152.1	86246.4
HZAU-750-2	53869.6	12772.4	4747.73	2179.76	38122.8	40087.9	17258.8	8938.94	35094.8	79444.1	11325.1	581.974	2675.31	2233.18	8795.78	1313.75	718649	144215	558512	219951	4228.62	12838.1	27718.8
HZAU-751-2	87537.6	8296.23	10332.2	8349.23	619730	91501.9	6606.4	87052.4	165510	7147.58	34021.8	264.451	26183.3	3794.52	5984.12	36326.9	424012	2026.89	23036.2	2368.09	49844.8	85038.3	1.06522e+06
HZAU-752-1	186580	11497.5	9117.64	17770.3	417148	135660	54413.9	514977	67868.5	120537	117442	8917.68	127435	1816.99	74288.2	36480.3	407063	15241	141088	24798.3	35689.9	29824.5	338050
HZAU-753-1	204984	13090.6	1627.4	2584.04	95432.9	31793.3	23387.3	529731	6880.02	69941.6	16473.3	10895.8	126547	1837.03	5248.47	498.895	53419.2	3503.88	60720.5	1609.21	2189.68	7637.47	75839.1
HZAU-754-3	100806	14900.5	963.683	18760.6	8.76847e+06	511277	5545.1	3.71795e+06	200662	5372.26	127131	267024	1.1611e+06	8280.76	53832.2	140132	331270	2244.95	25029.6	446.061	695845	263708	438306
HZAU-755-2	102890	293984	401811	1826.27	48489.7	77408.8	6193.2	25924	32622.9	7774.56	14770.6	1184.8	12452.1	5399.23	3676.51	12070.5	226699	44367.1	554351	23719.7	15069.7	12645	386619
HZAU-757-2	298500	3586.01	1587.18	3405.62	2.33189e+06	160674	5287.03	611158	44645.8	6056.46	59026.2	12626.4	128687	24526.6	5410.22	1307.41	118008	7891.76	72719.1	340.997	5704.2	57431.1	124803
HZAU-758-2	376939	9712.71	18859.3	2159.38	709722	388247	7349.19	125598	11851.3	9265.73	22086.7	3171.15	35595.9	2686.11	28037.8	3240.49	1.37967e+06	244439	1.28764e+06	26722.5	107964	11563.5	120961
HZAU-759-1	210243	167246	381794	3708.53	1.49153e+06	346781	17238.1	2.0109e+06	8972.66	23083.1	53674.3	330169	453350	5783.52	29784.4	10528.8	199074	14575.3	158527	1735.4	61565.2	105826	611155
HZAU-760-2	221140	15749.6	6320.52	11550	81552.5	49904.4	15368.1	10692.6	18968.7	32923.3	7203.22	160.033	5291.22	2452.99	9936.3	10043.9	92166.2	8226.16	105140	742.177	3729.82	12443.2	64705.9
HZAU-761-2	179551	15932.3	2520.58	10194.5	4.62567e+06	350415	6338.57	1.17426e+06	57500.3	3455.43	107663	140319	335062	21083.4	27416.3	86077.3	333386	18581.8	147948	1075.43	36240.4	109725	1.64594e+06
HZAU-762-2	62488.1	181978	354841	4199.55	669104	123439	25634.2	4.14664e+06	178677	33444.5	392960	407270	659255	698.846	42506.1	3288.54	618571	3998.14	55349.4	3915.96	3065.03	333062	328444
HZAU-763-2	202312	139365	354472	3629.73	1.91014e+06	193356	23053.4	3.41872e+06	47498.8	26453.4	85484.6	639363	589657	11678.7	45861.4	14205.1	1.12787e+06	65173	211829	1445.13	97270.3	348703	88537.7
HZAU-764-1	349701	172148	421276	8050.17	153278	95149.8	10266.2	1.12209e+06	5709.24	18439.9	80953.1	57420.3	238568	5243.96	46660.7	10342.7	251401	3599.18	51141	1474.47	93233.2	4857.87	206444
HZAU-766-2	201187	150595	139175	1284.72	268302	126482	22452.5	47896.4	48774.2	20749.1	15646.3	1151.89	13860.9	7538.16	8660.84	8133.03	452422	23713.2	213772	820.105	22517.7	24776.8	82341.8
HZAU-767-1	199657	117308	211857	7290.38	185609	38847.6	4875.41	98953.4	2478.6	10221.9	5184.18	3921.22	17017.5	11501.3	11025.7	1276.25	38933.3	3436.52	23187.5	957.159	4205.03	3946.28	23147.9
HZAU-768-2	240644	27443.6	6183.78	7112.4	74372.4	26312.6	13364.2	24391.1	13039.8	10775	6598.66	609.56	6280.05	5983.28	1408.85	672.149	19650.9	424.56	6003.34	324.822	2890.22	10280.9	121765
HZAU-769-3	287605	15687.8	2180.25	7240.78	195449	91872.6	6886.83	757687	24112.6	3679.21	13798.9	12894.9	353361	2788.86	24657.8	981.29	222066	59525.8	266853	768.672	3046.6	12531.8	85298.1
HZAU-770-2	413347	126894	223575	3077.57	60427.8	41145.7	7197.46	5040.84	5197.73	4731.32	2754.73	1022.43	3545.75	1763.5	524.152	4481.46	153925	33205.2	177758	7402.43	34208.9	820.362	59683.4
HZAU-772-1	157502	8620.29	2785.62	181454	3.57203e+06	345988	26771.6	2.28146e+06	22169	14547.7	179594	141398	547395	23844.4	61085.7	140732	1.11471e+06	42350.2	362062	15618.4	189026	55109.8	355190
HZAU-773-1	353629	15666.1	7245.03	5324.89	509852	232311	8582.94	329527	73991.9	11716.7	16392.8	5980.11	65345.5	10358.9	4588.71	20890.4	657310	65910	398174	3921.62	302265	23001.1	495450
HZAU-774-3	351410	242004	723757	4538.86	1.49485e+06	430478	6118.49	1.6417e+06	7980.28	9437.06	24654.7	84956.1	533321	25423.4	4571.61	5298.44	610100	52508.9	444460	673.602	29635	10374	129171
HZAU-775-2	175170	152009	181575	6641.45	15934.9	20296.8	19732.1	5947.11	11104.7	31160.5	17204.7	313.505	3951.05	162.842	2598.41	10654.9	61154.3	4606.11	38207.6	618.849	7975.67	3513.76	94304.9
HZAU-776-2	122781	131603	184040	3971.82	91445.1	36262.9	20483.6	667964	13556.2	12971.8	18316.3	16284.6	232387	2311.55	5851.63	5174.25	192492	27431.8	141719	669.692	7531.41	8591.87	105714
HZAU-777-1	557940	9180.18	3762.95	1783.93	1.34505e+06	288292	11158.4	141978	49870.2	9134.87	13214.9	6109.47	48826.1	9470.86	2405.24	9302.78	115070	31496.5	162477	1061.49	31805.9	34447.6	310621
HZAU-778-1	56343.1	5892.96	2546.98	4235.79	80719.6	35118.3	8248.65	378883	23816.7	6767.7	23775	15940.4	78226.8	897.141	7540.94	4339.68	549467	28214.2	195230	298.249	4258.66	16717.5	190050
HZAU-779-2	290549	71854.6	70082.9	17506.8	917002	275024	8432.52	212461	62647.8	5174.15	67122.5	8397.59	47052.8	2726.17	11058.3	9793.77	371333	27203	90561.6	896.518	69456.8	47635.2	475831
HZAU-780-2	147209	16212.7	2226.55	2164.11	40675.3	34701.7	4506.38	5779.4	16090	7082.48	4566.45	333.122	3461.88	19260.1	1982.5	14211.6	174784	29728.9	175587	972.77	71745.3	5724.33	71330.5
HZAU-781-1	340225	126806	211974	1274.05	16951.5	19693.5	10363.6	4227.82	4384.25	6455.99	4346.83	331.811	2958.51	104863	1569.3	1642.13	154848	5313.65	65620.2	445.512	13023.6	6608.91	43404.7
HZAU-782-2	286880	11352.9	7912.06	349653	3.20149e+06	299520	181244	2.22235e+06	196158	366299	221285	101630	386490	1389.64	326155	103721	1.49595e+06	136880	302273	113145	87518.4	139691	227410
HZAU-783-2	163511	5461.95	1191.33	8941.23	325202	40309.3	12520.8	818798	71252.6	13309.6	49797.9	21834.3	128875	1514.83	22580.4	2093.76	694807	37421.4	235403	1695.66	9663.98	57347.1	219688
HZAU-784-1	335394	186351	218547	1146.69	57171.4	48692.4	16203	10866.6	39981.8	21583.7	5302.12	730.965	1917.91	2912.21	662.187	1546.42	545205	297580	1.34497e+06	2556.96	9746.43	20007.4	72363.5
HZAU-785-1	814607	1941.46	4543.48	1267.16	98997.5	58034.6	12893.2	6325.93	5890.33	11761.5	3681.17	892.419	4354.3	104368	2048.98	7492.5	97177.9	9865.74	74543.5	879.269	49151.5	4352.37	38813.5
HZAU-786-1	181511	208078	365614	40494.5	481114	174182	18159.6	364102	13973.7	3382.63	77841	60361.8	57307	2118.18	174028	23727.9	989473	9949.1	100702	316.644	24523.7	59201.3	154880
HZAU-787-1	143408	121964	210331	3650.82	198675	112998	28901.4	3849.81	18316.7	38700.7	14450.6	465.968	1769.81	4626.61	3996	29686	360462	35331.5	282821	1155.24	10495.1	9235.14	1.24699e+06
HZAU-788-2	65551.9	13855.3	5521.19	18042.6	776887	74701.7	3325.53	997434	269946	4752.32	89969.9	37813.5	172151	1151.37	76210.9	46213.4	503506	21723.2	151355	5647.32	28198.1	100026	212206
HZAU-789-1	67606.5	11130.2	2275.85	4210.5	2.17732e+06	164464	4727.16	2.43515e+06	242376	13563	54298.2	111984	475077	329.889	21563.1	38529.9	104346	7118.72	36359.9	3159.56	18639.3	130185	170834
HZAU-790-2	227600	8399.63	4617.42	2424.08	27671.6	12817.9	42789.2	88465.7	26129.8	40190.4	8781.89	452.91	30991.7	1160.38	4097.76	12491.9	196088	30678.3	330632	1571.04	1957.68	12580.5	31570.6
HZAU-791-2	116756	203957	272773	12476.6	648468	254251	25416.2	307201	94000.6	15616.8	42945.7	5342.68	63185.4	1580.79	21137.7	4113	150341	8173.86	105159	2197.21	1298.47	42926	99343
HZAU-792-1	229618	4505.38	6720.73	1664.42	191882	18171	11344.8	790102	25847.5	7483.76	14919.4	55702.3	268651	3132.52	6085.91	88704.7	366044	22504.7	90256.6	385.906	9474.89	44052.7	63537
HZAU-793-1	185846	334861	280989	22565	7.09707e+06	525058	14550.6	1.66578e+06	17670.5	17751.3	90241.2	209882	330280	6113.14	40874.1	17011.7	619813	15864.7	65523.9	281.699	75618	115284	1.1765e+06
HZAU-794-1	1.10054e+06	7960.24	7739.52	3153.02	132972	121606	29232.1	22209.2	95364.5	20827.7	54246.4	944.522	7173.29	1277.87	3230.86	75933.4	186583	15426	198597	40544.9	95718	39059.4	428284
HZAU-795-1	371280	259362	388619	8186.93	225999	72759.9	9477.91	1.55617e+06	4112.62	9466.53	33275.1	108235	346832	11942.4	16128.6	4767.8	542672	32684.6	603438	4577.69	12552.4	36127.2	48640.1
HZAU-796-2	95450.3	163205	164321	35238.3	300060	112540	16354.9	181244	83751.8	40482.5	108936	6908.48	48654.7	1167.38	174699	3845.27	372605	22535.3	204635	6042.61	1174.17	29880.2	74715.9
HZAU-797-2	287812	314877	621133	15702.2	312126	140964	11075.2	35158.2	108583	16847.9	62110.8	1797.14	7606.68	2312.44	31079.1	44992.8	261758	17757.8	290552	404.577	56807.3	43591.6	218211
HZAU-799-2	170786	182953	259627	11791.5	299243	107826	60696.7	801290	8424.29	21084	49955.2	37240.9	254251	62314.3	19498.1	3048.02	695079	5695.53	54695	836.734	80775.4	13933.6	387170
HZAU-800-2	130180	257723	1.67607e+06	21067.8	165168	75613.1	43130.2	1.57678e+06	131621	8761	185305	15667.2	497430	2679.95	42270.6	20866.4	2.02579e+06	124064	2.47994e+06	40878.9	13414.3	49931.4	221284
666-1-2-A	368245	313088	652135	4490.62	34300.6	37853.1	12090.2	16908.5	35856.5	8966.55	6369.44	480.958	13641.7	2209.13	2916.36	15970.5	359369	47877.8	405953	4806.93	10104.2	20300.8	267954
668-1-2	434854	224342	241095	8441.22	136661	72663.9	39347.7	28578.4	73275.7	97832.9	50885.3	428.005	3993.14	6518.97	8256.81	1036.79	629037	100970	849468	1987.73	3114.35	27574.2	54366.1
686-1-2	337172	9864.9	2980.66	3253.1	48561.6	25205.7	7488.24	4381.36	10818.7	21781.5	6272.07	243.873	6000.35	2547.95	2758.06	7801.52	159256	22233.5	228169	25394	4156	4738.66	94689.7
689-1-2	472078	208470	561138	3236.35	102661	25876.2	38512.1	995413	17041.3	79253.9	28610.3	24967	191555	529.153	22665.2	9297.33	92557.1	13529	62183.3	1087.24	10740	30981.2	21111.5
694-1-2	132684	177970	524778	19641.3	605593	269503	12705.4	1.42284e+06	217097	32894.8	183705	51086.3	206564	860.999	24842.8	11975.9	867726	6002.12	53058.5	452.646	27052.5	213323	5.25532e+06
708-1-2	70957.4	23948.1	2366.38	13416.2	503942	94164	5390.92	1.18244e+06	84257.5	9006.74	31493.1	105722	282001	2233.24	9303.41	80600.2	36525.1	1091.97	11139.8	595.031	39523	51052.1	922840
725-1-2	436456	6764.2	3164.26	7688.68	780940	52187.9	4636.71	421111	5894.34	10076.4	22436.4	53611.4	95956.5	36943.6	35180.6	8788	642892	12067.2	97823.4	433.468	22886.5	30810.3	77287.4
746-1-2-A	75007.1	8627.69	8909.66	3113.93	106015	37192.7	7587.45	525350	29138.4	16889.1	29584.5	28733.6	125658	600.796	9480.16	10114.4	281994	8600.07	42693.9	3835.61	4468.21	25690.8	104498

## Sheet: BBE2
Flavonoid Name	Methoxylated flavonoid-3-O-hexoside	Methoxylated flavonoid-di-O-hexoside	Apigenin C-hexosyl-C-pentoside	Apigenin C-pentosyl-C-pentoside	Apigenin C-pentosyl-O-coumaroylhexoside	Apigenin di-C-hexoside	Apigenin-C-pentoside	C-pentosyl-apigenin O-caffeoylhexoside	Chrysoeriol	Chrysoeriol C-hexosyl-O-rhamnoside	Chrysoeriol di-C-hexoside	Chrysoeriol di-O-hexoside	Chrysoeriol O-rhamnosyl-O-hexoside	Tricin	Tricin 4'-O-(erythro-β-guaiacylglyceryl) ether	Tricin 4'-O-(threo-β-guaiacylglyceryl) ether	Tricin derivative	Tricin O-rhamnosyl-O-hexoside	3',4',5'-Tricetin O-rhamnosyl-O-hexoside	3’,4’,5’-Tricetin-O-hexoside	Vitexin	Naringenin
Line	n1518	n1585	n0511	n1201	n1268	n1555	n1090	n1270	n1370	n1562	n1569	n1245	n1240	n1027	n1173	n0477	n1216	n1575	n1581	n1533	n1111	n0145
HZAU-651-2	3032.41	5836.69	64972.6	89729.9	13034.1	486632	4783.46	16227.9	22439.5	19742.9	90393.9	225938	17704.1	322174	14175.2	800349	287.778	176827	18347.9	4764.77	7731.93	17988.8
HZAU-720-1	3867.91	8162.73	146333	29133.3	28253.3	3.3528e+06	35344.4	49435.5	20632.1	562606	411853	16457.1	19591.7	383358	34226.8	207977	1195.18	400559	27025.4	8458.11	274729	476497
HZAU-733-2	3990.98	4670.77	80029.8	107353	27162.6	70212.2	5371.48	71354.8	3491.05	451.75	16726.2	39998.5	10793.3	272049	31729.1	270818	24456	285712	15777.1	23646.9	5300.23	86924.8
HZAU-602-1	5040.46	1325.54	260105	160285	155061	99104.8	13632.4	283359	7406.34	9570.43	28279.6	7176.07	1935.6	58103.6	15171.6	129166	8313.74	86724.3	3776.52	18368.4	9287.32	24712.3
HZAU-792-1	5740.81	12538.3	209339	33982.5	39256.9	1.96831e+06	67029.6	58773.5	31920.5	37115	371565	17440.6	49383.1	972604	25196.7	188289	878.622	601372	43807.8	4825.77	104167	25318.6
HZAU-604-1	5926.58	2562.04	100451	49019.7	7933.41	1.39716e+06	8576.9	15572.7	14079.2	59081.5	286294	168496	15156.3	521531	36577.5	1.74629e+06	12029.4	517239	29814.6	24981.4	28746.7	59650.9
HZAU-621-2	7185.61	19794.4	102201	89418.5	49231	52482.6	29155.5	132419	1801.53	1705.66	8025.54	22914.7	3465.01	146656	18231	627072	1865.1	76062.6	12359.5	1548.93	15915.5	9315.49
HZAU-650-2	7463.77	19208.8	40920.7	25602.5	378689	101449	2426.89	373563	5315.96	1594.66	20491.9	54337.6	2709.8	122915	15725.5	219224	1580.05	70799.7	7784.05	13011.6	4177.14	10738.6
HZAU-625-2	7766.52	12054.8	155885	115896	289017	72098.7	7124.4	447792	28751.9	2075.48	33997.1	5954.07	59551.5	697425	68865.3	1.15617e+06	84383.5	1.07511e+06	63515.5	13262.8	5471.1	28715.8
HZAU-641-1	8467.18	4673.44	95626.1	28174	34827.5	1.01792e+06	2277.67	24796.1	9376.32	27638.2	158755	3335.37	11261.5	101698	7673.42	116848	15674.8	146551	11525.7	9137.1	21537.7	70162.7
HZAU-794-1	9320.32	13987.3	82185	113810	39703.4	8481.51	9840.14	95409.8	10421.1	1504.04	13269.2	4645.55	6213.07	649911	137992	2.80968e+06	157547	757497	21065.5	77796	6311.71	39745.9
HZAU-674-1	9615.58	2939.89	287364	89782.4	9509.26	421929	6402.21	12484.5	10137.5	47592.3	83832.4	17772.4	25510.2	869679	3591.3	188828	2427.37	1.45866e+06	33488.5	38599.4	7768.58	27244
HZAU-700-2	10239.2	32405.9	192660	169123	14888.8	257378	9758.15	12580.2	13838.7	32703.1	64550	214764	31666.5	4.16213e+06	65888.3	2.01037e+06	2975.42	1.94946e+06	39922.9	192293	15358.4	24633.5
HZAU-773-1	10741.2	2505.92	241027	173398	9980.85	100633	5063.73	16725.9	5979.16	3673.01	34703.3	92249.2	4743.25	649252	45064.5	513081	1791.83	308341	17116.1	14020.4	5482.88	29716.2
HZAU-685-1	11168.9	7225.08	154702	149896	15718.3	83256.8	11949.4	22142.6	1997.06	1199.68	25527.8	26787.1	3728.84	222584	22643.7	504359	1735.09	190320	15444.6	6733.47	10603.9	18503.1
HZAU-742-1	11246.1	11467.2	539517	288116	5983.48	1.95825e+06	52804.3	10450.6	40025.2	75660.4	275231	41302.9	42287.9	204509	24713.1	289767	52456.1	315599	9918.11	128169	106136	2.34965e+06
HZAU-632-2	11950.4	6156.33	583429	311766	43935.9	317168	57847.7	51321.4	8539.95	4728.72	48861	6952.92	6835.4	79546.2	9374.71	100513	2785.01	114930	14378.2	4652.14	35061	21602
HZAU-736-1	12387.1	11802.3	432322	205878	34178.7	388784	7294.41	86083.3	13741.2	9097.22	66979.1	35007.6	19219.5	694861	7924.28	110976	670.597	452367	30164.7	2924.05	24641.3	32431.4
HZAU-611-2	12736.5	7362.52	321056	67750.3	39133.6	1.91861e+06	11360.8	33479.2	17280.6	58929.8	252202	18836.5	19919	434743	3804.14	120994	943.384	686090	43329.8	98586.4	103309	201921
HZAU-718-2	13617.6	6815.17	575990	480816	22436.1	188609	29295.3	22546.2	5556.36	33715.7	29660.4	220695	9447.29	47243	3515.57	132321	138.933	90840.5	4331.2	8905.21	14840.1	88923.1
HZAU-672-1	14234.8	906.716	826005	275500	13320	3.11905e+06	158640	25637.2	132353	53599.8	477090	6799.28	392561	3.15208e+06	175707	2.28246e+06	163875	1.58137e+06	80978.3	16751.2	76411.1	85886.5
HZAU-659-2	14721.7	17227.6	111156	82894.7	11891.5	1.12735e+06	6257.74	13989.8	7283.17	29887.4	163529	79340	24099.5	361237	24178.8	384064	12094.8	737057	35843.2	26966.6	5801.8	46887.7
HZAU-778-1	14780.5	5224.84	133978	66705.6	30674.9	500692	14233.5	38204.7	14179.3	19470.2	52855.6	8083.46	21016.2	497057	18101.6	321780	462.145	432103	16023.7	19081.4	29199.1	44656.8
HZAU-690-1	15054.1	14362.1	404708	97723	17591.4	4.91555e+06	60278.9	20635.8	30491.7	390558	576055	94529.7	63894.9	1.50844e+06	71441.5	393444	25548	800919	32322.5	100501	253325	575298
HZAU-788-2	15541.4	7628.93	256349	184504	27231.2	829503	12145	130500	81836.5	42942	142411	5387.06	166132	469001	32243.2	331603	26608	550355	17029.4	17279.1	19076.7	23344.3
HZAU-783-2	15718.1	7157.13	308072	49727	15305.6	1.85356e+06	6816.97	13664.7	9904.46	155546	244284	85061.8	8980.85	247776	11490.3	210699	930.876	187646	10985.9	12734.3	116897	52217
HZAU-622-2	15961.2	9025.92	26683.9	37412.6	9037.07	21311.3	15018.4	14644.8	16487.7	1485.39	6216.27	20000.1	15355.1	47756.3	4490.57	64765.5	2017.51	51019.9	4775.6	1367.4	11875.9	18093.7
HZAU-790-2	16445	16718.4	84404.9	53356.9	14427.9	107997	3645.12	8710.33	19355.2	2922.22	26558.4	100418	30798.9	423522	22695	793099	8435.36	384135	16545	22489.4	9173.54	15349.2
HZAU-713-2	16673.3	5929.23	204883	143428	7738.72	1.16778e+06	90479.7	24838.6	27188.2	122592	141835	4580.83	43410.8	877237	188897	4.21554e+06	10550	683956	47593.8	1955.62	102086	30507
HZAU-753-1	17293.1	12106.3	51283	53866.7	12510.4	162324	11269.9	35337.5	17815.4	2681.65	20270.1	3188.36	28757.7	112038	9010.49	207526	8941.38	107057	15770.4	2072.34	8309.57	15121.6
HZAU-695-1	17688.7	10147	3.10132e+06	1.52022e+06	36051	1.2971e+06	164156	66980.9	118506	35499.4	239826	18064.6	307771	2.25858e+06	372495	5.88591e+06	33147.6	2.08384e+06	78550.8	187508	111014	88508.8
HZAU-705-1	17911.8	6551.61	78183.9	93788.3	34965.9	147561	12620.2	92853.8	9050.68	5185.02	25728.9	2729.17	15836.9	122409	11907.3	158080	15035.6	109729	4093.39	1183.52	8316.36	40979.1
HZAU-752-1	18127.2	13386.8	83735.6	73219.4	80024.3	937207	23675.6	148732	18535.7	129771	183607	47190.7	70930.8	261856	28922.8	318925	36459	680318	13759.1	39551.9	18947.8	14147.2
HZAU-751-2	18516.9	1797.06	1.0433e+06	175193	4904.07	420904	3249.36	4774.5	12234.5	38639.8	74262.8	163575	20498.2	449119	3869.52	56526.2	1113.42	779718	21406.3	6499.25	9661.06	45140.5
HZAU-657-2	18597.3	10942.9	183753	172464	211488	634882	60705.9	459582	67740.1	31433.8	90449.5	12082.6	138530	2.72207e+06	56668.2	793022	2325.88	988428	61709.9	32135.2	28526	10158.7
HZAU-667-2	18833.4	6821.45	164370	146218	43274.9	997368	5785.14	41271.6	30490.7	99168.7	196816	134612	111206	1.16665e+06	19958.2	480375	1222.46	3.80459e+06	69882.6	44483.3	7727.96	15476.2
HZAU-605-2	18908.8	8346.4	363148	236331	31604.3	1.12833e+06	34284.3	103323	49316.9	102641	203349	72290.1	92556.3	1.35582e+07	197713	3.61836e+06	12072	6.32469e+06	161551	64822.9	45134.8	22757.7
HZAU-712-1	19737.4	3458.21	80227.6	49827.2	37965.3	45600.3	5003.74	94463.2	14512.4	4342.34	12292.3	178029	21888.7	351666	50089.5	933252	2225.49	536254	16821.9	14595.6	5451.89	17021
HZAU-647-2	19970.8	18535.8	103056	108136	113766	221635	64782.1	302534	35018.6	7468.28	24438.2	6555.11	28121.1	3.06739e+06	160043	3.87733e+06	12563.1	1.63746e+06	67265.5	12876.1	31876	23980.8
HZAU-715-1	20326	5933.21	2.09339e+06	412606	15436.8	3.27528e+06	98278.9	20289.3	40239.7	272926	533534	55247.9	58468.7	16053.6	1504.22	8483.58	665.781	16530.6	1074.56	4304.85	71660.3	139765
HZAU-754-3	20735.5	3378.48	281266	101835	7654.85	2.79579e+06	8187.37	19149.8	20082.8	226072	530997	27328.6	34944.8	264928	3347.5	43682.6	644.9	620649	23479.8	26298.7	15975.6	107812
HZAU-670-1	20880	1624.9	305099	72298.2	7935.19	683685	5360.87	5927.14	11278.5	16756.5	86664.4	185797	36084.6	348019	18508	328351	1389.33	286270	10731.5	16011.2	5890.37	18614.1
HZAU-649-1	21710.3	1453.47	61025.3	67262.9	21513.9	1.40429e+06	19026.3	25115.8	15935.4	30966.9	172533	46140.7	86574.5	1.89901e+06	4516.83	99655.1	309.956	339325	18769.4	3653.55	26582.1	563295
HZAU-610-2	21911.4	7099.85	179262	177296	14286.6	198754	12133.5	29493.4	9813.94	4193.69	28171	89403.2	10915.4	164781	37268.5	393746	1038.02	89297.1	8566.95	12527.9	8627.48	43256.2
HZAU-669-1	21984.2	4935.39	962238	287721	24279.6	368792	10638.3	24503.4	12913.6	847867	110094	272073	31727.3	625625	201012	4.58779e+06	5814.68	1.52364e+06	62693.9	107044	43350.4	82748.1
HZAU-683-1	22046.8	5662.68	67681.1	57128.8	105590	316058	6183.97	219946	27974	39132.7	61671.9	25254.9	57954.9	489150	8840.51	93131.1	10239	594060	6079.74	19325.3	21269.8	101088
HZAU-737-1	22592.6	4534.67	436696	179597	17806.2	275034	5559.3	41777.2	11409.3	251593	49741.5	105278	44867.7	1.20366e+06	87206.2	1.67046e+06	128288	1.22596e+06	39853.7	59875.6	9396.71	19452.4
HZAU-663-1	22670	1563.42	51008	33799.5	6455.75	188301	3654.02	13423.5	13980.2	27546.8	42423.1	18397.4	32247.8	402819	4536.71	101823	1045.96	547377	15741	4429.55	8928.96	18616.3
HZAU-757-2	22731.8	3591.44	435315	94806.2	42829.4	236568	85445.6	84757.2	13464.9	1667.02	36310	6015.85	9993.37	220125	21052	407260	5145.9	120988	23344.7	8532.45	62717.2	18031.2
HZAU-760-2	23592	1517.72	325683	202276	19412.2	435824	12208	22536.6	12622	5107.55	51367	85740.3	19770.7	132381	24457.5	654768	2856.69	156772	10503.6	45632.2	8772.62	72601.6
HZAU-785-1	23808.7	4133.97	127553	111127	54519.8	33870.8	19012.1	85620.6	32664.9	2856.04	12891.4	113863	3830.96	263878	38394.7	647045	7384.24	56300.9	14826.5	3363.99	12176.5	87442.7
HZAU-727-3	24297.3	8581.07	278975	89089.5	8516.71	562153	3119.75	13656.1	8114.65	18974	101360	295645	16911.2	290291	10981.6	150110	709.919	379666	10893.9	40780.1	6187.71	41570.3
HZAU-617-2	24591.2	24900.1	107095	179450	163206	854981	56108.8	373039	27118.4	64329.8	161163	12258.5	51217.2	1.21555e+06	140131	1.85569e+06	10503.4	1.42178e+06	78250.2	15400.8	64190.3	53178.6
HZAU-636-2	25101.5	4025.96	326782	65992.6	7668.63	272892	6640.37	8977.4	3456.88	7153.45	36172.8	29950.6	11470.3	194841	54370	1.02629e+06	35522.6	420405	12390.5	11519.6	6002.37	8918.94
746-1-2-A	25120.3	30669.2	230487	64918	7018	2.94268e+06	5206.95	5176.39	22466.3	342919	641825	32261.8	43492.1	758483	13042.8	181265	6592.04	1.64599e+06	40859.7	40585.7	12693.8	14832.7
708-1-2	25196.5	5168.64	170047	56723.6	49409.7	1.5239e+06	4276.41	98782.8	23663.9	268265	287834	285928	60771.7	386589	3283.15	71143.2	1271.31	533582	10820.8	5380.69	24378.1	23806
HZAU-616-1	30016.3	7001.9	620049	90818.3	26058.2	5.78566e+06	11008.7	40759.7	32890.4	787116	856137	17053.4	16689.7	174371	22874.3	178941	40097.5	420814	23237.7	6236.48	32028.1	67275.9
HZAU-789-1	30215.8	1651.16	1.11422e+06	169230	26502.6	1.70147e+06	5838.69	76122.3	24068.4	57734.6	309784	5998.47	34163.1	50343.1	3415.14	36996.2	6372.28	43772	5715.45	6989.56	22618.1	29526.6
HZAU-640-2	31473.3	8004.49	56521.7	60508.3	13858.7	23564.3	7414.43	55191.9	1779.54	2257.35	4599.55	78528.3	3435.04	590537	62935.1	749607	399.655	442888	15737.6	26292.4	8113.03	12357.2
HZAU-704-2	31773.3	3958.6	1.28248e+06	709955	27899.5	107540	32739.2	37669	29788.9	3170.76	23256.6	26380.1	16765.3	173069	8212.19	345566	1003.75	200645	9463.27	12329.6	35004.4	1.21618e+06
HZAU-692-1	32123.1	3150.16	208434	129225	3550.54	900094	50637	10755.2	18470.4	47265.4	211422	37990.5	30312.2	1.15152e+06	101699	1.21991e+06	3746.26	808253	52838.8	26413.6	59500	36247.7
HZAU-768-2	32323.8	7497.18	69010	50182.2	11582.9	46351.8	23453.1	33057.6	4950.73	4362.52	8838.83	48511.2	5127.24	20967	1740.14	22086.3	315.478	25029.1	1688.93	7928.43	15281.8	90589
HZAU-630-1	32331.1	8944.02	264167	151231	16730.2	685302	7796.82	45076.6	15583.5	5874.99	139442	37436.1	27056.8	153281	11716.4	196515	418.354	152627	15138.2	5030.73	8267.6	8887.94
HZAU-761-2	35245	10103	1.95699e+06	296394	12652.4	2.81226e+06	5438.26	9330.99	38693.6	343862	666051	92534.6	30732.6	511351	30849.5	495675	1686.6	290316	12714.6	9094.86	34789.6	129470
HZAU-750-2	35466.2	7589.37	94069.6	47676.7	7889.66	30818.7	6769.42	42170.3	1901.34	2295.78	6771.36	7230.67	8280.69	88126.9	46864.1	323904	63018	114670	6162.63	1194.23	6205.95	18029.9
HZAU-639-2	36241.4	12379.4	89545.5	117480	35317.5	603383	16879	67886.9	52224.3	13610.7	124146	8955.15	136531	531972	47963	613785	2537.21	673940	50482.3	36536.4	12253.9	79896.6
HZAU-782-2	37054.3	11050.2	1.02506e+06	217866	21609.6	3.58489e+06	34132.1	57848.7	153926	207948	745470	56253.7	394107	2.34167e+06	124620	1.71335e+06	288941	2.23189e+06	51112.1	80987.9	55787.2	27357.9
HZAU-662-1	37784.1	10844.8	724158	240855	28674.8	271837	11016.7	56034.9	17704.5	336390	66927.3	53484	101408	2.72934e+06	180763	2.40113e+06	100127	1.02084e+06	59867.9	200710	15444.8	38818.5
HZAU-772-1	38351.3	6093.81	1.16406e+06	210672	28470.9	3.89629e+06	15942.1	34286.4	152905	88317.1	586882	47226	154886	644326	72313.6	655948	34133.7	595121	15533.1	61656	35973	148081
HZAU-769-3	39595.9	14072	110379	178996	9276.73	173062	11195.9	23439.8	9779.19	15581.7	34150	41133.5	25778.5	183849	92499.5	595572	3558.32	490026	9861.6	75710.6	19591.6	14785
HZAU-780-2	40565.5	8851.14	645304	168987	13258.8	227846	8075.56	10155.9	8280.02	18784.3	70149.8	171860	22048.6	366283	64691.9	1.09812e+06	2119.51	529880	28804.3	32067.5	7939.41	23881.4
HZAU-620-1	41760.7	15082.6	524223	127606	14827.1	1.82267e+06	11096	17460.6	3936.33	75567.3	254653	232064	22710.7	597780	18541.5	658163	657.927	589171	8350.65	159015	41411.5	33800.4
HZAU-684-1	57804.1	18370.8	228954	75024.7	181653	429990	3991.37	242142	16178.7	10795.4	73684.2	96081.5	29383.3	449205	5627.64	53905.9	341.958	1.18037e+06	44387.9	6913.59	14456.6	34771.8
HZAU-722-1	66728.5	5299.81	315552	166693	5404.85	563118	9367.09	16877.7	25085.8	68117.1	126688	96730.1	18102	526322	32900.3	1.18608e+06	1663.6	515630	16399.1	31038.5	9221.73	2.97387e+06
HZAU-711-1	90518.3	113235	378086	281227	9816.56	358948	29515.3	8401.67	16564.7	1935.27	91524.3	224159	11717.5	1.25499e+06	313016	1.32055e+07	806066	1.39301e+06	22745.8	91030.2	23226.5	65337.3
686-1-2	146562	189373	91768.8	87931.4	26074.1	10596.7	12034.9	77751.4	4852.13	590.362	2045.81	20272.6	3228.5	767826	61757	1.53304e+06	86813.9	480013	23551.5	9205.22	4226.13	60382.2
HZAU-671-2	177438	381949	91488.9	69850.1	73402.7	28243.2	2162.6	166569	4430.99	2193.07	16858.1	8491.94	18344.8	303037	127494	556014	74056.5	936882	28471.2	108657	4853.62	17629
HZAU-626-1	227253	431830	146446	68290	22011.7	190192	3259.62	30604.1	3372.45	9494.97	35232.3	338086	6023.08	961262	37804.2	891196	1806.13	309253	10521.4	47421.2	5037.97	14336.1
HZAU-660-1	275516	310398	34905.7	44126.9	42655.2	137285	4003.03	82078	6378.02	23464.2	22669.2	41182.5	17374.3	193609	7211.96	154729	278.917	173117	11260.9	12528.9	10852.6	34101.9
689-1-2	286922	725156	94836.8	68655.7	12947	2.22815e+06	6541.7	16599.8	12324	44978.5	278243	15932	36660.6	227827	6300.08	89197.5	2392.01	218020	12883.3	9877.27	67532.3	16893.4
HZAU-719-1	297078	119934	444427	88618.6	16502.3	1.16813e+06	3178.85	14881.1	7507.47	19321.7	190633	223137	14598.7	292235	8573.78	128791	11162.4	414936	18745.1	2364.64	6974.96	22504.1
HZAU-724-1	300895	253987	369167	264348	13634	1.34963e+06	15384.7	38860.2	67086.4	42156.7	203594	42227.8	100613	2.23621e+06	151357	3.62055e+06	7477.36	1.94015e+06	54203.5	60666.4	37699.7	31180.5
HZAU-781-1	307223	441466	91621.7	73358.2	25960.7	180080	2744.87	44972.4	4456.68	188617	31050	533424	3952.39	282941	18278.1	525928	1701.02	199792	10943.4	13333.5	9291.12	30722.8
HZAU-629-2	313310	379501	612612	187699	16890.1	169275	8205.27	35214	19108.1	3399.94	39359.8	4039.2	20165.2	138301	22389.3	256004	15606.8	121690	13036.3	4640.93	11401.6	86048.8
HZAU-682-2	317010	142323	145819	209397	18187.9	295661	6365.52	17849.7	12475.7	2246.26	41183.1	54754.1	19943.9	163588	77377.2	776918	958.062	225480	9051.56	21509.6	14795.2	635307
623-1-2	319478	354476	85403.3	89315.7	39656.4	32259.6	10614.1	37568.5	4070.39	2495.84	17091.4	139677	1125.93	324887	46148.7	1.15812e+06	2427.69	291536	6211.57	104706	5373.36	13511.2
HZAU-709-2	332128	350323	208497	214980	73515	123966	7791.6	73390.9	20699	274386	24997.9	54947.7	12272.2	2.3107e+06	194899	5.35036e+06	174065	950087	28932.3	11763.1	10600.1	29993.5
HZAU-644-2	338610	741897	118264	119450	69358.5	1.19274e+06	11929	100582	20746.6	22717.2	188726	129843	30119.7	1.02426e+06	63549.6	1.05134e+06	48636.5	712529	47111.7	27361.8	12972.6	37991.3
HZAU-767-1	338782	479997	191278	53020.7	10352.6	345962	2416.85	31771.1	4681.65	17827.4	65396.9	147794	26583.2	72604.8	3014.28	42300.8	1121.3	111454	4505.85	4683.49	5328.42	236375
HZAU-679-2	340393	855834	180145	104269	23663.3	95125.6	6183.88	30490.7	15389.2	3683.73	23376.3	167670	13650.4	1.18859e+06	89823.4	1.93597e+06	117285	1.27149e+06	49661.7	134681	5403.55	18842.6
HZAU-716-1	347018	225107	451378	204400	22309.3	1.88862e+06	5509.12	33958.6	35883	183052	305739	48524.8	74004.1	878487	56126.7	1.30338e+06	3686.7	919383	16839.8	38067.7	10638.1	32566.5
HZAU-748-4	351156	101991	55747.2	54856.8	28852.2	344382	23997.5	63290.5	59934.3	8211.22	35456.6	18022.9	103560	375554	20169.9	419588	3713.05	361860	10549.6	4839.48	11676.9	20171.1
HZAU-609-2	351583	194019	807520	134334	15624.5	742260	4358.66	20928.5	12217.3	11518.2	146270	91047.6	9105.65	252594	6945.57	243900	1462.36	252143	17967.6	10329.2	8259.42	12037
HZAU-739-2	355484	367448	255024	137235	29239.3	406740	24449.1	118669	43065.5	57027.2	75806.5	45982.3	97930.6	8.46548e+06	107330	2.89829e+06	32467.3	2.37095e+06	93118.8	7047.41	19870	89760.1
666-1-2-A	355772	270264	43665.5	20394.4	226355	1.03821e+06	3683.79	420800	7636.94	16831.1	99922.9	3209.2	2110.86	94311.1	4677.3	22168.4	808.403	57269.3	7942.66	626.01	9317.04	7764.35
HZAU-759-1	369382	918587	218643	88691.8	20387.1	2.13661e+06	5350.44	33984.7	8098.31	313779	388079	9938.75	29714	166206	14900.1	308715	2470.81	243074	19391.9	11043.5	75465.6	22761.7
HZAU-764-1	371376	749978	90456.5	78245.8	23786	1.59479e+06	12007.2	66684.4	26002.3	51055.3	229938	81011.7	49939.5	150678	11169.4	173369	3231.83	539952	25648.8	6330.18	10187.6	15542
HZAU-677-1	372269	591401	748787	426647	84519.6	2.80615e+06	19502.2	135937	85396.6	99037.7	514212	182037	230434	4.90085e+06	319299	5.7288e+06	18941.4	2.9001e+06	119151	683680	12905.3	19665.2
HZAU-731-2	372587	292286	533579	364782	16446.2	762277	4766.26	18973.2	34423.6	147530	117303	35968.6	24893.9	209072	5117.16	166576	8907.95	202709	30217.1	1240.82	7555.72	28943.1
HZAU-723-1	374120	495467	140831	123630	11157.7	58323.3	6240.19	26372.4	4235.24	1849.06	23944.9	45230.4	1583.93	35026.8	9053.05	57888.8	1791.99	35950.9	4252.46	2748.68	6604.35	20009.6
HZAU-779-2	374435	1.19099e+06	926055	533110	69145.1	226042	26211.2	219434	25470.7	10669.4	28951.1	6160.98	19536.8	297743	12911.2	196135	1379.65	162566	20154.5	2076.73	35493.8	120422
HZAU-678-1	375438	624142	196630	338028	23116.4	390391	16699.7	27480.8	26471.1	12552.2	89771.9	134911	16200.8	1.38447e+06	55189.1	1.37673e+06	5708.14	525357	24794.6	67552.3	13228.7	452325
HZAU-638-1	384328	1.04011e+06	262599	232981	46527.4	1.84982e+06	12455.8	133728	20223.9	57938.4	435667	6086.79	24810.3	143685	22870	520033	10112.7	236181	24485.9	693.536	8828.5	33910.9
HZAU-627-2	390912	411818	196226	201892	12200.5	147309	8795.44	16651	8753.26	34688	40468.6	239478	11735.5	1.24517e+06	63318.6	2.80926e+06	3911.08	1.17382e+06	20325.9	43672	10905.6	14516.2
HZAU-665-2	393989	624017	1.35411e+06	247114	112274	3.2896e+06	11188.7	107245	36361.6	314247	466545	24210.9	74005.6	1.93382e+06	38834.9	620377	14383.2	1.75549e+06	43523.7	93015	280983	86509.4
HZAU-601-3	394841	267467	52992.1	36921.2	284757	1.17382e+06	4288.55	501156	6366.49	33271.4	103894	1414.45	8601.63	59807.6	3231.88	27270.6	712.482	50373.9	4615.36	2492.68	13241.5	34249.4
HZAU-743-1	396791	499706	314619	163794	13859.1	1.16345e+06	6089.35	13793	12203.7	52688.9	247392	98624.9	17896.7	773012	82805.7	828743	3457.5	673621	34644.4	32441.2	6129.98	34625.4
HZAU-796-2	397479	397528	100048	75233	20806.9	503260	10295.9	66928.4	73208.3	16953.8	66238	22054.9	440485	763012	14909.1	266773	17984.1	1.59393e+06	38070.7	5986.5	9286.43	18768.1
HZAU-687-2	400709	555995	101037	88721.3	14018.4	1.24897e+06	7186.51	23325.2	9547.16	44823.1	201466	58408.7	37894.6	217728	6720.34	83605.2	4348.91	546339	9965.37	2198.08	12523.7	10584
HZAU-763-2	403450	1.43892e+06	241284	87007.3	44692.1	1.79506e+06	49970.8	88009.5	38578	105902	180455	26864.2	93882.1	1.47787e+06	69241.2	945957	3154.42	1.47903e+06	37283.8	26122.2	90098.4	67215.3
HZAU-786-1	406693	564365	196209	192600	8509.8	345562	7790.66	13230.3	13651.2	24554.7	71386.3	159652	94411	3.85428e+06	103736	3.85173e+06	3650.65	1.88986e+06	43795.2	181145	15265.1	37092.7
HZAU-643-1	407352	304187	62278.6	66585.9	51246.3	16310.2	3517.89	82618.4	4643.32	264.006	12113.7	190433	3503.84	333677	43951.2	1.26165e+06	6119.45	214386	11950.4	4273.54	3206.43	13935.7
HZAU-607-2	407637	597931	100155	84452.1	15982.4	178022	3355.47	35179.9	23306.9	27884.3	40038.8	164055	56251.1	251099	7866.85	309990	751.027	419142	13341.1	5338.78	6128.49	7934.53
HZAU-680-2	408505	611500	385461	301808	61705.9	269601	12941.1	67705.7	18950.5	100214	38236.9	8736.11	17613.5	245713	116891	990897	187178	523893	44208.4	65778.1	15252	46217.9
HZAU-688-1	413500	496714	24546.4	37085.9	160099	18175.8	11533.7	318092	2092.28	732.491	5169.69	27438.5	1731.52	84144.1	20649.3	290875	10201.9	59144.7	4445.82	31446.1	17097.3	14619.6
HZAU-656-2	414426	605860	284308	123369	10749	747259	6386.92	17871	60518.2	51283.8	112274	78389.3	67158.9	1.58455e+06	14645	150868	9230.79	1.76365e+06	27224	43511.3	15121	38726.3
HZAU-762-2	429122	865652	75047.6	89280	117261	1.51524e+06	51912.7	257423	31658.4	55883.3	161282	2299.5	49420	805041	14995.4	473600	21429.8	520158	10920.6	4215.99	153522	97425.8
668-1-2	436575	521264	724142	359921	53696.2	1.29104e+06	22394.7	102426	18837.3	219655	246282	99800.1	14566.5	326405	103004	1.78137e+06	124344	293566	21373.8	17132.5	63225.3	295508
HZAU-648-1	438340	1.478e+06	283771	160521	23118.4	916050	31529.7	40105.8	17230.1	105756	222829	11816.6	39185.1	93819.5	7965.28	125874	4012.36	89113.7	5245.38	37987.3	15737.1	49827.4
HZAU-664-2	441567	494258	1.1462e+06	931577	6431.22	854860	130348	13512.6	38226.3	7366.11	128392	6313.34	17156.4	646605	288204	2.70589e+06	232675	200061	11644.4	115180	66160.3	479230
HZAU-729-1	444879	941778	219898	136558	14008.5	42057.7	38955.5	14010.2	32688.3	1937.99	12118	19208	33403.4	152679	30270.1	425801	1263.77	139676	19507.5	10109.4	23425.9	31319.7
HZAU-701-2	452735	1.20984e+06	361579	179877	18202.9	853669	17281.1	10115.6	94587.4	15343.7	150557	11258.8	84091.5	251829	7697.36	129099	2787.96	218873	49089.5	2565.9	26629.1	22631.9
HZAU-745-2	453738	1.03814e+06	263916	230096	16428.3	1.91224e+06	79252.4	38120.1	36478.3	92895.3	319240	2200.82	131906	749903	14695.7	628188	22514.4	1.04851e+06	151366	1086.56	47888.6	21561.8
HZAU-787-1	456269	557815	197082	173666	23567.3	324162	6232.79	34898.1	2546.38	10167.5	61351.5	62742.1	5151.61	175214	40991.3	561524	1573.87	98567.7	12183.4	7688.23	6814.86	13245.9
HZAU-642-2	462934	1.21129e+06	341724	168793	5777.72	295194	7676.28	7861.84	19731.8	26984.2	49949.6	67053.7	62091.2	854667	84778.1	2.34191e+06	167007	677861	12877.2	126691	18545	18790.1
HZAU-698-2	466876	744603	55532.3	68384.4	40411	18786.4	7194.5	64693.4	2564.19	1875.37	5516.13	158891	6826.1	138466	16372.6	670888	1408.8	145877	8629.58	28798.9	5942.37	24882.3
HZAU-696-1	470862	325583	171323	60518.3	13068.8	449520	2238.79	20407	13749.3	29390.3	77934.6	158956	55150.2	206736	5154.71	125298	876.006	307672	11007.7	6924.14	7839.05	42563.4
HZAU-770-2	471849	640681	216414	183542	28278.5	51147.5	20295.8	63872.2	5838.78	1089.36	19862.4	4706.58	5362.75	189236	31811.6	354731	54471.2	222353	14606.4	40465.1	9424.87	22126.7
HZAU-730-2	479283	640540	413192	114796	19562.5	1.43127e+06	4838.08	11803.5	28895.8	77046.8	207677	93158.2	107655	2.54859e+06	58349.3	1.66804e+06	27822.5	2.93468e+06	87377.1	35347.6	31237	43227.1
HZAU-774-3	479838	794518	601703	272437	14203.6	1.91541e+06	10258.9	34665	10599.1	115863	456787	127005	6111.17	366309	63846.5	1.72302e+06	2681.04	143006	10266.4	11963.9	13726	40854.1
HZAU-699-2	481534	435309	245385	57163	17354.4	502257	3752.16	28880.9	7224.82	8295.2	71835.6	63759.1	16389.4	340893	16387.1	343293	14047.2	510366	17868.1	7548.68	4289.27	10842.5
HZAU-654-1	483670	311827	376962	332908	142438	192906	24406.3	345161	12399	2681.23	31874.5	6095.03	15525.7	47915.2	7073.2	119346	12405.1	57777.7	10754.6	1707.93	17478.8	558424
HZAU-661-2	484748	847055	138955	108920	32651.6	2.96328e+06	17261.6	26469.9	14760.3	145372	578390	83681.8	30907	156389	3055.91	24547.8	805.699	145392	9481.36	110187	13867.5	345863
694-1-2	489877	991075	1.07768e+06	133306	12076.5	1.52226e+06	63435.8	18496.7	106462	73819	209027	5770.07	38926.3	318184	4690.07	74570.4	919.197	450185	35837.3	23507.5	80204.7	285694
HZAU-795-1	498108	636126	156534	78101.7	139141	1.74466e+06	9256.96	176991	22605.8	78454.6	276008	21198.2	27211.9	574976	38136.1	475782	2327.05	422692	39422.4	2434.3	8453.62	50892.8
HZAU-766-2	504926	470111	83898.3	77928.3	49709.3	107032	3721.81	79122.8	1419.95	1637.5	26207.9	28643.5	15005.2	260573	26825.1	350698	1486.66	322730	32122	31802.8	6296.78	16014.2
HZAU-726-1	505199	934025	426494	231125	18000.8	26946	89143.8	11275.9	30168.2	1171.9	19795.4	5079.08	8290.02	74575.2	9876.58	213480	214.363	57709.1	9047.12	23704.5	56803.7	333007
HZAU-612-2	508167	432916	988188	367532	18412.1	1.85856e+06	22521.3	42743.9	172280	79357.9	318046	55748.4	201748	108311	8242.5	231805	673.627	237826	16198	8177.36	40634.6	56536.5
HZAU-635-1	514403	840881	429943	228755	9654.15	54353.6	90825.4	10555.8	8055.3	2221.55	15607.4	6529.8	5950.46	141057	18475.6	233210	27085.5	65739	35789.3	4824.71	44980.3	49986.1
HZAU-652-1	520209	545649	306578	214903	49111.3	624255	6106.64	41902.5	10909.7	24928.4	147563	34574	16438.5	479227	45606.4	779695	25176.1	617772	35031.9	12970.5	2844.45	14319.1
HZAU-624-2	523544	473658	338834	89604.7	9561.5	1.41237e+06	4379.34	9944.61	64873.2	60091.9	195981	30589.8	88636.5	331245	11935.8	250957	2770.1	679722	15248.6	22567.9	8554.23	45402.3
HZAU-744-1	525135	1.36906e+06	257319	101714	10895.8	826645	7362.38	20246.9	33675	129570	157062	71013.5	96500.9	76888.9	3163.52	151979	2033.52	199076	7236.57	5742.32	9568.76	24350.1
HZAU-735-2	547219	2.03812e+06	284766	198418	62093.8	1.81533e+06	4336.49	58311.2	35895.3	101734	392331	19815.6	57372.2	693204	14291.6	300097	22075.4	353155	9916.86	22238.2	8118.9	37574.4
HZAU-702-2	557135	1.48968e+06	44487.7	68911.6	378711	799632	6081.75	467849	5390.71	24304	119602	11297	15246.9	69887.9	4298.51	49205.6	2454.44	52910.2	4270.38	62702.3	21093.8	170303
HZAU-799-2	563839	858107	139559	53741.2	71797	911932	13853.9	100365	21877	32282.6	231536	22743.3	17331.4	398001	9571.02	205696	3635.7	337283	24188.2	3994.9	16287	16478.8
HZAU-613-1	567173	406014	241093	68363.5	37461.9	925713	4192.62	42518.9	22912.3	35322.5	179804	75018.4	8694.94	2.20491e+06	34929.5	1.31321e+06	2315.56	1.17258e+06	37649.7	22079.4	23718.7	28958
HZAU-800-2	568051	1.55777e+06	128340	152388	89111.5	469145	11244.3	133937	50192.3	7644.38	68197.8	5838.19	35117.7	763066	98016.6	3.44551e+06	87657.2	588879	64637.5	39888.4	9762.4	12258.4
HZAU-738-1	575354	1.20278e+06	443864	100130	7405.39	134743	2185.76	14519.2	8337.21	2401.07	19998.9	302484	13368.9	381707	19926.8	503727	2289.35	393133	11152.1	12733.9	4530.46	21846.3
HZAU-755-2	580120	881130	207925	229657	15264.1	363077	5071.96	20294.6	5139.11	8777.62	58697.6	122164	10340.2	280335	168842	3.68342e+06	89330.6	241709	6987.68	51305.3	9514.72	66267
HZAU-797-2	581163	533273	654564	357401	29633.7	3.18054e+06	13129.7	53521.1	32025.2	1.57296e+06	393840	84030.8	75050.3	525642	49216.7	2.24113e+06	2020.14	406967	14157.6	62933.8	52845	42624.5
HZAU-776-2	586346	988065	136148	89411.7	107271	1.25764e+06	115099	189197	33160.1	48946.1	183345	12654.7	7835.4	2.21099e+06	573083	4.88583e+06	14995.5	647461	41887.6	14961.4	128550	16359.1
HZAU-732-2	586635	1.513e+06	4.59941e+06	1.68942e+06	20082.7	3.6068e+06	138722	32277.2	181194	494660	671826	104409	194615	434723	23894.7	1196000	12786.4	304240	22426.4	46811.1	206531	267067
HZAU-691-1	588360	579802	609937	122997	8490.25	534694	14758	17082.1	5331.24	10195.8	99036	8844.23	23370.8	646527	29601.1	273046	10777.5	592440	34970.1	2247.99	12033	22109.5
HZAU-619-2	595980	643928	213654	40585.3	11466.4	898843	177734	24826.6	120578	15873.9	97102.9	2188.17	154199	376927	5345.63	101439	493.408	238986	15393.4	938.019	134900	59133
HZAU-771-2	596795	1.02184e+06	20918.3	28299.3	10648.4	12199.4	4309.55	15658.4	2369.02	168.635	7849.31	38225.1	3912.14	59601.6	10044.7	121424	19965.7	88819.2	5775.49	8020.1	2423.83	30437.5
HZAU-697-1	597406	644202	53336.8	35288.4	28363.1	475327	4854.19	98240.7	16548.2	10242	88119.2	36872.3	13517.4	202495	4054.74	136770	2528.21	250342	26613.2	39002	5077.88	29376.7
HZAU-784-1	612346	953210	348442	251980	162582	375461	74797.3	361163	14556.4	6301.18	37609.1	6249.28	7945.4	950030	161126	1.69336e+06	11523.2	173846	16600.1	17480.3	50574.1	36216.2
HZAU-693-2	613311	1.10433e+06	178624	186397	22337.9	35056.4	11431.4	46255.9	4999.95	3995.45	13898.8	104349	5217.31	1.23522e+06	98757.7	2.91225e+06	6509.52	369640	9320.35	4835.14	9259.78	12832.8
HZAU-645-2	613324	1.08172e+06	155497	115617	399857	759626	11535.5	1.04079e+06	25332.5	23888.5	148231	39127.7	47366.6	1.35343e+06	13806.3	219533	12299	890799	28905.7	33926.7	19301.2	23644.8
HZAU-765-1	621954	1.15656e+06	340116	324147	8014.25	1.42385e+06	8256.17	13648.8	39384	30991.3	217706	238923	131910	797235	155179	2.50357e+06	11794.8	864390	26430.5	53541.8	4986.96	10444.1
HZAU-741-4	629990	454288	790836	583396	14007.8	201021	7836.72	17446.6	12756.6	9705.02	59077.5	259081	21407.1	125766	11654.8	433710	13189.2	147428	4221.37	20033.1	11274.7	46625.9
HZAU-749-1	638235	1.10875e+06	425944	240562	11422.9	1.0634e+06	4766.15	13220.4	33621.8	125282	179757	318364	129176	214045	19470.3	1.17785e+06	2957.17	448641	10813.8	11287.3	4129.74	16909.2
HZAU-793-1	654192	624316	2.27425e+06	450303	25955.4	3.37371e+06	8168.99	30493.4	41162.4	423435	432103	109701	44130.1	467870	25481.7	145416	669.954	925919	32051.4	9565.72	33070.6	54904.6
HZAU-676-2	677537	2.26471e+06	355943	164436	15204.9	1.29212e+06	10526.2	29858.2	25854.3	82648.9	208140	40461.8	60098.9	939752	150369	1.55159e+06	4080.72	529906	30361.2	70425.8	124108	121378
HZAU-615-2	682191	694695	111647	173917	52248.8	646231	85572.5	97236.3	31722.8	26755.5	64024.2	4475.94	10590.2	908928	107739	1.09372e+06	102821	146932	27974.8	20474.2	82713.1	76462.6
HZAU-634-2	691347	1.1451e+06	115739	50082.9	16127.5	364795	6276.85	50417.7	8490.67	6963.78	40662	11797	12937.6	921654	108524	713523	102914	556340	41057.1	14167.1	2193.87	6982.87
HZAU-706-1	749606	1.21358e+06	1.74928e+06	961321	45708.8	1.40793e+06	110679	128045	50740.5	19042.2	194396	16084.1	75474.2	592122	93439.6	1.07598e+06	45052.8	396928	57800	4264.74	58496.7	89132.7
HZAU-675-1	749796	1.33872e+06	445012	308541	41485.7	3.05484e+06	48121.7	79270.1	33869.1	137500	342864	12468	133893	4.47532e+06	156737	1.80735e+06	113541	2.74773e+06	125419	136287	50421.4	40409.3
HZAU-740-2	751964	1.93612e+06	349129	172251	25595.7	3.48375e+06	56547	84386.9	43587.4	368008	555350	5341.6	36666.4	719699	179874	1.85686e+06	5383.43	555773	91283.4	3227.32	152711	303424
HZAU-791-2	769462	2.62249e+06	493097	222321	51068.3	1.18171e+06	32955	80787.2	34388.3	9365.32	183702	5631.9	40599.9	73569.4	5833.86	102793	2821.82	122809	14192.7	3035.69	28713.2	16221.6
HZAU-710-2	775482	465363	334961	254972	80063.6	462481	29680.1	242700	6031.65	3337.06	63078.2	24823.2	13326.3	357450	106658	1.18245e+06	107935	465025	31790.1	6850.11	12341.1	14521.9

## Sheet: ZYE1
Flavonoid Name	Cyanidin 3-O-glucoside	Methoxylated flavonoid-3-O-hexoside	Methoxylated flavonoid-di-O-hexoside	Apigenin 7-O-glucoside	Apigenin C-hexosyl-C-pentoside	Apigenin C-pentosyl-C-pentoside	Apigenin C-pentosyl-O-coumaroylhexoside	Apigenin di-C-hexoside	Apigenin-C-pentoside	C-pentosyl-apigenin O-caffeoylhexoside	Chrysoeriol	Chrysoeriol C-hexosyl-O-rhamnoside	Chrysoeriol di-C-hexoside	Chrysoeriol di-O-hexoside	Chrysoeriol O-rhamnosyl-O-hexoside	Methylchrysoeriol C-hexoside	Tricin	Tricin 4'-O-(erythro-β-guaiacylglyceryl) ether	Tricin 4'-O-(threo-β-guaiacylglyceryl) ether	Tricin O-pentosyl-O-hexoside	Tricin O-rhamnosyl-O-hexoside	3',4',5'-Tricetin O-rhamnosyl-O-hexoside	3’,4’,5’-Tricetin-O-hexoside	Vitexin	Naringenin
Line	n1129	n1518	n1585	n1109	n0511	n1201	n1268	n1555	n1090	n1270	n1370	n1562	n1569	n1245	n1240	n0401	n1027	n1173	n0477	n1570	n1575	n1581	n1533	n1111	n0145
HZAU-382-1	61916.7	90579.9	44257.9	56025.3	1.12853e+06	687812	30634.7	1.49359e+06	137416	44015.9	969822	57509.2	118543	38469.3	284300	20206.5	1.79097e+06	8169.03	210067	385856	681976	43196.6	29803.3	49026	307091
HZAU-312-1	64072.1	182986	195275	55642.9	81880.1	61920.4	13045.7	80746.8	18192.7	5223.09	994168	4361.24	8057.66	2823.34	384078	3578.48	1.20702e+06	7902.11	29278.2	5943.17	753055	37405.4	23184.1	10370.5	177472
HZAU-202-1	69946.8	117453	189909	14762.4	380038	171275	90386.5	738342	88646.9	78201.2	225023	47580.8	68072.8	31898.2	209590	2381.48	459218	5017.73	97840.9	74345.5	527220	19899	15798.7	27113.1	55338.4
HZAU-325-2	96562.5	113780	112250	7805.18	99322.6	94464.2	7019.59	404232	19594.5	9905.43	54335.4	17361.9	44386.9	126620	141309	3454.86	387216	16870.9	89610.7	96122.5	799009	15225.7	3427.3	16125.9	37855
HZAU-344-1	99924.7	111401	950.047	35428.7	178875	94377.3	56066.7	228683	242076	52258.9	2.20789e+06	10799.4	27781.9	19727.6	747377	3171.34	7.6397e+06	931.283	8320.62	25716.6	1.72642e+06	198135	16001.8	38171.1	97347.6
HZAU-380-3	100465	89061.8	123110	4121.89	19257.3	32467.8	16988.2	8835.31	7197.4	24730	4374.88	701.715	2674.83	10517.2	7952.51	795.709	45473.1	3702.9	18956.9	11212.5	62008	9192.14	1213.85	4033.21	30050.8
HZAU-383-1	107483	146226	236664	1213.17	72550.2	79559.7	26915.9	726158	27025.1	46184.7	262736	20773.8	51523.8	15466.9	228241	6106.22	273660	698.626	5738.89	53011.7	394537	5598.94	9579.06	18317.2	104682
HZAU-384-2	109147	126327	661824	3277.29	97946.9	177585	7287.52	141897	44080.7	7434.19	19405.6	8367.5	15081.9	26262	24163.9	28263.6	407591	61288.7	431315	9347.12	194019	10697.2	107890	12983.7	111447
HZAU-379-2	109994	77666.4	64255.9	164486	245831	165403	6621.62	585481	5301.89	5861.73	458226	19569.2	97712.6	218048	331661	2090.06	1.42591e+06	7927.71	52602.6	55844.3	1.56287e+06	53891.2	14318.1	29595.8	124305
HZAU-342-1	113947	93012.1	96540.3	1747.34	8904.59	79567.9	23520.4	12216.6	21862.2	106196	11375.3	401.734	1477.84	7379.62	3244.11	1965.74	78223.4	440.475	14364.9	5109.96	26299.8	2567.37	12215.3	4766.41	18890.3
HZAU-248-1	119349	57344	52286.4	10798.2	267016	594146	6201.17	613392	204573	12759.4	104217	4735.72	58448.2	35177.7	121887	4074.32	613103	19947.7	79752.5	89823.1	229890	6942.44	19558.8	45469.6	387671
HZAU-370-1	119475	156820	429620	7735.86	183237	244364	156712	352846	68166.5	167379	69798.5	9165.25	51925.7	13058	50911.2	3929.04	824703	19017.3	211906	41793.2	203995	17271.2	13869.1	26219.2	56240.6
HZAU-365-2	120783	123596	217182	13107.8	166862	100116	3445.18	242797	7784.78	1586.94	272837	26550.7	26479	13990.7	157799	4841.21	589614	10836.9	69349.2	33410.8	412828	21859.4	11652.5	5105.61	266574
HZAU-328-2	123552	100024	163994	24739.6	134583	116981	28200	272307	146653	38988	1.07445e+06	18602.1	35506.8	6930.18	570296	4738.96	2.11583e+06	6023.75	105641	48700.2	2.53592e+06	159608	16178.5	35339.2	109799
HZAU-291-2	124345	42937.4	37237.9	26490.7	224280	241452	2446.28	841927	424691	3857.04	221975	19190.9	74789.7	2404.77	455580	1410.74	380609	1515.33	30694.4	31437.8	559297	12266.9	8451.43	132973	222149
HZAU-314-1	126961	121742	174894	50830.8	708058	597510	19729.7	715349	171589	25179.8	426998	14696.7	78506.6	30678.3	336301	4920.26	990299	6850.84	51225.5	160607	1.18946e+06	73457.1	11814.3	49458	181802
HZAU-204-2	139142	67207.3	11068.8	25716.5	387684	764602	21454.7	805766	361880	31950.8	360321	20339.5	60650.5	28848	202620	72439.7	1.75338e+06	12655.4	120413	26310.7	232669	6341.99	138009	135606	289770
HZAU-354-2	142349	81051.4	87933.3	14865.5	589311	326044	30838.9	1.25124e+06	6098.91	20671.1	82989.1	34809.2	115047	12347.6	46654.2	2124.27	761332	1810.22	14103.4	182904	395401	14182.7	8908.89	12406.1	55923.2
HZAU-277-3	143474	81081.7	100867	1644.18	1.13766e+06	559176	29035.9	3.53604e+06	37114.4	45079.3	110333	196779	236557	8156.36	82439.3	30203.7	268495	2248.8	12347.2	41754.4	141699	11818.4	42539.1	18846.1	96979.3
HZAU-221-1	144895	118553	410015	26055.4	61887.1	153428	60387.4	193544	109361	88836.9	718533	5758	30871.1	51427.8	315873	20505.8	1.12695e+06	7578.84	129496	32089.6	682214	30398.4	25316.5	46834.5	425334
HZAU-300-3	145559	61922.6	31366.2	13640.4	140932	107616	9339.21	352211	36992.7	20743.4	173541	13689	27237.5	18275.9	58536.6	3306.41	445873	29358.6	76884	79164.1	263044	11282.2	32278.5	10122.5	51096.1
HZAU-274-2	145769	111562	158119	1981.05	19672.6	34762.3	67089.9	19176.3	4409.39	111621	8909.09	1146.08	5612.17	6744.4	19692	3593.47	29071.9	1734.25	10590.7	11405.4	31479.3	4676.86	576.964	4450.13	12041.6
HZAU-361-1	146479	142784	174317	13507.3	86535	124404	145834	192341	15349.8	106078	220224	11780	21496.6	92400.5	119209	1018.77	1.40883e+06	4890.75	75721.1	71054.9	725153	19933.6	8400.11	5418.54	46233.1
HZAU-359-1	148454	78142	78856.2	37306.9	108582	85392.8	2694.46	239635	8691.22	2625.03	315466	6401.97	37721.6	6335.63	209314	6134.17	678265	4388.1	22746.3	7627.14	218636	26823.7	4803.87	9044.31	26300
HZAU-230-1	150166	116840	224627	562.874	177730	110369	93635.7	248413	33668.2	121540	185490	25306.6	29360.5	18748.7	79338.6	3666.84	1.1371e+06	57838.2	211349	65907.7	396316	19901.4	17925.2	37604.5	120000
HZAU-246-2	151916	82368.7	157639	9402.4	57077.8	64123.9	13792.3	174528	59270.3	43770.6	502450	2328.72	13698.3	13390.7	87380.9	863.913	1.82479e+06	47107.3	251987	15989.4	630635	59643.6	7904.86	16719.6	72323.8
HZAU-254-2	154007	87559.4	39465.2	13593.1	343273	298090	16787.8	638822	8583.26	25914.8	41682	19999.5	85831.6	62141.6	22362.3	4090.49	340487	36879.1	281572	154683	167999	5686.69	5045.28	24869.1	196193
HZAU-280-2	154714	108066	104831	21214.5	306854	188600	7105.91	841926	82044.7	40407.4	148599	17366.4	117679	151967	85020.2	2882.89	1.79933e+06	49322.3	591191	434330	1.10601e+06	32906.6	4803.14	22406.4	1.31338e+06
HZAU-373-2	165163	113636	397967	15296.4	48510.4	54506.8	20954.1	593876	112738	35380.1	1.53746e+06	26016.7	47359.9	4191.36	1.03842e+06	1756.51	3.68868e+06	48886.6	967969	116923	2.07578e+06	83736.7	10242.3	27588.1	42159
HZAU-303-2	165563	65583.9	60736.3	12913.4	78376.1	106538	145562	172498	274360	116648	236051	3091.26	13049.1	2489.61	134247	847.741	1.00958e+06	23300.7	86194.5	33564.2	751982	31112.4	1234.21	40970.8	205281
HZAU-268-1	174703	84014.8	163534	2962.5	152413	105420	14275.3	1.04497e+06	11645.1	75163.6	213420	57201.1	113928	12477.6	174058	2876.34	525959	2372.2	17417.5	244338	481149	33501.8	2452.34	8294.14	33772.1
HZAU-294-1	177929	116696	32843.5	89616.5	678638	475026	31857.6	441461	18547.4	34361.7	950208	28621.1	31485.8	27408.6	625238	7589.11	2.23648e+06	42224.5	1.07327e+06	151402	1.70593e+06	56749.3	103443	10928.1	65476.9
HZAU-376-1	178267	115162	96405.2	3359.57	34794.7	34494.8	4523.12	158416	13844.9	1098.8	17164.8	2769	19185.4	18130.9	18405.4	1885.66	162892	4002.6	33693.9	11000.2	101579	2515.8	4051.66	7401.45	46738.7
HZAU-228-2	179835	158416	102032	52950.9	3.91251e+06	2.20095e+06	16133.3	2.4262e+06	94985.6	29087.9	633750	134348	289116	167638	339446	10041.2	3.28594e+06	17738.5	75912.9	559138	2.05202e+06	174375	42335.2	87763.2	602928
HZAU-211-2	186860	110193	50495.6	2507.61	101083	162741	19660	93857.1	3341.71	55279.7	32993.3	3680.13	11571	46831.6	13204.5	3496.4	385182	7069.2	114783	28809.4	239312	7099.34	3224.24	5482.18	30347.1
HZAU-214-1	187479	185424	187660	21277.1	54077.9	61691.3	8553.11	117634	61465.1	2791.14	477442	1145.69	15382.5	5002.74	162638	982.555	1.103e+06	13927.7	170712	16752.5	753944	53628.8	3028.94	20750.6	53370.3
HZAU-222-3	190380	87389	83146	22767	748677	622959	4753.38	1.10501e+06	32008.4	4388.65	218796	17417.6	137688	66372	74031.2	1082.22	2.49901e+06	30291.6	544433	79819.8	1.37371e+06	93211.3	11652.5	21500.8	552635
HZAU-330-1	192024	112564	298077	7558.54	161656	115930	38251.4	724165	53608.7	130802	191208	21852.4	73056.3	4505.47	129674	4097.48	1.3454e+06	59417.9	358623	42023.5	790375	45081.1	20251.5	22388.1	121023
HZAU-206-2	194070	89823.5	73183.7	15428.1	1.08909e+06	734106	28370	2.09179e+06	51170.4	75864	1.10062e+06	59633.9	187380	34729.9	965021	22372.1	2.09899e+06	8743.46	148855	317623	1.33755e+06	73485.3	28826.1	60178.4	657452
HZAU-289-1	194406	131975	56227.3	98766.6	340382	214320	7098.57	308101	14763.8	9393.76	858705	13180	45493.8	32809.7	255828	1614.76	2.71131e+06	9734.3	40841.7	73616.4	746094	127078	11980.3	10494.6	136979
HZAU-369-1	194883	107576	324285	9040.57	200162	98795.9	2244.45	414486	58263.2	4332.08	1.22642e+06	12060.9	34873.1	14338.4	293567	4336.22	1322720	6581.47	51989.7	61256.1	1.31214e+06	60849.7	10763.4	17663.1	25721.8
HZAU-241-2	196428	74410.4	47056.4	215612	2.515e+06	1.12052e+06	11430.6	4.23758e+06	87776.8	20039.3	800763	155998	384016	28599.8	1.27346e+06	34794.6	1.13081e+06	11000.5	21740.3	423492	1.24917e+06	21340.8	104765	97308.6	178087
HZAU-334-2	199533	76271	101849	7690.16	187307	118696	13504.8	1.226e+06	28527.1	73811.6	215524	49768.7	120974	13546.8	194957	1561.94	435935	5322.91	25697.6	603658	497342	33069.2	7198.77	16311.2	63152.3
HZAU-331-2	199622	131066	141027	1561.65	28619.3	32096.4	7098.16	84977.7	27498.3	28662.1	26146.5	2474.08	10728.2	2657.15	27576.1	1511.79	271996	457.12	12068.1	8136.19	293133	4285.61	2377.77	3936.54	50227.8
HZAU-213-1	199855	128133	572024	2160.1	145109	209948	36651	265720	52117	39636.6	112095	18988	29281.4	15476.7	41143.3	1342.56	2.33911e+06	29455.2	487898	36993.2	843745	33672.5	25324.3	16796.8	36152.2
HZAU-372-2	203321	115551	82556.8	141087	185505	99666.7	19999.7	499296	8898.78	25339.5	1.29261e+06	7915.16	58422.4	19022.2	753167	15980.3	2.52572e+06	10789.1	246762	162073	1.96221e+06	120210	42615	9736.95	284750
HZAU-219-1	203330	110055	208893	11526.7	163030	124163	13056.2	389336	27898.3	20461.6	1.523e+06	8888.04	33627.4	7736.69	841470	860.855	1.9129e+06	25213.5	500324	12964.2	949795	87887.3	6219.66	7869.39	70345.2
HZAU-290-2	203566	117386	197400	6162.91	124290	102490	11933.2	329664	11594.6	48806.6	126281	9945.09	33972.7	522989	113342	1957.84	287778	5474.79	48512.2	100082	345110	22319.3	4675.76	4040.74	124942
HZAU-236-2	203642	116323	74556.4	26248.4	157091	400000	11018.6	416270	129590	4381.36	270032	17241.4	40637.7	72566.7	207848	3495.78	2.30144e+06	30864.3	239673	54202.4	833526	39437.9	15487.4	26221.6	60425.6
HZAU-220-2	203678	132780	559502	5383.34	271372	162284	9675.75	686728	13626.6	5960.17	135091	17044	57192.3	17759.2	108119	7037.63	549780	33729.8	277993	104779	363177	38352.6	17256.2	10190.4	48194.4
HZAU-263-1	204506	80830.7	41854.3	3962.12	125473	91824.7	63728.7	184011	81976.2	69336.8	42267.2	2985.21	16117.7	6127.12	24366.1	555.144	830287	3160.12	18081.4	30496.2	345898	15259.7	2085.11	20735	73052.3
HZAU-310-2	208423	75825.3	77158.3	6101.27	32989.7	227341	108035	56372.7	109332	198058	31792.9	617.064	7443.9	4637.24	23473.7	7815.64	57735.8	2408.41	10320.7	1036.87	42355.1	3045.38	2273.44	47787.7	62659.9
HZAU-257-2	209355	103610	125122	2465.75	10905.1	49021.7	15991.4	3643.82	5266.9	42117.1	9081.31	708.204	4639.98	182279	5051.97	5109.63	91778.6	11168.1	114755	1792.51	209592	8660.5	12949.2	1502.03	23865.6
HZAU-217-1	212610	99570.1	63983.1	2543.99	784816	501434	4964.22	2.65811e+06	181858	5404.92	383112	87036.3	170134	17158.7	168189	5796.8	1.52622e+06	11395.8	86932.3	110557	684448	16825.3	8172.77	56768.6	231928
HZAU-256-1	214618	136829	92476.3	5590.47	836537	339376	9570.67	1.78888e+06	129480	25774.6	403859	64945.5	137186	101918	176499	12357.6	1.13993e+06	619.935	24727.8	134906	723552	34907.9	24975.8	38258.9	108584
HZAU-261-1	216736	102998	108874	13018.9	293250	143411	4073.69	286275	14020.7	10804.1	1.13292e+06	6740.32	31669.9	28217.8	371650	2957.67	3.21779e+06	6007.77	23533.7	9292.23	699645	97638.4	7169.76	13718.3	69786.5
HZAU-364-2	218940	105940	84127.5	5367.26	6762.91	25785	11340.8	7782.21	23821.8	13537.5	2739.77	192.102	3658.13	6274.14	3120.63	1226.55	30555.3	2266.32	24194	4717.29	4568.55	1119.92	2200.02	8790.73	23037
HZAU-272-2	219788	105890	67774.7	1386.78	49699.3	63420.9	8633.67	120125	56491.2	17948.1	40724	3057.82	12769.4	8373.8	25398.8	1949.99	322052	1324.27	25270.8	22930.3	237055	4636.72	2345.8	14421.7	68982.9
HZAU-304-1	220033	87816.9	127703	1717.87	15898.4	46458.1	21679.4	14179.8	9380.92	19767.8	6671.86	3081.17	1623.63	111043	3376.98	3188.79	25924.4	4122.52	25834	8347.9	18454.7	2323.31	2353.8	5899	24519.6
HZAU-233-2	221973	148321	309830	9901.15	106601	161262	7353.68	532171	141680	7621.69	973700	17204.2	55877.9	18150.4	444706	5464.7	2.58366e+06	111574	745064	32351.2	1.47055e+06	88061	32034.8	23707.4	139597
HZAU-319-2	222275	82861.3	100723	1985.8	69493.3	90736.5	12939.7	415287	15996	17097.7	93099.6	12894.7	35229.2	47698	82250.2	1619.07	118288	278.742	16093	11707	71029.7	1982.83	3139.55	8857.63	30318.6
HZAU-341-2	224638	69923.4	102896	12908.5	34125.1	31106.8	88350.5	29550.1	60345.9	88466.2	543342	1178.02	6631.72	11502.3	149917	948.194	445722	10271.4	103080	653.851	210157	32840.1	2149.51	15191.4	87324.4
HZAU-237-2	226839	92509.4	119366	2218.7	108247	85823	12471.5	267161	159583	18324.6	67960.7	4237.94	22375.5	4670.17	50254.9	2345.55	243128	11721.2	88110.6	33639.1	207327	20797.3	1099.52	38511.7	82816.1
HZAU-266-2	228094	85254.3	57997.2	7603.27	18928.3	22321.4	10910.3	43061.6	10328.7	8387.42	223869	2075.2	9035.23	11719.9	94163.5	1467.26	218871	2237.64	21381.8	7922.33	186964	22032.8	972.379	6678.59	23073.9
HZAU-279-1	228861	82867.7	88308.2	3337.58	100049	177035	3584.92	52889.7	6226.88	1484.24	46960	3329.58	7149.36	8087.8	17022.3	1832.63	897221	55921.5	1.05693e+06	5070.83	352811	27401.9	131109	5544.13	38630.1
HZAU-326-2	230375	144095	126695	5185.3	115637	69101.4	9680.15	97225.2	31263	19020.8	261966	9853.4	10436	34771.9	161218	3392.98	316067	1805.76	17336.1	10017.7	280670	27654.8	13639.7	15161	89435.3
HZAU-269-2	230969	105675	264724	570007	2.34264e+06	709883	71703.2	4.41412e+06	42854.3	42948.1	6.77101e+06	139201	498574	17469.2	2.20952e+06	7240.56	8.0291e+06	11214.9	66484.9	56468.7	5.8513e+06	130465	13768.1	79230.4	273485
229-1-2	232196	165405	281166	12881	389114	236162	55987	459360	142593	146692	105185	10031	63844.6	25190.4	202081	5611.46	776021	30450.3	321064	68985.8	1.59204e+06	71121.5	9149.03	49052.4	218415
HZAU-317-1	236514	164171	121759	27360.8	44539.3	52286.2	41550.6	217400	45973.4	53871.4	514193	36890.8	23271.9	2880.04	127823	7130.76	1.16837e+06	1294.02	6219.85	9480.25	547602	21909.7	12019.5	18603.9	74807.9
HZAU-386-2	239289	101510	100300	4113.56	104552	184472	2361.96	47522.8	62941.7	6094.45	39841.5	2163.99	5404.24	3891.41	19275.8	3333.64	912437	99629.5	905869	6031.11	284736	17333.5	50026	12483.7	62760.4
HZAU-250-2	239996	108999	60214.7	3896.71	45685.5	361584	3218.11	21868.3	112020	10671.2	31997.9	612.332	2169.48	53402	6186.09	8181.82	305646	4730.84	27464.1	4870.15	47288	5215.47	18268.2	13192.7	87590.2
HZAU-358-2	245704	40978.8	128155	12436.4	36324.1	128923	33140.2	85393.4	75413	24726	68487.1	1951.92	11289.1	16736.1	48939.5	1935.36	346764	2837.72	26851.3	3799.88	412213	7664.7	4362.88	11920.2	116398
HZAU-262-1	249684	131222	47345.5	53939.7	152966	212034	11800.4	446463	241695	10107.2	592053	4313.31	58324	20449.5	596872	6948.11	3.97865e+06	389988	2.4728e+06	23160.6	886822	38779.6	14508.8	59966.9	393454
HZAU-240-3	251322	39549	31588.9	34545.3	130267	164472	14489.4	348459	6737.95	36241.9	648943	12990.4	39487.7	146016	279163	5010.89	1.84519e+06	43987.4	627227	28971.6	883482	31539.1	9488.57	9712.38	86377
HZAU-295-1	252667	113155	236325	70850.6	631928	231258	10388.8	1.49133e+06	105030	14991.5	1.45192e+06	38649.2	142892	17728	1.73523e+06	7310.96	4.80656e+06	26130.5	153581	247089	4.99077e+06	524127	25333.1	24218.8	80835.1
HZAU-224-1	255559	125685	241892	51594.4	215615	172874	47958	1.45572e+06	58276	60891.7	1.00892e+06	32353.6	186123	73985.9	923723	3307.53	2.68698e+06	4140.02	33324.2	592744	1.76782e+06	215850	18700.5	15785	31358.3
HZAU-223-2	256327	70433.4	52866.1	186922	376972	256400	136024	439478	185600	79760.2	660629	17947.2	58362.9	15827.2	1.41094e+06	15589.2	3.09184e+06	3502.51	39776.9	36749.4	1.81672e+06	101582	62700.7	60341.5	158591
HZAU-207-1	259863	177572	173584	29745.9	96452.1	68952.5	34797.1	323958	15740.7	63237.8	802920	6485.48	50031	66777.6	234868	2819.3	2.28675e+06	3451.78	88303.8	144928	839818	22739.6	29100.3	11122	75896.1
HZAU-260-1	264018	114612	63119.8	245926	993487	875854	7127.95	2.46428e+06	52524.9	12990.1	761632	201843	172424	20776.2	314337	18937.9	2.74167e+06	425247	688452	226868	3.16435e+06	159321	23009.2	38972.5	389211
HZAU-201-1	264790	142139	31055.9	4983.56	93298	131108	48119.6	53880.7	6696.28	73591.8	115527	16441.8	6877.97	27875.3	59690.8	5282.53	343573	6931.34	191195	8918.61	678792	26637.9	19511	2966.37	48974.2
HZAU-323-1	268531	86462	122995	5282.5	311491	227085	16794.7	641737	107325	24033.8	209258	17144.8	69557.2	6028.82	112768	5326.56	623968	3292.21	30256.7	108509	454294	9826.78	11067.5	40240.3	302865
HZAU-396-1	269125	79753.5	71671.1	13540.2	452538	228917	40446.2	1.93522e+06	9833.43	77268.9	241012	58440.6	205503	406733	193024	13004.7	1.25249e+06	5628.59	31565	165790	1.31241e+06	72925.4	65754.2	14362.5	108580
HZAU-245-1	269480	65972.8	46310.7	27878	96667	102526	15853.8	1.04722e+06	19291.1	24470	571633	28033.8	100892	40849.1	169560	27752.8	688190	3586.11	29993.1	136937	316116	18178	36935.2	6856.25	33023.3
HZAU-390-2	269736	75560.2	71288.9	2387.04	19876.1	46652.1	165181	68134.5	52957.4	161846	21016.6	1433.39	16501.3	22607.4	25672.4	291.995	58818.2	294.39	15781.8	5140.07	33288.6	2236.16	817.413	11149	97347.6
HZAU-345-2	278985	86619.4	48431.2	1946.01	93824.9	128523	3950.91	88345.2	26472.5	6281.27	37442.5	3151.05	7159.09	31393	17534.9	7351.2	713999	57340.8	561515	5973.44	252455	10566.4	61016.7	6103.31	64651.8
HZAU-385-3	280835	105262	123146	7827.83	53223.1	72295.1	8121.1	321229	7877.72	14454.4	410487	19782.8	32320.2	23030.7	419492	16591.7	871191	2248.01	13511.8	3799.83	888215	52970.5	58938.1	12774.1	38867.4
HZAU-247-2	281239	69811.8	87008	21467.2	48134.6	22687.1	118189	65923.6	115805	353696	150287	888.517	8368.32	16560.3	136594	2199.2	266275	19330.3	26029.5	13165.3	292631	29644.2	7420.68	35360	22527.7
HZAU-388-1	281521	161967	312426	4357.55	82866.8	74431.2	16100.8	371622	34540.1	17692.6	169006	13207.2	49275.9	34784.7	70741.4	3319.34	501900	15228.1	113325	55687.9	463206	19694.8	6230.43	19161	115698
HZAU-347-2	286817	108384	95518.8	9204.35	71817.9	61478	8440.21	196365	39819.6	4299.13	790877	6022.82	26932.5	17769.9	231253	1065.46	647663	6877.4	12202.3	25167.4	336652	59488.4	3111.82	10636.9	21289.6
HZAU-273-2	289976	128129	84596.5	4753.87	44904.3	61103	4366.22	84623	43713.8	7858.12	362028	6360.94	13835.6	41078.8	155489	1133.97	737219	7356.61	48963.8	5371.98	450464	27568.8	6675.39	9595.57	69005
HZAU-301-2	290760	114821	68983.4	8010.14	87473.6	340187	29790.2	291843	28225.6	87098.5	88592.7	8938.66	29930.8	178733	131197	4275.39	715280	14855.4	70845.4	132324	1.4218e+06	57137.4	21080.1	6282.57	48514
HZAU-287-1	293927	160763	90278.8	16415.5	237818	241696	217188	1.00156e+06	10917.1	205660	101741	56545	99354.4	35047.8	47847.3	4360.07	589907	8094.19	35374.7	182625	433095	9359.47	7626.34	14927.6	111575
HZAU-203-1	296518	133463	386006	12610.4	37260.9	70388.1	20731.5	113100	78625.9	47062.2	278581	1771.5	25528.7	4858.58	89141.6	3674.6	108610	3775.01	15908.7	11069.5	82796.2	4120.21	10891.4	22770.9	59347.1
HZAU-264-1	299216	67727.5	45715	4400.7	92992.2	122781	25593.5	321572	10903.4	34773.6	62380.2	29751.7	33784.7	210234	55060.3	2088.85	192168	3171.94	27695.7	14025.8	219376	4183.47	8209.45	5909.76	21354.1
HZAU-398-1	301201	97613.5	39404.4	9014.32	123856	132540	31643.5	192196	7223.19	51303.3	18395.1	10531.2	31613.2	91159.2	24791.2	5492.56	150897	4132.26	68126.8	42411.6	186465	8320.2	7772.38	9662.96	61967.7
HZAU-235-1	303136	114885	369565	1830.1	96622.7	74894.5	10175.1	974724	13552.1	15703	107642	43537.1	76832.7	34831.6	145832	1183.21	311636	3946.47	26087.6	122824	336681	16646.4	10829	3283.76	33459.3
HZAU-226-1	303511	88266.6	66329	21060.6	279736	203824	10821	865111	105851	37485.4	833545	46305.3	62157.7	12136.3	444482	17062.2	4.07359e+06	4289.51	34231.3	73880.5	1.56123e+06	101601	42318.3	24807.8	84189.2
HZAU-371-1	310189	119140	34709.5	107530	225635	135103	106110	213524	67698.1	64973.5	708271	7069.51	36357	70974.4	201089	1290.61	1.56533e+06	2865.35	41855.5	37437.6	547278	23145	9175.42	27476.4	226547
HZAU-322-1	310650	105786	153033	14167.4	106708	121230	27345.9	473172	48965.7	47858.5	654137	12310.2	49677.5	38707.3	830643	2426.12	1.54692e+06	24444.5	141336	70124.1	1.14917e+06	156386	10109.8	12878.6	22117.6
HZAU-208-1	313611	86772.6	73765.2	6017.97	51869.6	49507.6	14167	64495	2944.22	30253.6	96059.3	2086.79	8076.32	51916.7	74621.4	1061.85	424841	7970.53	46838.5	16676.8	159828	49606.1	2570.43	6152.96	30626.2
HZAU-333-1	323260	94583.7	96240.6	9032.8	81517	123228	14032.5	185472	22539.9	38154.8	209698	5351.25	21668.1	26960.5	140188	4780.61	575050	9697.32	139946	59519.7	462517	47637	6051.55	6355.45	34578
HZAU-389-3	323437	69808.6	106507	10458.4	170802	176801	73579	454465	36955.8	145228	375303	16380.1	45867.6	7062.5	203541	3112.28	2.18019e+06	17671.3	147229	25968.3	886373	70574.6	15674.7	17349.6	151043
HZAU-216-1	329061	63799.1	80729.2	8459.43	265717	177496	85099.1	1.31222e+06	50270	70430.8	270858	44140.2	171880	27803.9	173554	4602.06	791242	1437.87	25803.2	345437	359128	9026.93	47273.1	14416.5	60157.8
HZAU-218-2	331806	60615.3	42852.4	6853.61	138432	313641	2537.38	359987	222913	4466.09	300104	28024.5	40247.2	14949.2	231015	9066.33	1.18924e+06	16527.8	60434.5	66148.7	1.7323e+06	34010	37645.2	147793	211486
HZAU-353-1	337372	114002	76686.1	41020.2	106203	230920	9468.33	210618	169833	36621.4	206092	8639.07	21004	36001.4	70018.7	51066.8	870353	15645.3	82700.1	49827.4	351112	7686.25	16125.5	213789	1.00343e+06
HZAU-335-4	338240	84139.4	185302	6573.13	136508	192727	5072.16	297967	21066.9	19671.1	192330	3732.95	26660.8	90887	152292	2911.52	752103	112181	421451	140228	512570	43772.6	5308.4	11059.6	29401.9
HZAU-346-2	342140	119716	295140	57923	38872.6	27625.7	12921.7	345749	12679	5897.01	655991	1633.77	43022.6	11612.4	305335	2237.66	34598.4	299.007	1949.43	42586.9	28923.3	1481.58	500.444	3593.19	33622.4
HZAU-302-2	342225	118187	93252	10284.8	82768.3	83572.9	68543.1	98056.4	47333.1	91501.8	173299	2417.82	9877.54	13809	104477	4042.64	183593	5953.26	72102.5	35861.4	135946	30591.4	1054	18630.7	37594.3
HZAU-394-2	345251	114142	63147.2	43420.7	270953	252117	12594.6	915330	18278.5	48106.9	1.10979e+06	32056.9	102511	80309.5	514116	7855.02	5.30621e+06	33937.8	271452	136346	3.21118e+06	178445	22260.4	14751	86326.1
HZAU-275-1	347978	157692	126023	2989.27	527773	244772	85378.8	1.57528e+06	49962.1	58351.6	147001	34820.6	149064	10009.9	93990.4	2529.58	2.35052e+06	36622.9	211373	97362	725831	17066.9	29153.9	23825.5	53473.1
HZAU-362-1	351532	155079	253261	17050.2	489193	219130	11938.1	1.41642e+06	18518	29809.5	784519	31362.7	112996	30192.4	1.65395e+06	6032.71	2.39308e+06	20441.4	114275	792953	3.322e+06	142008	17944.1	26727	202321
HZAU-210-1	352867	135167	173438	21043.1	333186	651988	12027.1	545843	150295	4779.05	365716	24475.2	56534.6	50828.4	302537	6273.88	492388	8715.19	96911.3	23912.9	892323	33284.8	19038.9	34566.6	213883
HZAU-298-2	357779	56837.3	26973.7	1019.53	70052.6	201937	6088.25	53748.6	179235	14729.2	132183	6508.13	5257.49	11708.9	73736.2	7461.82	750828	56653.8	535650	9502.95	439394	23330.5	6162.8	44477	100435
HZAU-321-2	362195	111479	79900.1	7365.33	55461.9	67637.5	23020.4	249490	15253.6	34988.4	112364	6900.67	32929.4	49687.7	78456.1	3082.3	185665	4806.81	31617.7	18846.8	194234	8036.87	15708.5	10902.5	28646.2
HZAU-316-1	373342	193781	238357	239398	1.35878e+06	665915	7935.89	2.19814e+06	15372.3	14545.5	1.11989e+06	94989.9	214672	62142.6	1.23823e+06	24623.9	2.1547e+06	47391.4	620549	769857	3.09998e+06	238059	57575.5	30147.7	164437
HZAU-378-2	373461	81033.6	164002	10291.3	40324.7	66302.2	104162	83237.3	24716.3	69020.4	93534.2	3826.76	8740.19	30117.8	54798	734.772	142264	1192.81	20180.8	10445.5	244799	8077.02	1591	14460.1	57474.3
HZAU-267-2	376638	118794	181154	15140.7	287018	104769	10511.3	1.01385e+06	9878.22	6368.17	1.03324e+06	43811.4	165584	49387.9	422975	10539.4	2.36152e+06	16346	71747.8	155801	1.91528e+06	73083.9	19231.1	6880.04	92380.3
HZAU-318-1	377757	103006	359743	9842.7	76883.6	142854	9198.55	105276	64510	6556.18	71546.4	16284	14518	113384	28973.7	3828.57	391551	6134.49	31309.1	9427.54	287324	19297	8534.88	19737.6	76380.4
313-1-2	379413	72459.8	126507	7786.14	133078	118977	51384.2	836877	23223	89019.9	280326	27432.3	69202.6	104478	333627	5789.26	1.04994e+06	7662.51	77180.5	305342	794443	10331.2	30114.4	13811.9	41721
HZAU-391-1	384488	122279	74910.9	49496	124766	200428	21587.2	220776	53338.1	28622.9	266909	5583.22	33806.8	27351.9	130871	3858.78	1.17213e+06	45017.2	200660	75431.7	554643	33501.3	11125.9	20281	111412
HZAU-356-1	385253	117779	116959	2798.77	68139.6	29312.6	5726.44	152824	71352.2	6265.16	102429	7502.08	20141.1	2240.09	37463.5	2038.45	282005	7302.45	42314	5120.15	292329	25804.1	4746.49	17445.2	87356.6
HZAU-308-2	391424	165191	181013	45610.6	590018	264074	8027.97	992074	15660.2	9523.78	664297	20856.1	107183	120878	523354	1186.14	1.71496e+06	21620.8	189719	646477	1.66009e+06	78657	16422.9	34726.2	225856
HZAU-243-2	393263	110791	104399	8205.25	53660.9	36291.1	3782.98	151174	23472.8	2949.79	743708	3554.53	18682.7	16927.7	187293	784.307	402561	1336.17	13503.7	10177.2	286405	24204.6	2096.85	8548.76	14248.1
HZAU-348-2	411421	96012.6	300553	7903.58	66856.8	77397	14625.9	351584	154220	12853.8	1.77923e+06	12343.3	29077.5	2086.37	524266	3316.29	4.36858e+06	7812.67	22705.5	131115	1.32917e+06	161859	10379.8	31636.5	30187.8
HZAU-271-2	415196	120975	113444	39063.1	146403	81627.9	81336.8	520215	21721	141593	760496	23990	53059.2	59355.9	370159	2611.17	1.41093e+06	4717.55	32395.9	109123	536664	51821.7	10411	9979.89	36127.3
HZAU-249-1	424656	102282	341667	58400	482148	348029	373805	831444	40938.1	520059	774068	23299.7	61977	20722.3	1.11925e+06	61161.3	34504.2	299.605	2819.65	24500.9	42124.2	1871.93	10477.3	20258.7	282851
HZAU-281-1	425058	151657	385537	3906.03	116404	178316	150623	185981	12180.8	319978	254503	11084.8	22833.3	35862.2	83866.1	690.768	1.5418e+06	197915	1.55428e+06	21019.4	483916	46852.3	3876.96	8099.9	61588.6
HZAU-283-1	430462	86351.1	135923	9160.64	18143.1	22817.7	6756.46	46090.2	9775.74	10095.1	17442.5	6424.78	6336.33	60682.5	64893.9	3926.26	271032	27634.3	76239.2	14207.4	857898	4075.08	5623.6	1590.42	30731.8
HZAU-343-2	432369	57618.4	138115	1790.63	1709.44	13373.1	2057.81	2788.48	2323.71	2400	1976.05	210.696	2455.82	21539	3969.72	304.194	25385.1	573.749	14249.2	1023.67	11740	4925.42	2113.46	4789.56	29588.4
HZAU-399-1	434357	99710.5	261530	5940.69	38612.8	51856.2	37511.8	67679.1	48281.5	37477.3	207008	1333.18	9245.36	17867.9	314978	1607.44	1.51274e+06	17714.8	176804	55160.7	345925	16700.1	1517.96	8933.62	179077
HZAU-232-1	446435	140673	109207	12212	30473.1	81654.2	21644.3	142016	19710.8	18470.9	111732	10813.3	29045.7	70294.4	138133	5062.57	229531	1016.35	13071.6	7161.61	337659	8865.8	11432.9	17100.8	37918.7
HZAU-212-1	447443	71407.4	65592	4970.87	62503.9	81123.3	6486.75	71871.3	48985.1	19658.5	51839.7	2728.53	13357.6	31387.5	29367.2	2252.04	590596	29449.2	382066	12018.4	193755	22749.7	15016.1	10937	73920.3
HZAU-258-2	455342	156897	353452	3934.25	77269.6	81562.7	55386.3	502554	33089.5	50388.4	577747	8120.44	57333.6	23235.5	145457	851.586	999730	14832.6	86724.7	82356.8	295853	25354	2754.26	13510	36900.6
HZAU-209-1	457968	122874	247512	17068.3	301459	168018	6979.23	588074	68374.3	11346.5	230522	24414.1	80311.1	6090.7	209168	2071.63	7.4409e+06	11153	407890	77917.3	2.50246e+06	45942.8	6367.4	27556.9	122759
HZAU-234-1	458019	135496		214332	194702	291955	24308	437433	18684.3	53860	1.14541e+06	13752.3	39415.9	206747	546166	1567.23	3.80202e+06	150485	1.0693e+06	200107	2.35742e+06	151948	13212.6	14577.8	43881.3
HZAU-377-2	458833	45107.1	28757.1	32168.3	295864	371817	4880.9	762394	89830.1	4164.27	139309	22618.7	95375.8	9051.03	206817	3413.38	867051	11703.7	202179	102969	966263	17928.1	13389.1	36045	187790
HZAU-336-1	478530	37936.5	24582.6	13914.3	249572	183462	89544	517507	117818	176918	1.07391e+06	50317.7	40529.5	4287.14	362010	1709.13	906046	8345.1	30001.9	28385.9	1.03271e+06	50018.3	15904.8	23305.3	82829.5
HZAU-340-2	480195	108810	82435	2631.29	139076	132978	5232.55	365902	5895.09	20388.3	32741.7	5896.41	38735.4	71428.5	27767.9	2274.41	519811	85826.2	357025	33567.3	401368	12772.3	8302.96	8050.89	96926.9
HZAU-393-2	488010	102744	52850.3	38075.7	137482	104697	16724.4	426576	29863	49787.2	578676	6793.61	54969.4	33068.2	389090	1475.49	1.55641e+06	1991.13	19840.6	174301	947694	59326.4	6087.75	14760	100269
HZAU-375-2	500432	119271	84211.6	48344.3	244739	210516	173786	254543	77172.5	175310	1.12385e+06	10229.3	35127.4	102121	397555	1411.04	2.2843e+06	86093.2	454868	5218.04	869813	80749.3	9390.69	25787.6	70893.5
HZAU-215-2	542021	139343	115893	11046.2	653858	451266	5238.2	521013	209395	6135.56	314175	20392.5	39013.8	208751	142195	1116.31	1.16677e+06	92971.2	313584	79262.7	642381	32272.2	6022.34	71055.2	613893
HZAU-253-2	555272	108491	205544	3701.84	108350	77945	75479.4	238950	10103	150374	91521.2	10356.5	30924.8	48367.8	56633.7	951.418	1.33622e+06	8480.33	79686.7	38810.6	802536	24277.2	2499.99	8273	96220
HZAU-339-1	560491	82132.3	129905	23970.7	213391	101375	10893.2	683049	27322.1	41448.9	1.08778e+06	55734.8	57867.2	14439.8	1.45947e+06	5354.69	2.04873e+06	6480.39	26182.2	310954	3.3372e+06	135570	66825.2	20773.5	136978
HZAU-284-2	565218	84414.5	452285	16942.2	39437.7	34359.7	255393	113615	50683.1	269604	222205	5275.71	22786.4	15780.6	143531	9411.27	20986.9	802.635	4577.07	943.816	11896.9	530.662	3577.27	14428	105801
HZAU-299-1	604414	51288.1	36393.8	10269.5	4298.82	31128.3	20156.3	4441.66	5901.63	14997	1882.74		5033.66	66959.8	3661.71	1579.47	79457.6	4435.66	37954.2	677.28	73367.7	2030.47	2287.4	5388.83	39582
HZAU-350-1	609074	80332	60883.7	727.864	787967	521498	103.778	1.32193e+06		823.146		9575.88	142564	123.681	863.556				539.893		72.5355	165.001		33921.6
HZAU-360-2	620278	172528	187127	365278	188802	112433	107557	603589	8491.27	160245	672626	35735.8	92586.3	36957.5	1.80545e+06	170891	21230.4	1362.23	1363.19	117394	17713.9	296.158	18068.6	37849.4	26234.8
HZAU-357-1	623999	161847	147507	20169.2	170320	354593	32685	484260	248686	26022.5	69391.5	6289.94	54273.5	55360.2	39996.9	19154.8	275680	25741.5	335893	105055	386317	11760.8	98479.2	67809.5	188824
HZAU-225-1	631218	156365	645234	11363.9	44279.2	80286.7	25178.6	156459	36197.2	15982.7	228514	7050	19169.3	29719.6	96023.3	1832.89	327082	4994.07	29745.7	27387.8	304390	11398.5	14939.4	29897.7	57809.5
HZAU-397-3	643806	157784	242137	36230.8	124686	112257	55347	235817	42337.5	125428	589997	6099.88	32569	36144	249537	1292.91	1.05912e+06	33699.3	133362	9322.53	1.04736e+06	162775	6983.67	13844.8	31834
HZAU-309-3	695816	140212	336434	53007.3	329635	200582	45124.6	670334	170466	48111.7	1.15334e+06	12550.5	70093.8	28051.9	475308	5568.38	2.02636e+06	6946.06	140676	84285.9	919972	64174.4	13533.9	326718	384898
HZAU-337-2	732718	133456	347689	1412.86	66457	45101.5	22818.1	317522	36531.6	52614.6	283405	4224.68	44375.8	16499.4	294880	1023.53	457198	11560.9	38589.2	15583.6	420544	51097.7	12476	16099.8	39807.3
HZAU-327-1	757469	81614.9	61106	2532.06	117407	127986	25550.6	625712	5381.55	28835.7	64990.9	26476.4	46865.8	23776.2	38411.8	767.186	441374	9369	138399	28049.6	242729	11164.6	2749.88	5752.84	24832.4

## Sheet: ZYE2
Flavonoid Name	Cyanidin 3-O-glucoside	Methoxylated flavonoid-3-O-hexoside	Methoxylated flavonoid-di-O-hexoside	Apigenin 7-O-glucoside	Apigenin C-hexosyl-C-pentoside	Apigenin C-pentosyl-C-pentoside	Apigenin C-pentosyl-O-coumaroylhexoside	Apigenin di-C-hexoside	Apigenin-C-pentoside	C-pentosyl-apigenin O-caffeoylhexoside	Chrysoeriol	Chrysoeriol C-hexosyl-O-pentoside	Chrysoeriol C-hexosyl-O-rhamnoside	Chrysoeriol di-C-hexoside	Chrysoeriol di-O-hexoside	Chrysoeriol O-rhamnosyl-O-hexoside	Tricin	Tricin 4'-O-(erythro-β-guaiacylglyceryl) ether	Tricin 4'-O-(threo-β-guaiacylglyceryl) ether	Tricin 4'-O-(threo-β-guaiacylglyceryl) ether O-hexoside	Tricin O-pentosyl-O-hexoside	Tricin O-rhamnosyl-O-hexoside	3',4',5'-Tricetin O-rhamnosyl-O-hexoside	Naringenin
Line	n1129	n1518	n1585	n1109	n0511	n1201	n1268	n1555	n1090	n1270	n1370	n1229	n1562	n1569	n1245	n1240	n1027	n1173	n0477	n1263	n1570	n1575	n1581	n0145
HZAU-380-3	188560	147689	227596	2912.8	82023.6	147119	46768	45809.5	20708.5	113329	15434.9	40042.6	49030.6	4674.64	17084.1	25732.6	174159	7592.48	106144	30219.1	18103.2	535200	22097.2	16578.1
HZAU-241-2	199598	142876	49250.2	124561	2.39357e+06	1.73865e+06	20489.3	5.38649e+06	75506.4	52344	2.73209e+06	409802	353001	283834	16227.5	1.67296e+06	2.00074e+06	65462.9	102697	7939.89	179915	2.12711e+06	63473.7	607878
HZAU-207-1	205924	290132	217082	8918.2	66835.3	76247.8	16801.7	211542	13084	61606.6	215296	19694	3745.51	20874.5	38546.1	292759	2.69878e+06	21724.9	422398	53924.3	140980	1.92129e+06	37504.3	46067.5
HZAU-339-1	212960	175039	89452.6	48716.9	398288	354823	9934.21	2.84643e+06	132512	2835.41	1.17026e+06	282598	290341	150072	8521.8	2.57285e+06	3.25091e+06	9412.18	152750	8339.6	345303	1.11322e+07	176049	552727
HZAU-371-1	251420	131537	85146.6	22895.8	508887	378238	47840.6	794132	36448.7	85231.3	183188	30050.8	56432.9	60042.7	68980.8	185544	1.55953e+06	48488.6	325721	35321.6	34512.6	1.01805e+06	17457	142051
HZAU-291-2	281666	67836.4	97767.7	5782.05	215328	245277	2793.09	753175	26167.4	1401.27	238470	8766.49	71455.7	53865.2	101295	170548	1.13666e+06	10493.8	218683	15563.9	23325.3	897596	14653.5	119528
HZAU-326-2	285386	172567	95343.4	11929.2	119263	103024	14589.8	222068	11109.6	21811.5	151694	1328.96	32675.4	18983	235043	124626	372623	7383.46	45425.2	13368.6	13179.3	613026	35850.9	19328.8
HZAU-390-2	287813	132169	112019	1884.06	75097.1	106468	24927.9	135865	8080.45	68855.6	14497.8	4300.75	8128.1	7369.04	440671	9490	345083	49581.5	344746	28036.3	18987.6	139233	2732.46	16280.9
HZAU-310-2	294964	131034	327883	4049.89	97467.6	219115	8419.95	131240	24856.5	9263.04	41198.8	1873.89	9358.65	10128.1	22979.4	38750.5	519280	34708.5	419078	22932.8	13301.2	839384	17410.3	57123.7
HZAU-376-1	306994	183804	121354	12265.6	110002	96753.6	7507.86	691571	27970.8	5016.26	96781.7	7365.73	294564	42565.2	84817.3	35840.8	797860	18393.1	138565	25122.1	59778.4	521515	9785.64	96672.7
HZAU-232-1	310005	492594	426292	1558.46	31645.7	67350.8	18985.9	136574	7052.35	42175.2	53802.3	1104.51	18075.9	19632.9	25503	45793.7	105487	1484.76	18088.9	577.924	9088.76	101196	6765.24	17274.7
HZAU-328-2	314079	165371	795099	8223.11	116549	137670	23850.3	222728	124588	81015.3	431870	2187.49	9936.9	20165.6	10423.1	262753	3.70315e+06	25964.6	220254	7596.11	31858.9	2.93003e+06	101023	58543.4
HZAU-388-1	320416	173082	607110	3682.43	159544	132054	7215.12	594341	139280	9060.89	220638	28296.4	15155.1	52999.6	3011.97	137144	2.09576e+06	52925	497415	2973.72	58673	1.49119e+06	73048.3	104161
HZAU-385-3	321917	171923	225590	8352.6	77906.3	86752.2	16787.4	347697	36206.6	19990.1	387730	2011.06	31258.5	21770.7	16365.9	252174	807866	10210.3	49088.8	4667.52	2976.62	845180	28999.6	278524
HZAU-383-1	324889	140050	247573	5601.15	314549	214074	13397.2	1.3894e+06	7827.37	16108.2	364809	1241.85	116561	77218.1	33845.7	453978	577360	2355.51	22965.1	364.462	102056	1.34907e+06	18304.7	21582.8
HZAU-325-2	333603	114959	138583	9127.09	213701	225046	40814.9	946528	10919.3	69597.6	106801	54866.5	108816	56904.3	372395	189017	1.19439e+06	52033.3	287548	72376.7	323934	2.54587e+06	48729	46896.1
HZAU-386-2	334390	228764	192279	24347.9	532704	1.21665e+06	6259.57	56265	73251.5	14951.2	69257.5	12199.4	2519.69	8737.63	3790.68	282843	508969	307847	238809	587.883	14616.9	160797	56816	724998
HZAU-331-2	359460	236728	278898	2519	84847.5	110176	18309.4	151669	8216.6	112421	27648.5	5047.62	6169.1	12164.1	7428.2	30770.1	444081	2840.92	25775.8	881.536	8630.74	355487	9650.2	32641.3
HZAU-319-2	362420	262231	297396	5405.99	107492	159201	41861.5	1.60725e+06	34034.3	65498.4	218659	2966.09	144429	78175.3	8815.77	259532	442544	2498.03	51001.7	1744.03	55188.7	783094	16386.4	22820.1
HZAU-248-1	368307	110692	97402.3	52166.3	548704	517115	16796.7	2.37155e+06	32038.5	21557.5	265038	253800	85563.5	144784	384190	228967	1.59346e+06	53780.5	260939	83729.2	319169	1.42051e+06	22431.2	244014
HZAU-321-2	368820	146126	98767.7	9342.93	137103	190686	26952.5	657644	5453.77	49816.4	63576.3	3613.27	53184.3	40223	170682	38215.8	590027	16399.3	148797	28970.5	39786.7	854263	27956.6	19899.4
HZAU-373-2	376792	125152	427284	15868.9	244429	294253	16319.2	3.25598e+06	5093.51	26836	719054	69136.5	290751	232677	35014.1	522026	3.02626e+06	88555.5	1.84405e+06	311152	383763	2.13128e+06	72251.3	51101.1
HZAU-206-2	377098	124352	43496.8	32045.6	1.42671e+06	1.36425e+06	41383.5	2.14289e+06	177253	122559	690587	416153	82653.2	103354	28020.2	1.03716e+06	4.56434e+06	20178	172380	34844.6	392191	2.23037e+06	62273.7	557116
HZAU-211-2	379424	119389	70167.5	3621.59	171064	367663	12828.2	130980	14614.8	42338.1	86963.4	15710.6	12893.8	7426.75	360026	34184.7	1.84402e+06	78713.3	1.09124e+06	181411	50574	2.31638e+06	24043	32339.3
HZAU-270-2	383532	439916	453334	3415.34	130511	171985	41645.6	113396	95430.9	99133.3	456781	11319.4	30323.8	13160.7	5080.93	322116	949936	2844.85	58928.4	2537.86	23813.2	1.07504e+06	22554.4	116342
HZAU-309-3	386233	109735	76466.5	73404.9	393058	468700	34730.8	1.15498e+06	65423.7	37768.8	966884	27561.4	56132.9	75462.4	41469.2	533301	1.21962e+07	51676.8	497976	148145	109786	4.30858e+06	116863	182456
HZAU-273-2	391605	135830	64582.1	17041.3	118206	167786	14953.4	297004	3624.55	48473.2	374080	5446.79	64292.8	23682.1	99876	194623	934129	8704.95	64331.9	10317.4	18178.4	870261	25166.7	16140.3
HZAU-277-3	409002	188434	243610	4213.73	2.00254e+06	1.46466e+06	41493.5	8.2232e+06	12119.7	46886.4	201211	28116.6	343630	508254	141939	185823	572749	3140.75	42092.1	3848.32	83665.2	378109	11091.7	66363.4
229-1-2	415453	126170	181196	27491.3	780556	671202	8441.79	1.39934e+06	14887.9	15485.9	116651	354389	51091	92448.9	262703	139712	1.04041e+06	43517.4	502317	85859.1	339629	2.05708e+06	69093.6	174801
HZAU-398-1	416555	174454	219823	31097.1	409148	524697	13207.6	291452	47248.1	3480.77	120352	18650.6	35877.4	29813.8	383837	68428	5.0772e+06	285311	1.53721e+06	305544	41445.6	1.93759e+06	40320	53004.4
HZAU-256-1	424748	133214	95272	80302.1	2.36777e+06	1.08996e+06	14231.6	4.5981e+06	26903.5	27330.5	502544	70661.3	388590	300871	576348	262861	1.99336e+06	4984.7	37829.6	5791.14	275383	2.50861e+06	36281.4	200933
HZAU-330-1	429498	110309	195241	14822.2	299753	528278	16975.4	899687	18872.9	40991.8	145277	4260.25	39570.4	68910.1	474796	57999.6	2.18628e+06	130677	1.27015e+06	226467	25822.4	2.47004e+06	34565.8	125937
HZAU-304-1	430819	111991	130743	2355.81	67644	246793	5339.68	16777.8	14028.3	2920.95	9101.43	28667.6	1254.27	1506.93	356229	7499.95	187791	49061.3	298909	30425.3	14517	247356	12457.8	6910.27
HZAU-367-3	432299	215382	602441	194341	3.23748e+06	2.23833e+06	22137	3.74371e+06	196798	29637.3	2.52399e+06	737952	209609	222152	13370	1.17471e+06	6.13464e+06	238211	2.76967e+06	617043	214921	4.67536e+06	270298	1.61435e+06
HZAU-396-1	450469	176504	87364.6	16371	615400	413251	38804.7	2.73694e+06	18273.1	105592	586450	35059.9	195198	205921	410463	214154	1.08293e+06	28191.9	201853	53648.3	104662	1.57285e+06	37328.6	1.25562e+06
HZAU-324-1	450850	168845	303852	15750.1	356435	297615	93916.9	1.18439e+06	11101.8	103459	210484	23256.1	87017.9	70688.5	135605	268340	792609	43040.4	1.00746e+06	192683	157275	867067	20225.3	40072.7
HZAU-243-2	455766	131253	119435	19986.6	326574	197690	7414.7	889853	7481.96	4328.09	371158	17777.4	49895.4	59772.2	66078.8	380308	316436	4412.75	19825.5	3141.45	52523.1	393119	38537.9	48827.5
HZAU-317-1	459603	263433	143804	4519.98	123386	300388	131154	378736	22235.4	183332	128068	10322.4	150363	28423.9	77047.1	174034	669609	93249.4	416119	27992.8	40780.9	1.01249e+06	16418.4	46871.9
HZAU-382-1	461506	82154.1	41935.4	140002	1.18889e+06	972067	15482.1	3.6326e+06	33629.5	11688.6	506966	36880.4	152140	252788	190605	341121	1.64392e+06	100135	396617	167569	725855	2.29943e+06	46536.9	170623
HZAU-220-2	470347	134714	397652	9898.17	302514	233721	5860.42	1.25211e+06	13321.4	1961.63	175037	22205.1	94171.4	83061	20490.9	162350	790492	137334	560665	149181	125544	682201	39780	39626.2
HZAU-202-1	479767	179552	331735	1619.87	470812	300831	17155.7	2.27699e+06	9266.82	28438	102402	14894.8	109535	174481	50523.9	281408	702475	695775	617491	58538.1	76775.6	1.34342e+06	38816.8	24805.4
HZAU-242-1	480838	77009.1	118378	21930.4	265100	559507	55390.7	144102	9273.09	69099.3	341580	4566.59	23177.3	11413.9	103403	240916	4.23195e+06	128805	1.51624e+06	324093	9757.92	2.29227e+06	47009.6	20978.6
HZAU-272-2	480937	242781	105515	12660.6	116404	165168	20226.1	280975	7476.06	40527.9	61149.3	5552.65	22851.5	17281	206771	37801.9	1.46146e+06	1541.76	71416.7	11004.8	46088.2	532757	4271.51	45463.8
HZAU-268-1	484454	113538	171058	13857.7	284315	247960	19702.1	3.0025e+06	7930.92	65189.9	221966	23085.4	288638	208711	107333	353334	935448	72395.3	296368	43773.7	1.10748e+06	1.95851e+06	45583.5	53941.4
HZAU-219-1	486744	251349	311921	4635.76	241311	230621	180503	878870	13227.6	262945	428622	2489.4	100467	56221.8	9652.53	832211	1.91024e+06	37773.5	1.93012e+06	199775	21085.7	2.18384e+06	64268.5	44874.5
HZAU-251-1	487278	227180	314176	12920.3	75451.7	54299	13975.2	953962	4414.4	10545.6	917141	2725.9	104175	68659.4	178573	708962	807754	8562.88	130001	14314.1	145730	1.62167e+06	52893.8	28086.6
HZAU-231-2	487824	158782	285136	3656.46	281454	254255	9342.52	2.16146e+06	7419.37	33678.1	76754.6	6145.15	218958	119322	267158	74694.3	873518	29608.9	514728	36343.9	197791	1.17914e+06	21651.6	30555.9
HZAU-208-1	487878	118366	103602	8090.63	138883	211409	25848.8	109581	11204.5	56614.3	104632	5760.75	16245.8	9727.47	54815.2	72020.7	997497	57638.6	427674	32122.9	10910.8	647355	66065.9	18823.2
HZAU-266-2	487965	97954	58583.5	3239.02	86978.4	79403.6	8653.39	767471	3666.33	6100.18	177882	7030.27	54021.6	48455.3	19819.8	296560	341845	7688.14	26058.1	1621.38	68040.8	895504	22300	18868.5
HZAU-235-1	490250	165272	555846	3302.27	188714	163143	5932.36	2.38578e+06	5555.02	10387.9	92153.8	16469.3	146760	187129	650617	112557	487564	24526.9	209303	20862.9	230837	591985	15655.4	31016
HZAU-285-1	490664	174830	118165	13431.4	289978	261045	30676.2	3.30796e+06	14644.1	71331	218776	9499.24	149183	243704	212489	117844	1.10279e+06	28434.3	176668	21173	95305.1	918819	30271.7	31300.8
HZAU-394-2	495705	125673	124449	110549	311121	294716	51761.5	597770	148218	99051.8	683906	43161.1	24749.9	48154.3	306212	289020	2.96577e+06	133051	361277	42271.6	139621	1.99009e+06	118640	181161
HZAU-278-2	505023	181110	295859	26616.5	577534	477069	22083.6	2.83625e+06	8728.38	34679.6	364300	112442	120962	172652	88116.6	134375	3.03403e+06	38770.9	591982	97450.4	336795	1.85066e+06	50054.5	184103
HZAU-215-2	505589	146130	90762.7	28868.2	866614	927253	7388.6	1.78809e+06	83054.3	6176.37	169574	24253.1	85179.7	127769	2.22168e+06	93350.4	3.90075e+06	406118	1.92627e+06	772447	75328.1	2.30164e+06	56283.9	337870
HZAU-238-1	515739	152330	74650.8	20838.3	202744	282490	48305.7	1.20203e+06	10338.6	139666	98154.7	4216.38	81140.9	79459.3	831736	67464.4	914479	36591.4	622208	49587.7	22947.8	798725	22423.5	72056.7
HZAU-366-1	516244	159526	435483	9995.53	266255	237820	7873.73	652597	14621	10175.5	154180	11938.5	83603.2	38620.7	54100.8	554256	787753	52667.6	297874	92024.3	23605.3	2.27695e+06	51514.7	24822.7
HZAU-204-2	517095	110371	69557.1	13553.6	231484	339304	64623.3	2.31255e+06	5906.02	114790	119292	16931.6	77432.8	97978.6	609944	88790	483140	37019.1	119650	39829.8	107163	536856	7074.68	48232.5
HZAU-322-1	523854	176707	414936	105453	426574	539899	38974.2	1.71813e+06	37139.5	125780	1.18592e+06	71042.3	95698.4	146484	15773.4	1.0294e+06	5.02045e+06	155695	1.18877e+06	142714	113584	3.67674e+06	136826	72162.5
HZAU-244-2	530586	195322	147007	4304.2	162803	572794	18094	27314.1	10319.5	70099.9	87130.9	2278.36	1971.38	2948.02	671344	41725	3.20182e+06	131300	2.52207e+06	210594	5387.82	2.76667e+06	103667	37292.2
HZAU-347-2	530895	278459	151063	10127.5	226370	166462	5061.31	687670	7338.64	2019.44	433136	11192.7	98251.2	58094.2	93719.5	296039	401381	3558.67	21965.7	3990.33	44265.1	405899	25949.4	34229.6
HZAU-342-1	543068	123630	75037.1	35880.5	164403	1.27845e+06	40108.6	43655.8	122209	48778.5	37902.6	15381.3	666.671	5878.1	48819.2	8723.68	196633	6286.87	65724	22901.9	24815.1	127220	4793.51	83039.4
HZAU-201-1	546493	215893	141309	3596.36	227100	382200	177928	173257	22386.7	190702	194376	3841.91	35063.4	13965.8	30145.4	145861	1.09078e+06	71674.8	1.58694e+06	274214	23790.4	2.22346e+06	55664.7	33645.9
HZAU-379-2	550377	89242.8	54211.4	87966.9	352023	199773	5651.96	1.58299e+06	6653.11	2719.32	436741	64651.3	84220.2	111694	354494	450121	1.42482e+06	22342.9	129408	24817	140316	2.08048e+06	61925	142532
HZAU-334-2	550447	131788	225838	8428.39	194380	155706	20215.8	2.68244e+06	8539.01	90118.5	201862	24290.2	203136	199362	18268.6	390086	670018	20921.5	78393	5001.42	837587	1.25191e+06	33932.8	39339.8
HZAU-351-1	552305	117814	159434	9707.03	337508	267186	27402.5	2.65097e+06	18383.3	37669.9	102649	8653.52	194119	157214	67440.6	79110	630150	2609.4	17863.8	3035.36	68727.9	1.23715e+06	14589	26189
HZAU-360-2	552362	206572	159339	1.00437e+07	232134	421046	55604	644123	41076.2	126751	3.43965e+06	96734.2	56542.4	66704.2	108829	2.61955e+06	46182.2	818.658	631.232	373.725	164919	60335.4	1060.09	56257
HZAU-354-2	553375	424617	232382		162251	538.584		612.049			126901		1656.09	252750			6.30215e+06		129222			85.3389	112.255	51048.8
HZAU-221-1	553934	119478	241986	8441.69	146027	162501	9601.14	492452	4248.36	13484.9	305226	15548.6	25775.2	42596.8	98471.7	266375	1.17362e+06	16021.6	298164	43227	118116	1.31429e+06	77544	58649.4
HZAU-359-1	555089	131476	96916.5	135938	297904	1.08874e+06	6337.89	367790	221330	7158.21	654925	25199.8	38698.7	29694.6	24233.3	223078	1.64053e+06	8676.39	137994	28343.2	44440.9	528184	23494.9	438915
HZAU-362-1	555196	217076	136752	350742	1.23061e+06	842566	17165.2	4.58024e+06	26448.4	33305.3	3.02044e+06	198799	398476	270798	92881.6	3.86463e+06	5.53769e+06	51938.6	333463	104625	863005	6.84001e+06	104413	405390
HZAU-240-3	561448	151519	159366	26849.6	206429	182924	11173.1	1.19524e+06	9924.82	26433.4	1.17883e+06	22967.7	341888	79691.6	383446	576761	1.7706e+06	4574.24	254881	48342.1	95682.8	1.00045e+06	28927.6	89057.2
HZAU-333-1	567809	104824	146404	8261.04	215917	396697	10148.1	550129	12618	22207	149308	74592.9	42851.1	44857.3	82667.1	215687	1.08793e+06	27234.4	440495	72825.8	115604	2.00736e+06	59234.2	65137
HZAU-314-1	582584	193528	224215	30836.1	1.09589e+06	1.23279e+06	5614.93	1.86489e+06	30347	2414.45	420252	122186	112174	130071	164459	391185	1.30229e+06	2770.51	67466.3	11637.6	126557	2.78821e+06	60013.1	192602
HZAU-271-2	585403	119279	122734	392362	469222	354662	14116.5	2.27223e+06	8635.34	18909.2	1.43605e+06	11927.7	214446	146753	61123.4	680230	3.34693e+06	34888	139018	26045.9	168439	1.4431e+06	75241.6	63179.9
HZAU-358-2	585674	141569	257724	21697.1	77323.7	265949	89864.2	144387	6506.95	91977.3	112688	9051.66	3798.51	10476.3	272503	55438.7	830931	5939.24	156313	16542.4	19293.4	627988	15839.6	29065.2
HZAU-369-1	590700	122721	260771	15783.6	436394	390458	10985.5	1.72132e+06	31631.4	19090.5	292220	15356.6	170270	119762	177016	443405	677924	19977.6	128172	10544.2	134395	2.82088e+06	37453.4	154577
HZAU-384-2	601018	213941	552389	25985.8	422533	615512	62298.5	530681	13788.9	101447	92501.3	10652.9	42368.4	38550.9	467251	43478.2	4.69519e+06	385168	6.23561e+06	728247	31041.8	1.88241e+06	39031.4	532582
HZAU-252-2	605612	116206	66995.6	5306.99	130313	186738	3948.1	458998	10881.6	14536.1	75081.8	12978.6	26768.8	26711.2	605790	72261.3	764204	15636.2	173826	14481.8	52230.5	678451	19325.2	20941.1
HZAU-210-1	607517	189429	215288	22820.9	1.11523e+06	845864	11741.1	1.09568e+06	71123	6097.87	492549	48566.9	114031	61253.9	252264	545141	1.58826e+06	45682	381344	35461.3	49742.9	2.86242e+06	62659.7	84216.7
HZAU-299-1	610075	101614	40351.7	4930.7	12066.5	60431.2	42722.8	8138.29	3589.73	56622.5	4170.02	14281.7	701.927	3783.39	77497.7	5500.17	76286.7	9643.91	103082	28347.4	5394.26	117225	8072.61	18918.7
HZAU-218-2	616561	114564	101271	17068.3	439429	300621	10671.7	1.43993e+06	13378.9	7412.9	1.28288e+06	84486.4	46671.8	67078.4	10986.4	878697	1.64891e+06	12304.5	54663	13290.2	368233	1.29071e+06	81450	66411.3
HZAU-302-2	616731	134959	131199	2784.75	278463	298950	15335.7	358311	2881.3	15666.8	51030.2	5084.78	24440.4	23407	336171	29071.2	638019	20021.8	548245	65452	43340.6	567065	9625.78	98523.8
HZAU-312-1	618609	478040	109532	82478.2	134522	175318	9291.96	380644	7624.93	6155.82	1.8987e+06	5052.57	63647.5	27201.7	50078.9	757043	2.77108e+06	4094.32	77435.1	14211.7	13874.8	3.32661e+06	46550.2	39658.8
HZAU-255-1	619357	137692	98429.6	168795	3.7233e+06	1.70971e+06	40531.9	3.10544e+06	62411.5	38729.8	467256	1.03526e+06	78726.9	233214	35538	162667	2.21613e+06	37837.8	806797	470014	634317	1.139e+06	50798.1	1.38903e+06
HZAU-283-1	623766	164166	185850	2814.28	89664.4	131821	12173.3	731521	5907.17	23718.5	52314.3	4326.02	79494.1	43652.4	274222	52279.9	1.25749e+06	62463.1	1.08512e+06	96880.3	75622.3	2.57887e+06	19942	29324.3
HZAU-253-2	626314	112758	275232	14138.4	248595	381797	41025	626070	26206.2	109202	89616.2	58282.1	28551.7	38301.8	152341	51798.3	961558	27431.1	327262	19887.6	83867.6	1.3537e+06	35510	60061.6
HZAU-213-1	630303	169574	366045	3390.85	309961	354793	8827.55	534887	19831	11223.6	31821.7	15520.8	278517	42918	240429	23212.4	3.64994e+06	196640	1.2339e+06	115943	51623	1.01554e+06	31997.3	89843.1
HZAU-340-2	631318	187714	89088.4	14801.1	297006	320648	37374.2	427708	6690.19	37656.8	191863	54059.1	26967.8	35092.4	167304	30012.9	2.83826e+06	507914	3.45459e+06	802060	45944.9	1.4784e+06	43283.2	108244
HZAU-344-1	635681	191021	210442	15051.5	139927	112118	25819.3	209179	27695.3	36977	267065	4223.21	16841.2	25459	38926.5	169089	2.00869e+06	151495	534563	54483.8	21926.4	1.70398e+06	78072.1	33851.5
HZAU-365-2	636949	124433	193763	13687.2	344406	214480	7791.69	422821	52035.9	4654.74	219942	7232.2	73015.5	29705.1	17903.6	178263	1.95288e+06	53323.3	185061	20633.4	30283.2	722921	25784.2	251840
HZAU-300-3	639422	106019	43355.4	6265.34	254837	281708	17142.4	1.71997e+06	11669	23907.8	76787.5	5166.48	66683.3	125329	232062	59349.7	241750	43619.4	78918.2	27250.9	29632.6	325134	6480.21	22941.9
313-1-2	640839	149828	91128.4	6554.83	208938	383663	35583.3	1.06703e+06	13215.1	49369.5	206742	30874.8	110153	62228.8	315189	191534	1.30015e+06	26897.3	230555	26671.2	395799	1.02348e+06	13419.5	47649.2
HZAU-212-1	645027	112108	107836	51860.6	228631	376613	7158.16	276425	20228.7	3271.96	176817	14940.7	11521.4	19221.4	443959	33177.6	3.06215e+06	185737	1.41322e+06	290045	37329.2	1.02172e+06	32080.1	523821
HZAU-306-2	653759	192746	315619	65352	962910	1.28086e+06	12411.4	882187	75838.8	17396	719000	20422.8	58028.6	52826	33640.2	237683	7.79387e+06	931497	4.46877e+06	458735	65776	2.20125e+06	99169.2	377020
HZAU-258-2	659412	405535	504359	11433.6	150317	246243	31355.6	537825	62088.6	40519.8	152293	26244.1	10624.8	47579.2	169288	119099	1.6674e+06	19387.6	529216	24453.5	65463.2	1.73047e+06	21139.4	33364.6
HZAU-282-1	661762	213251	132786	91080	139309	91386.1	12901.3	2.55004e+06	5418.49	27270.3	2.00371e+06	4980.01	277628	121926	493692	989847	1171100	3767.93	53015.7	7769.68	16370.8	2.84576e+06	52086.4	45474.8
HZAU-297-1	664146	174028	92697.8	17073.3	540400	487609	7859.69	1.55375e+06	68309.8	12903.9	164758	34757.5	86419.7	68700	43198.2	191866	1.55955e+06	60437.2	1.18963e+06	56788.6	184159	2.50324e+06	65915.6	116147
HZAU-290-2	666001	214227	188206	2820.32	268821	243196	4531.38	623894	15123.7	8404.18	197912	4402.06	98782.8	45985.7	120686	317032	890544	7257.88	145179	7997.97	20976.1	1.44959e+06	23107.9	58229
HZAU-287-1	667650	183202	187383	2020.05	342333	395665	155299	2.23841e+06	38641	314503	88736.6	49935.3	173846	158726	126447	90586.4	1.47037e+06	165328	598078	54102.4	306738	1.66023e+06	30836.1	56858.6
HZAU-393-2	674669	110174	62310.9	80339.7	583525	476979	14770.1	1.59273e+06	23467.3	66726.6	1.19085e+06	80873	73248.3	134092	47225.7	628492	3.59187e+06	47686.5	169436	12905.8	418108	2.81587e+06	108073	291071
HZAU-361-1	681621	257010	358813	8113.07	143406	254870	48631.8	801438	20439.6	59217.4	105809	20876.9	97146.6	62695.1	175306	142291	2.61179e+06	28898	251026	68494.7	52061.5	1.80843e+06	26821.7	26122
HZAU-318-1	688954	154477	554318	13409.8	218361	290505	203622	172599	24634.9	282553	53437	29580.9	46709.4	19346.9	258937	69115.9	641713	45426.4	273080	20374.2	28225.8	751830	39227.6	17887.8
HZAU-293-1	690778	139505	45885.4	69812.3	198803	271930	5659.02	534773	32035.3	9444.39	305371	8242.21	35072.4	55405.2	162641	260524	2.63975e+06	81532.6	371399	92014.7	80243.2	2.51231e+06	95447.7	965185
HZAU-228-2	695803	155160	121688	143995	3.22973e+06	2.94695e+06	33784.3	8.0826e+06	30709.7	52409	462203	289031	592163	563546	663056	517589	3.75489e+06	55029.2	334009	232102	435690	4.35013e+06	104573	179182
HZAU-222-3	713935	85570.8	33601.4	26345.5	964419	1.12983e+06	5291.03	2.69507e+06	17304.6	4032.37	162853	36539.5	158406	210444	317078	112220	2.41426e+06	35717.5	582687	207020	97433.7	2.69565e+06	55961.3	283371
HZAU-303-2	723729	137296	96125.1	10973.6	404811	705392	32306.4	291351	10261.4	76121.7	79206.9	23582.9	22747.2	16916.1	110216	52626	2.16961e+06	181882	915866	136294	56175.5	3.12265e+06	42899.5	83467.2
HZAU-230-1	726089	359789	597367	10590.1	338003	337265	41955.7	788248	37886.1	77894.9	183295	7786.52	38594.9	66495.5	43633	70096.7	4.28499e+06	70873.8	1.44943e+06	358877	60677.4	1.7561e+06	35805.5	89319.9
HZAU-226-1	729354	237380	48897	20557.4	353705	228376	38802.1	2.03998e+06	29862.9	81356.9	684812	24585	139420	143503	20286.1	683880	5.00939e+06	14770.3	117191	20199	178738	3.9976e+06	110017	92504.6
HZAU-391-1	747102	120330	149542	49366.8	300904	350448	13468.9	324111	14115.3	22750.5	423782	21150.5	24989.6	23382.4	76108.3	163545	2.33835e+06	130788	352256	102466	171223	2.2081e+06	57452.1	50717.5
HZAU-216-1	759685	188515	261599	19693.7	722382	638062	67772.8	6.22535e+06	23503	170940	243381	27757.7	296349	454669	123080	434442	1.12505e+06	10176.8	122676	15135.7	238221	2.39356e+06	32886.6	73334.3
HZAU-267-2	760857	195942	253974	34586.4	261143	98453.7	15527	876194	36430.9	28065.6	504511	28173.5	30108.8	147025	9429.94	425781	1.94775e+06	52484.1	303113	57453.5	78209.6	1.29611e+06	79900.1	44603
HZAU-260-1	766539	155909	71019.4	514814	1.16986e+06	1.01965e+06	31019.7	2.69721e+06	18167.4	34857.5	1.51508e+06	614193	174881	195174	121421	464625	5.69463e+06	68134	850123	868894	317909	4.52658e+06	135913	430713
HZAU-286-1	771061	164297	81231.1	117344	434694	557538	5977.16	982731	32956.2	18585.8	1.31285e+06	63150.1	35765.9	89399.9	21401.9	872608	5.3351e+06	102467	513111	94953.7	219366	3.09896e+06	93404	236867
HZAU-247-2	773370	72012.2	92565.2	37880.1	706257	570686	44580.7	2.70211e+06	11829.6	54084.2	557086	23140.1	252949	214085	278185	329755	3.29372e+06	178844	3.27062e+06	252459	395136	3.35356e+06	63528.2	49925.7
HZAU-320-2	777483	112231	102218	16307.3	1.28945e+06	1.9067e+06	22550.6	4.24015e+06	32779.1	58843.9	393937	38845.4	217383	302098	94886.4	850411	1.54779e+06	46567.4	894915	237903	501082	2.08057e+06	69663.6	124525
HZAU-254-2	782556	133716	47603.3	112178	826135	1.02541e+06	45183.4	3.06876e+06	29076.7	48999.7	308208	131610	164493	209208	604544	135449	1.63807e+06	102791	911904	378555	287112	1.36119e+06	21685.4	658588
HZAU-323-1	787362	161650	360171	2143.56	359880	303766	22845.5	1.35097e+06	10049.4	49219.9	112067	64405	165636	101401	109675	55590	799163	31299.3	183108	31812.8	171702	1.19947e+06	20338.4	101589
HZAU-236-2	788014	135098	207543	16735.7	264030	425940	7611.38	518554	48550.1	17924.6	192799	14323.4	52945.4	46684.6	84067.6	174152	3.97526e+06	189073	782755	37425.9	30642.2	1.48753e+06	73040.3	37317.7
HZAU-217-1	796856	131204	46385.2	15585.7	1.12179e+06	1.14525e+06	19204.7	5.39444e+06	22384.4	14078	279311	31662.3	430964	327270	217419	270987	1.40417e+06	19256.6	286508	37403.9	105677	1.58345e+06	13637.6	129553
HZAU-350-1	801178	251389	260549	64378.3	1.00714e+06	757377	48447.7	3.47161e+06	11394.5	76806		58818.3	146366	270442	917201	153028	340.436	13990.4	539	259702	167533	1.24258e+06	15333.8	962.696
HZAU-298-2	810681	173082	220710	12178.1	136634	291573	204994	57556.4	82981.4	528657	82442.6	4335.96	2374.86	6059.93	12664.3	103339	2.11686e+06	182178	1.53434e+06	68306.7	14990.2	1.58369e+06	36743.6	16153.2
HZAU-345-2	816509	114660	140841	11377.9	203509	128697	6979.76	825813	5762.41	38493.2	300604	9837.77	74877.8	45159.5	55126.1	236649	1.18807e+06	13672.2	140924	8705.84	82557.6	1.14877e+06	61101.2	60874.5
HZAU-239-1	828275	215136	177187	18087.4	594570	485591	75615	1.01354e+06	17885.5	85593.7	205663	11200.8	255599	72222.1	184097	147523	8.26371e+06	751528	3.03103e+06	294383	49871.8	2.81022e+06	48336.9	88525.2
HZAU-269-2	829622	187037	272775	1.86918e+06	3.3977e+06	1.26716e+06	61915.2	6.08571e+06	32238.7	52875.7	4.612e+06	61157.2	532053	450850	77176.3	3.97931e+06	1.22421e+07	16747.8	205728	44430.1	139647	1.6529e+07	169957	165878
HZAU-237-2	835731	144050	86726	21988	409301	412669	32487.6	642614	7338.64	30383.5	156926	114935	41074.4	46790.9	95255.6	121705	1.22975e+06	32263.4	590743	62658.6	113199	1.69159e+06	31618	166169
HZAU-209-1	838307	148300	275762	45229.9	769720	457172	7179.37	1.12144e+06	55618.5	8224.51	330581	120895	176138	79681.9	43082.3	194209	3.99776e+06	152315	2.58025e+06	225541	114578	2.02487e+06	72642.7	212301
HZAU-341-2	844072	127405	210235	14248.7	222036	349615	33750.5	322400	48084.9	116206	431394	4286.84	10628.7	22254.8	74062.9	297216	2.04088e+06	84128.3	510586	60124.1	9911.65	1.24828e+06	45895.2	38949.2
HZAU-274-2	853499	309075	120560	40414.7	423129	516938	12843.7	3.69818e+06	18422.2	18809.5	457925	205198	197166	241895	389453	562419	2.09545e+06	9749.99	217163	78803.1	479277	2.57803e+06	56861.7	120900
HZAU-289-1	866143	272006	90042.7	20687.3	1.01754e+06	675539	6220.72	657486	11451.7	7817.65	657881	108162	24277.5	45915.2	147088	166187	2.60459e+06	35048.9	180312	58964	140924	1.22176e+06	49701.1	180722
HZAU-301-2	879034	243608	118392	9131.98	124321	284700	44053.1	398310	7873.05	123254	110937	20451.3	9922.11	34032.6	763404	92166.2	1.80608e+06	77095.8	914638	297439	122802	2.5545e+06	41552.6	80774.1
HZAU-281-1	893604	145846	305262	12728	273258	455990	17438.3	622485	16245.9	34655.6	149259	9204.63	45932.2	36634.1	261950	92008.2	3.62226e+06	231350	3.1823e+06	412602	40457.4	1.65528e+06	53640.8	45866.9
HZAU-224-1	905561	214693	1.07434e+06	24553.7	460302	528452	44436	3.84414e+06	146009	118821	2.86212e+06	94992.4	126505	215483	35099.2	2.1637e+06	7.1562e+06	45158.8	224177	12024.1	1.2492e+06	4.07116e+06	162174	179354
HZAU-245-1	908507	118970	68405.4	72202.2	302110	336203	6171.97	2.9585e+06	11833.5	9903.02	735656	5614.17	295223	194034	154627	145400	1.59089e+06	90493.7	730992	201654	172726	817895	20317	62119.1
HZAU-288-2	922626	132059	100303	3.793e+06	588674	401557	230691	371720	16558.2	200529	952996	32477.7	16025.8	35789.8	448292	297631	16482.1	1356.36	2494.24	394.438	30705	4003.42	112.269	1.25093e+06
HZAU-335-4	958118	90452.5	136794	24391.2	481259	668502	8027.72	1.35685e+06	11505.9	9607.97	116767	38026.7	22426.3	108141	114974	231328	735143	120767	741982	41130.9	292904	1.72302e+06	30473.9	89071
HZAU-368-2	961263	148356	103707	18490.1	254439	367502	12542.7	463474	7387.76	25861.2	57866.5	3294.13	72552.4	32815	325217	59794.3	1.49264e+06	37473.5	310923	65620.7	19416.9	2.80858e+06	45581.9	29957.6
HZAU-308-2	961691	211662	463181	458221	1.57648e+06	924014	12707.9	2.11091e+06	30630.3	19785.6	1.52894e+06	2.02446e+06	91438.3	208343	351342	1.35231e+06	4.47238e+06	72715.1	1.04933e+06	381794	1.94241e+06	4.40585e+06	80357.9	756624
HZAU-214-1	964105	111930	126797	10956.1	228954	239963	6311.34	512811	8287.98	2526.07	206001	39623.7	57200	43021.7	40115.8	130991	1.24975e+07	158156	4.16334e+06	630851	96423.8	5.08824e+06	118704	107032
HZAU-353-1	986274	249400	269162	23292.7	228702	324544	102669	328985	74392.6	233264	97756	13435	21878.7	30871.2	33261.2	134506	1.96432e+06	58492.2	486025	28475.8	55241.5	1.57987e+06	44003	90188.2
HZAU-227-1	996857	281282	293942	13768.4	172919	154404	12944.7	4.15112e+06	4876.52	42380.8	583961	74001.8	174169	261315	55057.7	519170	832632	5246.27	77173.4	5650.39	1.21584e+06	1.51914e+06	26216.7	42902.5
HZAU-305-2	1.00985e+06	150548	213154	4042.99	276910	415539	7706.16	574186	5967.35	7432.76	133672	34389.9	101356	46675.8	262769	47045.6	2.75077e+06	52662.2	932103	232267	57590.3	1.19801e+06	27106.9	98087.8
HZAU-348-2	1.0334e+06	123630	202631	74790.3	416164	419244	9907.82	1.25355e+06	35516.7	7681.37	1.3229e+06	86588.6	109774	88110.4	107836	760797	3.23073e+06	32196.2	219819	27406.8	630736	3.47816e+06	122411	74812.8
HZAU-264-1	1.03759e+06	106934	145524	3964.02	173145	238373	14552.3	638760	30058.8	31436.2	70338.3	3057.06	67318.3	37715	112473	83160.6	1.13976e+06	52624.8	392340	30418.4	25732.6	1.35418e+06	20218.1	36801.4
HZAU-249-1	1.0526e+06	123397	173492	1.35647e+06	827231	833961	26129.9	3.11614e+06	11243.1	60598.2	7.55716e+06	20376.6	130316	169927	314143	2.85915e+06	51212.8	680.362	3841.12	453.42	71124.2	68311.9	1266.43	345789
HZAU-263-1	1.05306e+06	170145	129658	19265.7	953628	685410	79514.5	684859	9922.18	100710	94663.4	139565	42097.1	56552.3	499568	41344.2	2.40624e+06	106683	463576	87612.4	164056	1.10398e+06	20586.8	337250
HZAU-316-1	1.05965e+06	205668	139551	209753	1.04668e+06	903074	15871.5	2.75325e+06	27789.5	13329.8	782444	48806.5	220056	204110	613352	562615	2.73649e+06	235005	2.20527e+06	258722	402426	2432500	59486	264257
HZAU-375-2	1.07295e+06	301812	155789	5739.59	209197	219799	125678	177649	86906.6	188706	157821	2927.44	12813.8	15308.1	111708	120385	560344	30704.4	291474	13166.3	2689.66	369910	15813.1	32906.9
HZAU-279-1	1.07454e+06	186487	124401	8792.57	272408	518049	6593.66	132101	15670.8	2505.58	76902.2	6016.69	17560.1	8129.41	29545	37070.2	1.9804e+06	183951	2.29324e+06	350612	12402.8	998287	33658.4	33126.5
HZAU-275-1	1.10141e+06	139389	59563.6	16839.1	1.57927e+06	1.15406e+06	71511.3	1.50304e+06	17993.6	74352.9	86267.6	111583	132207	95443.8	252422	46581.6	1.84656e+06	52932.8	270350	107218	179172	1.01717e+06	19679	267502
HZAU-357-1	1.11287e+06	150620	224654	5208.03	363046	369136	85523.6	1.25387e+06	40961.9	106947	60995.9	29035.3	25497.8	69467.1	122397	38911.7	1.24076e+06	115084	1.14828e+06	272578	240970	931596	32849.3	64869.9
HZAU-234-1	1.11811e+06	155363	117929	143930	394159	1.13522e+06	24719.4	519869	38319.4	43562.2	2.32988e+06	48904.7	32274.3	34930	466968	1.35611e+06	8.90174e+06	352923	3.3417e+06	310822	293961	1.06621e+07	212403	1.18044e+06
HZAU-246-2	1.12791e+06	122078	229035	14595.3	133430	167224	42947.6	669594	9274.5	99033.9	184029	4364.68	57936.5	36354.9	229752	153598	1.33065e+06	31202	155483	56017.2	79423.1	3.10417e+06	70098.3	76173.3
HZAU-377-2	1.13367e+06	168929	41243.8	35888.7	707740	696555	5873.39	5.67107e+06	20544.4	12730.6	427550	47982.5	218935	394690	69731.9	394888	1.29151e+06	22872.4	474878	112662	344224	1.99671e+06	24545.4	123654
HZAU-395-1	1.15455e+06	147139	88040.6	33038	662247	792671	44091.5	828494	34006.6	79495.1	309957	83752.5	39027.5	54733.9	196771	208555	2.93744e+06	51388.1	1.06788e+06	233611	323588	1.84051e+06	37166.8	238993
HZAU-378-2	1.16466e+06	103994	161449	57429.8	357267	562395	10948.6	958582	23728	8013.63	405285	22861.2	94031	73149.6	57862.9	149901	1.60036e+06	30006.8	785814	45794.9	117284	969250	12432.4	115304
HZAU-203-1	1.1871e+06	109683	182935	6289.77	65094.6	133966	18971.6	647562	4144.29	66132.8	164593	5579.73	37644.9	43090.5	49356.8	250048	325008	6993.54	78145.9	5331.2	166940	772107	11510	31949.7
HZAU-262-1	1.20607e+06	112880	141120	108701	1.07634e+06	1.76323e+06	31993.8	1884400	144537	23190.7	647357	23404.4	73543.2	119964	678282	366497	9.02064e+06	545918	3.8504e+06	1.18102e+06	50678.5	4.94418e+06	135110	415766
HZAU-225-1	1.23802e+06	140701	215291	3834.61	97923	204253	14939.7	404383	7775.89	47874.3	257013	2494.42	45872.6	21055.4	928602	215671	849496	60959.5	376065	50683.1	59579.1	1.58145e+06	27065.7	21591.2
HZAU-265-1	1.28216e+06	97862.3	28882.8	55565.5	1.04154e+06	627367	26875.3	4.08095e+06	12312.4	51959.6	832942	281064	161445	325059	95753.7	334766	4.49855e+06	94533.4	127200	32694	651885	3.12064e+06	104665	182878
HZAU-346-2	1.30756e+06	71388	54417.5	2.34122e+06	110545	146802	3127.32	956984	5181.18	7423.43	2.5921e+06	73802.3	40948.1	69356.6	766331	1.10894e+06	154709	677.226	15749.5	12957.4	278051	315007	2610.1	90723.5
HZAU-223-2	1.3104e+06	197374	104596	209646	888320	840121	37192.5	2.19064e+06	27498.1	82871.3	1.76968e+06	30447.6	264589	172611	41403.8	789556	7.8207e+06	101166	976494	67398	93412	3.33272e+06	39114.9	275390
HZAU-381-2	1.34264e+06	105475	73167.1	36462.1	2.8248e+06	1.21091e+06	25007.7	12398400	53703.4	16370.4	573284	85009.4	686360	913960	21042.4	668349	2.68818e+06	58669	812036	65263.9	321839	3.48537e+06	89331.1	169523
HZAU-284-2	1.34776e+06	180819	337991	2.03872e+06	91543.7	106344	86154.3	166123	1988.69	104856	1.43681e+06	12293.8	30346.7	11631.1	592598	998497	54732.3	986.892	8548.56	686.101	27027.3	84980	2078.59	23719.4
HZAU-337-2	1.37931e+06	183455	84093.8	5514.92	299432	267453	22780.4	1.40699e+06	13022.5	47912.6	154969	29476.9	51127.8	99362	266504	262566	2.28174e+06	114445	992054	81545.7	52658.9	2.70196e+06	106834	117188
HZAU-343-2	1.47653e+06	178774	498305	7033.03	4313.38	22908.2	27880.4	3787.4	3526.61	16811.8	4345.09	2749.98	36.6101	2344.12	89403.8	2720.56	57282.1	1518.9	37426.1	3813.08	812.48	33765.5	7617.77	22048.1
HZAU-389-3	1.60007e+06	72892.9	101558	18830.4	244285	494595	30966.4	801872	14250	46624.9	358939	11533.3	39579.2	53102.3	135990	148959	3.85142e+06	46011.9	1.16467e+06	113510	22931.3	2.82277e+06	60422.4	129149
HZAU-397-3	1.93165e+06	119783	162367	25647.4	626241	428443	11818.7	1.39554e+06	12110.3	13886.6	236057	10497.3	147093	109731	75867.1	308108	709627	138271	310976	16706.5	14360.8	1.53381e+06	57053	23233.1
HZAU-355-2	2.2858e+06	192418	197752	16574.8	718618	455557	34383.9	6.36096e+06	10886.3	124693	242655	7951.65	545971	448150	141703	244037	594374	8509.66	115709	13795.5	108583	645695	21959.7	87754.4
