# Supplementary material for: Integrated genomics-based mapping reveals the genetics underlying maize flavonoid biosynthesis
Source: BMC Plant Biol. 2017 Jan 18;17:17. doi: 10.1186/s12870-017-0972-z (PMC5242060; doi:10.1186/s12870-017-0972-z)
Supplement: Additional file 2: Table S2. — Range and mean of fold changes of flavonoid traits measured in AMP and both BB and ZY populations. (XLS 23 kb) [file 12870_2017_972_MOESM2_ESM.xls]

## Sheet: Table S2
Table S2. Range and mean of fold changes of flavonoid traits measured in AMP and both BB and ZY populations.
Experiment	No. of Flavonoid	Fold Change(Mean)	Fold Change(Range)
AMPE1	28	3113.8	113.5-17699.1
AMPE2	27	11872.3	68.5-95652.2
BBE1	23	3432.7	32.7-49789.5
BBE2	22	1179.6	82.2-9327.6
ZYE1	25	4587.4	5.1-80668.0
ZYE2	24	12996.7	7.3-193686.8
