# Supplementary material for: Integrated genomics-based mapping reveals the genetics underlying maize flavonoid biosynthesis
Source: BMC Plant Biol. 2017 Jan 18;17:17. doi: 10.1186/s12870-017-0972-z (PMC5242060; doi:10.1186/s12870-017-0972-z)
Supplement: Additional file 4: Table S3. — List of significant loci identified by GWAS and their detailed information. (XLS 218 kb) [file 12870_2017_972_MOESM4_ESM.xls]

## Sheet: Table S3
Table S3. List of significant loci identified by GWAS and their detailed information.
Experiment	Flavonoid Trait	Lead SNP	Chromosome	Position (bp)a	Allele	MAFb	P valuec	N	R2 (%)d	Candidate Genee	P value (eQTL)f	Correlation(Phenotype vs expression)g	Annotation
AMPE1	n0145	chr7.S_10694756	7	10694756	C/G	0.100543	2.18404e-07	339	8.22757	GRMZM2G162382	2.92e-22	-0.0636693	Helix-loop-helix DNA-binding
AMPE1	n0401	PZA00243.25	1	296891802	A/G	0.0612813	9.49189e-07	339	6.9826	GRMZM2G704150	NS
AMPE1	n0401	chr3.S_200426834	3	200426834	A/C	0.0788043	8.68581e-08	339	8.13451	GRMZM2G069865	1.33e-08	0.0755877	Flavodoxin-like
AMPE1	n0511	PZE-101064865	1	47907182	A/C	0.306548	4.77807e-14	339	19.7722	GRMZM2G084799	ND		P1,MYB R2R3type
AMPE1	n0511	chr2.S_6336810	2	6336810	A/G	0.0516304	4.36661e-07	339	7.56899	GRMZM2G054225	NS		DNA-directed RNA polymerase, subunit 2, domain 6
AMPE1	n0511	SYN11846	2	197382609	A/G	0.0501393	1.34769e-06	339	7.42186	GRMZM2G114650	2.8e-08	0.138926	Antifreeze protein, type I
AMPE1	n1027	chr10.S_148931648	10	148931648	A/C	0.203804	1.50446e-06	339	7.07845	GRMZM2G177072	3e-10	-0.0374502	Pentatricopeptide repeat
AMPE1	n1090	chr9.S_129006746	9	129006746	A/G	0.0842391	7.38439e-07	339	6.95275	GRMZM2G110233	ND
AMPE1	n1109	PZE-101064865	1	47907182	A/C	0.306548	2.87167e-09	339	11.727	GRMZM2G084799	ND		P1,MYB R2R3type
AMPE1	n1109	chr8.S_171513566	8	171513566	T/C	0.453804	1.36304e-06	339	6.98349	GRMZM2G176028	1.47e-28	-0.12385	Zinc finger, RING-CH-type
AMPE1	n1109	chr9.S_14000150	9	14000150	T/C	0.0842391	4.20198e-07	339	7.68838	GRMZM2G072550	1.29e-11	-0.15236
AMPE1	n1111	chr1.S_47178165	1	47178165	A/G	0.125	1.93417e-07	339	8.08418	GRMZM2G084799	ND		P1,MYB R2R3type
AMPE1	n1111	SYN11846	2	197382609	A/G	0.0501393	1.06345e-06	339	7.85427	GRMZM2G114650	2.8e-08	0.166154	Antifreeze protein, type I
AMPE1	n1111	chr3.S_173280856	3	173280856	C/G	0.0842391	4.73192e-07	339	7.54898	GRMZM2G153200	ND		Glycoside hydrolase, superfamily
AMPE1	n1111	chr4.S_187885199	4	187885199	A/C	0.0896739	1.90369e-08	339	9.48889	GRMZM2G119175	NS		Pyruvate kinase, barrel
AMPE1	n1111	chr7.S_162323616	7	162323616	T/G	0.0978261	3.72399e-07	339	7.6919	GRMZM2G076981	NS		Glucose/ribitol dehydrogenase
AMPE1	n1111	chr9.S_129006746	9	129006746	A/G	0.0842391	9.72652e-07	339	7.12083	GRMZM2G110233	ND
AMPE1	n1144	PZE-101064865	1	47907182	A/C	0.306548	2.41424e-08	339	9.89311	GRMZM2G084799	ND		P1,MYB R2R3type
AMPE1	n1144	chr9.S_14000150	9	14000150	T/C	0.0842391	9.63504e-09	339	9.77824	GRMZM2G072550	1.29e-11	-0.164431
AMPE1	n1201	SYN2616	1	43137243	A/G	0.128767	1.47306e-07	339	8.50916	GRMZM2G084799	ND		P1,MYB R2R3type
AMPE1	n1201	SYN11846	2	197382609	A/G	0.0501393	5.84594e-08	339	9.87665	GRMZM2G114650	2.8e-08	0.141246	Antifreeze protein, type I
AMPE1	n1201	chr3.S_17002096	3	17002096	C/G	0.119565	9.03714e-08	339	8.77541	GRMZM2G156816	5.95e-15	0.000297047	Transferase
AMPE1	n1201	chr5.S_193306688	5	193306688	T/C	0.13587	1.06624e-06	339	7.25915	GRMZM2G062151	NS		Cytochrome P450 CYP86A35
AMPE1	n1201	chr6.S_120019581	6	120019581	T/C	0.4375	2.15906e-09	339	11.1256	GRMZM2G383404	NS		UDP-glucuronosyl/UDP-glucosyltransferase
AMPE1	n1201	chr7.S_162316917	7	162316917	A/G	0.0923913	7.16363e-10	339	11.8322	GRMZM2G076981	NS		Glucose/ribitol dehydrogenase
AMPE1	n1201	chr8.S_110246450	8	110246450	A/T	0.0815217	1.13889e-08	339	10.0709	GRMZM2G449681	3.28e-13	-0.0768132	DNA-binding WRKY
AMPE1	n1201	chr8.S_153863111	8	153863111	A/G	0.076087	7.27715e-07	339	7.49182	GRMZM2G059590	NS
AMPE1	n1216	chr6.S_6271565	6	6271565	A/G	0.173913	6.29234e-07	339	7.53893	GRMZM2G134134	NS		2Fe-2S ferredoxin, iron-sulphur binding site
AMPE1	n1216	chr10.S_141620359	10	141620359	T/G	0.288043	2.69165e-07	339	8.0566	GRMZM2G156145	NS		ABC transporter, ABCB2
AMPE1	n1229	chr1.S_79738649	1	79738649	A/T	0.0951087	1.74192e-06	339	6.88262	GRMZM2G084799	ND		P1,MYB R2R3type
AMPE1	n1240	PZE-101064865	1	47907182	A/C	0.306548	3.51095e-14	339	19.1106	GRMZM2G084799	ND		P1,MYB R2R3type
AMPE1	n1263	chr3.S_215786480	3	215786480	A/G	0.122283	1.16364e-06	339	7.16023	GRMZM5G888620	9.46e-10	-0.136156	UDP-glucuronosyl/UDP-glucosyltransferase
AMPE1	n1263	chr9.S_95995393	9	95995393	T/C	0.138587	5.65097e-08	339	9.00966	GRMZM2G145104	3.55e-08	0.129197	Zinc finger, RING-CH-type
AMPE1	n1268	chr2.S_232366791	2	232366791	A/G	0.173913	1.21299e-06	339	6.96844	GRMZM5G843555	9.11e-16	0.0061125	PF03171: 2OG-Fe(II) oxygenase superfamily
AMPE1	n1268	chr4.S_3210771	4	3210771	C/G	0.480978	3.28316e-07	339	7.74307	GRMZM2G085054	NS		UDP-glucuronosyl/UDP-glucosyltransferase
AMPE1	n1268	chr5.S_200438104	5	200438104	A/T	0.0679348	1.52096e-06	339	6.8352	GRMZM2G325019	2.19e-13	-0.0411838	LAGLIDADG DNA endonuclease
AMPE1	n1270	chr4.S_3210771	4	3210771	C/G	0.480978	6.71401e-07	339	7.31948	GRMZM2G085054	NS		UDP-glucuronosyl/UDP-glucosyltransferase
AMPE1	n1370	PZE-101064893	1	47989446	A/G	0.353801	6.25802e-12	339	15.3723	GRMZM2G084799	ND		P1,MYB R2R3type
AMPE1	n1518	chr1.S_98762607	1	98762607	C/G	0.0597826	1.13839e-06	339	7.23911	GRMZM2G094168	NS
AMPE1	n1518	chr1.S_298969439	1	298969439	T/C	0.130435	1.00728e-06	339	7.31372	GRMZM2G422649	1.93e-08	0.230901	Beta-Casp domain
AMPE1	n1518	chr8.S_122929121	8	122929121	A/C	0.0570652	1.58504e-06	339	7.03768	GRMZM2G035651	1.09e-07	-0.00333124	NLI interacting factor
AMPE1	n1518	chr10.S_1145067	10	1145067	T/G	0.195652	3.24569e-09	339	10.8956	GRMZM2G104710	ND		Winged helix-turn-helix transcription repressor DNA-binding
AMPE1	n1533	chr3.S_200219661	3	200219661	A/G	0.353261	7.11814e-08	339	8.51606	GRMZM2G122072	5.68e-17	0.0907551	UDP-glucuronosyl/UDP-glucosyltransferase
AMPE1	n1562	PZE-101064865	1	47907182	A/C	0.306548	5.00224e-08	339	9.89009	GRMZM2G084799	ND		P1,MYB R2R3type
AMPE1	n1569	chr1.S_47906262	1	47906262	A/C	0.271739	1.0374e-11	339	13.5784	GRMZM2G084799	ND		P1,MYB R2R3type
AMPE1	n1570	chr1.S_47906262	1	47906262	A/C	0.271739	4.45587e-08	339	8.99099	GRMZM2G084799	ND		P1,MYB R2R3type
AMPE1	n1581	chr7.S_10366501	7	10366501	T/C	0.209239	8.89548e-07	339	7.29249	GRMZM2G018074	NS		ABC transporter-like
AMPE1	n1581	chr9.S_144520932	9	144520932	A/T	0.0842391	1.09843e-06	339	7.16548	GRMZM2G177982	1.1e-12	0.0883103	Erythronate-4-phosphate dehydrogenase family protein
AMPE1	n1585	chr4.S_239092353	4	239092353	T/C	0.076087	1.41587e-06	339	7.13228	GRMZM2G069486	NS		Glycoside hydrolase, superfamily
AMPE1	n1585	chr10.S_1145067	10	1145067	T/G	0.195652	2.86757e-08	339	9.5516	GRMZM2G104710	ND		Winged helix-turn-helix transcription repressor DNA-binding
AMPE1	n1585	chr10.S_63816105	10	63816105	T/G	0.076087	6.15176e-07	339	7.64301	GRMZM2G478370	NS		DNA-binding, integrase-type
AMPE2	n0511	PZE-101064865	1	47907182	A/C	0.306548	1.43894e-12	335	17.5686	GRMZM2G084799	ND		P1,MYB R2R3type
AMPE2	n1109	PZE-101064865	1	47907182	A/C	0.306548	8.94334e-10	335	13.0679	GRMZM2G084799	ND		P1,MYB R2R3type
AMPE2	n1109	chr1.S_56220879	1	56220879	C/G	0.402174	1.54029e-06	335	6.96388	GRMZM2G062391	6.2e-08	-0.198936	Basic-leucine zipper (bZIP) transcription factor
AMPE2	n1109	chr10.S_14302583	10	14302583	A/C	0.0788043	1.33454e-07	335	8.44736	GRMZM2G106622	NS		GRAM
AMPE2	n1111	PZE-101064865	1	47907182	A/C	0.306548	2.87013e-08	335	11.0947	GRMZM2G084799	ND		P1,MYB R2R3type
AMPE2	n1111	chr9.S_154385306	9	154385306	T/C	0.0597826	6.20408e-07	335	7.39097	GRMZM2G393471	NS		Zinc finger, PHD-type
AMPE2	n1144	PZE-101064865	1	47907182	A/C	0.306548	1.16821e-07	335	9.50911	GRMZM2G084799	ND		P1,MYB R2R3type
AMPE2	n1144	chr8.S_122127420	8	122127420	T/G	0.472826	1.48293e-06	335	6.96257	GRMZM2G386851	ND
AMPE2	n1201	chr6.S_120019528	6	120019528	C/G	0.4375	9.33199e-10	335	11.7388	GRMZM2G383404	NS		UDP-glucuronosyl/UDP-glucosyltransferase
AMPE2	n1216	chr10.S_141620359	10	141620359	T/G	0.288043	6.44316e-08	335	9.05317	GRMZM2G156145	NS		ABC transporter, ABCB2
AMPE2	n1229	chr4.S_187886738	4	187886738	A/G	0.0788043	1.61358e-08	335	9.95295	GRMZM2G119175	NS		Pyruvate kinase, barrel
AMPE2	n1240	PZE-101064865	1	47907182	A/C	0.306548	5.33468e-11	335	14.6444	GRMZM2G084799	ND		P1,MYB R2R3type
AMPE2	n1268	chr4.S_224236331	4	224236331	T/G	0.0923913	1.76922e-06	335	6.87555	GRMZM2G016923	5.49e-07	-0.0698084
AMPE2	n1270	chr2.S_211663063	2	211663063	C/G	0.396739	1.60623e-06	335	6.93007	GRMZM2G358987	5.34e-07	0.0691539	Zinc finger, RING-CH-type
AMPE2	n1270	chr4.S_136934	4	136934	T/C	0.179348	3.92702e-07	335	7.77931	GRMZM2G000586	ND		Short-chain dehydrogenase/reductase, conserved site
AMPE2	n1370	chr1.S_47906738	1	47906738	C/G	0.467391	3.16059e-08	335	9.25614	GRMZM2G084799	ND		P1,MYB R2R3type
AMPE2	n1518	chr1.S_104275636	1	104275636	T/C	0.0516304	1.62568e-06	335	7.08473	GRMZM2G344279	5.8e-19	-0.00844286	Ribosomal protein L30, ferredoxin-like fold domain
AMPE2	n1518	chr2.S_192227232	2	192227232	C/G	0.0923913	9.84705e-07	335	7.39282	GRMZM2G129034	NS		Transcription factor, MADS-box
AMPE2	n1518	chr5.S_190738870	5	190738870	C/G	0.13587	3.96431e-08	335	9.39782	GRMZM2G031952	4.67e-13	-0.0284982	Engulfment/cell motility, ELMO
AMPE2	n1518	chr10.S_1145067	10	1145067	T/G	0.195652	4.90999e-09	335	10.7287	GRMZM2G104710	ND		Winged helix-turn-helix transcription repressor DNA-binding
AMPE2	n1533	chr3.S_199835175	3	199835175	T/C	0.192935	7.95063e-08	335	8.44435	GRMZM2G122072	5.68e-17	0.099147	UDP-glucuronosyl/UDP-glucosyltransferase
AMPE2	n1555	PUT-163a-71430056-3265	1	47506391	A/C	0.39823	3.83619e-14	335	19.4792	GRMZM2G084799	ND		P1,MYB R2R3type
AMPE2	n1562	PUT-163a-71430056-3265	1	47506391	A/C	0.39823	1.46697e-11	335	14.9873	GRMZM2G084799	ND		P1,MYB R2R3type
AMPE2	n1569	chr1.S_47991072	1	47991072	A/G	0.32337	2.46742e-14	335	17.6311	GRMZM2G084799	ND		P1,MYB R2R3type
AMPE2	n1570	chr1.S_47991072	1	47991072	A/G	0.32337	2.02083e-07	335	8.26853	GRMZM2G084799	ND		P1,MYB R2R3type
AMPE2	n1570	chr4.S_187876827	4	187876827	A/T	0.076087	6.48233e-08	335	8.97233	GRMZM2G119175	NS		Pyruvate kinase, barrel
AMPE2	n1585	chr1.S_297793362	1	297793362	A/G	0.163043	1.49114e-07	335	8.57462	GRMZM2G016774	2.85e-12	0.0175238	AMP-dependent synthetase and ligase
AMPE2	n1585	chr10.S_1145067	10	1145067	T/G	0.195652	1.39074e-06	335	7.18887	GRMZM2G104710	ND		Winged helix-turn-helix transcription repressor DNA-binding
aPosition in base pairs for the lead SNP according to version 5b.60 of the maize reference sequence.
bMinor allele frequency of the lead SNP.
cP value of the corresponding Flavonoid trait calculated by MLM (N=339 for AMPE1 and 335 for AMPE2).
dThe phenotypic vairance explained by the correspoding locus.
eA plausible biological candidate gene in the locus or the nearest annotated gene to the lead SNP.
fP value of the expression QTL of the candidate gene.NS,not significant; ND, the expression of the candidate gene is not detected. P value was calculated by MLM, the sample size N=368.
