# Supplementary material for: Integrated genomics-based mapping reveals the genetics underlying maize flavonoid biosynthesis
Source: BMC Plant Biol. 2017 Jan 18;17:17. doi: 10.1186/s12870-017-0972-z (PMC5242060; doi:10.1186/s12870-017-0972-z)
Supplement: Additional file 6: Table S4 — List and detailed information of candidate genes within the significant loci identified by GWAS. (XLS 101 kb) [file 12870_2017_972_MOESM6_ESM.xls]

## Sheet: Gene list
Table S4. List and detailed information of candidate genes within the significant loci identified by GWAS.
IDa	Experiment	Flavonoid Trait	Lead SNP	Chromosome	Position (bp)b	Left(-50Kb)	Right(+50Kb)	Fullc	Partlyd
1	AMPE1	n0145	chr7.S_10694756	7	10694756	10644756	10744756	GRMZM2G162382,GRMZM2G162359
2	AMPE1	n0401	PZA00243.25	1	296891802	296841802	296941802	GRMZM5G891724,GRMZM2G114899,AC217358.3_FG003,GRMZM2G704150,AC217358.3_FG005,GRMZM2G114992,GRMZM2G035017,GRMZM5G881369
3	AMPE1	n0401	chr3.S_200426834	3	200426834	200376834	200476834	GRMZM2G028547,GRMZM2G069865,GRMZM5G800586,GRMZM2G330229
4	AMPE1	n0511	PZE-101064865	1	47907182	47857182	47957182	GRMZM2G162356,GRMZM5G819965
5	AMPE1	n0511	chr2.S_6336810	2	6336810	6286810	6386810	AC191113.2_FG002,GRMZM2G054225,GRMZM5G866678,GRMZM2G352359
6	AMPE1	n0511	SYN11846	2	197382609	197332609	197432609	GRMZM2G114650
7	AMPE1	n1027	chr10.S_148931648	10	148931648	148881648	148981648	GRMZM2G177151,GRMZM2G177072,GRMZM2G177224,GRMZM2G104613,GRMZM2G177213,GRMZM2G104658,GRMZM2G475276
8	AMPE1	n1090	chr9.S_129006746	9	129006746	128956746	129056746	GRMZM2G110233,GRMZM5G820529,GRMZM2G008066,GRMZM2G007922
9	AMPE1	n1109	PZE-101064865	1	47907182	47857182	47957182	GRMZM2G162356,GRMZM5G819965
10	AMPE1	n1109	chr8.S_171513566	8	171513566	171463566	171563566	GRMZM2G090971,GRMZM2G591605,GRMZM2G176028,GRMZM2G482232,GRMZM2G090747,GRMZM2G176117	GRMZM2G091006
11	AMPE1	n1109	chr9.S_14000150	9	14000150	13950150	14050150	GRMZM2G072550,GRMZM2G703457,GRMZM2G149132,GRMZM2G149126
12	AMPE1	n1111	chr1.S_47178165	1	47178165	47128165	47228165	GRMZM2G112538,GRMZM2G112524,GRMZM2G412784,GRMZM2G095043,GRMZM2G112488
13	AMPE1	n1111	SYN11846	2	197382609	197332609	197432609	GRMZM2G114650
14	AMPE1	n1111	chr3.S_173280856	3	173280856	173230856	173330856	GRMZM2G361120,GRMZM2G427526,GRMZM2G060255
15	AMPE1	n1111	chr4.S_187885199	4	187885199	187835199	187935199	GRMZM2G119175,GRMZM2G119219
16	AMPE1	n1111	chr7.S_162323616	7	162323616	162273616	162373616	AC185108.3_FG011,AC185108.3_FG010,GRMZM2G181219,GRMZM2G092739,GRMZM2G092752
17	AMPE1	n1111	chr9.S_129006746	9	129006746	128956746	129056746	GRMZM2G110233,GRMZM5G820529,GRMZM2G008066,GRMZM2G007922
18	AMPE1	n1144	PZE-101064865	1	47907182	47857182	47957182	GRMZM2G162356,GRMZM5G819965
19	AMPE1	n1144	chr9.S_14000150	9	14000150	13950150	14050150	GRMZM2G072550,GRMZM2G703457,GRMZM2G149132,GRMZM2G149126
20	AMPE1	n1201	SYN2616	1	43137243	43087243	43187243	GRMZM2G041955,GRMZM2G042639,GRMZM2G338131,GRMZM2G338037,GRMZM2G042543,GRMZM2G043291,GRMZM2G042032	GRMZM2G041989
21	AMPE1	n1201	SYN11846	2	197382609	197332609	197432609	GRMZM2G114650
22	AMPE1	n1201	chr3.S_17002096	3	17002096	16952096	17052096	AC215260.3_FG004,GRMZM2G156816,AC215260.3_FG003,GRMZM2G701355
23	AMPE1	n1201	chr5.S_193306688	5	193306688	193256688	193356688	AC209208.3_FG001,AC209208.3_FG004,AC209208.3_FG003,AC209208.3_FG002
24	AMPE1	n1201	chr6.S_120019581	6	120019581	119969581	120069581	GRMZM2G701092,GRMZM2G383404,GRMZM2G114801
25	AMPE1	n1201	chr7.S_162316917	7	162316917	162266917	162366917	AC185108.3_FG011,AC185108.3_FG010,GRMZM2G181219,GRMZM2G092739,GRMZM2G092752	GRMZM2G167902
26	AMPE1	n1201	chr8.S_110246450	8	110246450	110196450	110296450	GRMZM2G449681,GRMZM5G810847,GRMZM2G335377
27	AMPE1	n1201	chr8.S_153863111	8	153863111	153813111	153913111	GRMZM2G059590,GRMZM2G089553
28	AMPE1	n1216	chr6.S_6271565	6	6271565	6221565	6321565	GRMZM2G134130,GRMZM2G134134,GRMZM2G134066	GRMZM2G412470
29	AMPE1	n1216	chr10.S_141620359	10	141620359	141570359	141670359	GRMZM2G156013,GRMZM2G156004,GRMZM2G156145,GRMZM2G155991,GRMZM2G456547	GRMZM2G156174,GRMZM2G155949
30	AMPE1	n1229	chr1.S_79738649	1	79738649	79688649	79788649	GRMZM2G045090,GRMZM2G343688,GRMZM2G044481,GRMZM2G045067,GRMZM2G044908
31	AMPE1	n1240	PZE-101064865	1	47907182	47857182	47957182	GRMZM2G162356,GRMZM5G819965
32	AMPE1	n1263	chr3.S_215786480	3	215786480	215736480	215836480	GRMZM2G030080,GRMZM2G029547,GRMZM5G888620
33	AMPE1	n1263	chr9.S_95995393	9	95995393	95945393	96045393	GRMZM2G145104
34	AMPE1	n1268	chr2.S_232366791	2	232366791	232316791	232416791	GRMZM5G843555,GRMZM2G310548,GRMZM2G008765,GRMZM2G149847,GRMZM2G008898,GRMZM2G149935,GRMZM2G008862,GRMZM2G008919,GRMZM2G703437,GRMZM2G149841
35	AMPE1	n1268	chr4.S_3210771	4	3210771	3160771	3260771	GRMZM2G085381,GRMZM2G085054,GRMZM2G085303,GRMZM5G856095	GRMZM2G085661
36	AMPE1	n1268	chr5.S_200438104	5	200438104	200388104	200488104	GRMZM2G028605,GRMZM2G325019,GRMZM2G325038,GRMZM2G092959,AC204604.3_FG008,GRMZM2G325001	GRMZM2G092749
37	AMPE1	n1270	chr4.S_3210771	4	3210771	3160771	3260771	GRMZM2G085381,GRMZM2G085054,GRMZM2G085303,GRMZM5G856095	GRMZM2G085661
38	AMPE1	n1370	PZE-101064893	1	47989446	47939446	48039446	GRMZM2G335358,GRMZM2G311465,GRMZM2G016020,GRMZM2G129872,GRMZM2G017536,GRMZM2G017400
39	AMPE1	n1518	chr1.S_98762607	1	98762607	98712607	98812607	GRMZM2G094168
40	AMPE1	n1518	chr1.S_298969439	1	298969439	298919439	299019439	GRMZM2G099987,GRMZM2G100020,GRMZM2G422671,GRMZM2G422649,GRMZM2G422670
41	AMPE1	n1518	chr8.S_122929121	8	122929121	122879121	122979121	GRMZM2G035944,AC209819.3_FG010,GRMZM5G811797,AC209819.3_FG012,GRMZM2G035651
42	AMPE1	n1518	chr10.S_1145067	10	1145067	1095067	1195067	GRMZM2G057441,GRMZM2G057525,GRMZM2G057557,GRMZM2G057576
43	AMPE1	n1533	chr3.S_200219661	3	200219661	200169661	200269661	AC190883.2_FG005,GRMZM2G381025,GRMZM2G122072,GRMZM2G078756,GRMZM2G078771	GRMZM2G031308
44	AMPE1	n1562	PZE-101064865	1	47907182	47857182	47957182	GRMZM2G162356,GRMZM5G819965
45	AMPE1	n1569	chr1.S_47906262	1	47906262	47856262	47956262	GRMZM2G162356,GRMZM5G819965
46	AMPE1	n1570	chr1.S_47906262	1	47906262	47856262	47956262	GRMZM2G162356,GRMZM5G819965
47	AMPE1	n1581	chr7.S_10366501	7	10366501	10316501	10416501	GRMZM2G018074
48	AMPE1	n1581	chr9.S_144520932	9	144520932	144470932	144570932	GRMZM2G177982,GRMZM2G177984,GRMZM2G097898,GRMZM2G478876,GRMZM2G097812
49	AMPE1	n1585	chr4.S_239092353	4	239092353	239042353	239142353	AC206780.3_FG004,GRMZM2G069486,GRMZM2G324162,GRMZM2G023399,GRMZM2G069569,GRMZM2G069603,GRMZM2G373914,GRMZM2G106053,GRMZM2G023528
50	AMPE1	n1585	chr10.S_1145067	10	1145067	1095067	1195067	GRMZM2G057441,GRMZM2G057525,GRMZM2G057557,GRMZM2G057576
51	AMPE1	n1585	chr10.S_63816105	10	63816105	63766105	63866105	GRMZM2G155729,GRMZM2G478382,GRMZM2G478370,GRMZM2G455564
52	AMPE2	n0511	PZE-101064865	1	47907182	47857182	47957182	GRMZM2G162356,GRMZM5G819965
53	AMPE2	n1109	PZE-101064865	1	47907182	47857182	47957182	GRMZM2G162356,GRMZM5G819965
54	AMPE2	n1109	chr1.S_56220879	1	56220879	56170879	56270879	GRMZM2G062391,GRMZM2G062425
55	AMPE2	n1109	chr10.S_14302583	10	14302583	14252583	14352583	GRMZM2G106622
56	AMPE2	n1111	PZE-101064865	1	47907182	47857182	47957182	GRMZM2G162356,GRMZM5G819965
57	AMPE2	n1111	chr9.S_154385306	9	154385306	154335306	154435306	GRMZM2G064563,GRMZM2G393471,GRMZM2G092723,GRMZM2G064600,GRMZM2G700148,GRMZM2G393529,GRMZM2G092776,GRMZM2G092741
58	AMPE2	n1144	PZE-101064865	1	47907182	47857182	47957182	GRMZM2G162356,GRMZM5G819965
59	AMPE2	n1144	chr8.S_122127420	8	122127420	122077420	122177420	GRMZM2G060327,GRMZM2G087426,GRMZM2G060284
60	AMPE2	n1201	chr6.S_120019528	6	120019528	119969528	120069528	GRMZM2G701092,GRMZM2G383404,GRMZM2G114801
61	AMPE2	n1216	chr10.S_141620359	10	141620359	141570359	141670359	GRMZM2G156013,GRMZM2G156004,GRMZM2G156145,GRMZM2G155991,GRMZM2G456547	GRMZM2G156174,GRMZM2G155949
62	AMPE2	n1229	chr4.S_187886738	4	187886738	187836738	187936738	GRMZM2G119175,GRMZM2G119219
63	AMPE2	n1240	PZE-101064865	1	47907182	47857182	47957182	GRMZM2G162356,GRMZM5G819965
64	AMPE2	n1268	chr4.S_224236331	4	224236331	224186331	224286331	GRMZM2G017033,GRMZM2G016923
65	AMPE2	n1270	chr2.S_211663063	2	211663063	211613063	211713063	GRMZM2G031143,GRMZM2G336975
66	AMPE2	n1270	chr4.S_136934	4	136934	86934	186934	GRMZM2G000531,GRMZM2G000586
67	AMPE2	n1370	chr1.S_47906738	1	47906738	47856738	47956738	GRMZM2G162356,GRMZM5G819965
68	AMPE2	n1518	chr1.S_104275636	1	104275636	104225636	104325636	GRMZM2G344279
69	AMPE2	n1518	chr2.S_192227232	2	192227232	192177232	192277232	GRMZM2G129034
70	AMPE2	n1518	chr5.S_190738870	5	190738870	190688870	190788870	GRMZM2G031952,GRMZM2G171444,GRMZM2G171406
71	AMPE2	n1518	chr10.S_1145067	10	1145067	1095067	1195067	GRMZM2G057441,GRMZM2G057525,GRMZM2G057557,GRMZM2G057576
72	AMPE2	n1533	chr3.S_199835175	3	199835175	199785175	199885175	AC211175.3_FG005,GRMZM5G879882,AC211175.3_FG006
73	AMPE2	n1555	PUT-163a-71430056-3265	1	47506391	47456391	47556391	GRMZM2G000632,GRMZM2G076537,GRMZM2G377215	GRMZM2G300692
74	AMPE2	n1562	PUT-163a-71430056-3265	1	47506391	47456391	47556391	GRMZM2G000632,GRMZM2G076537,GRMZM2G377215	GRMZM2G300692
75	AMPE2	n1569	chr1.S_47991072	1	47991072	47941072	48041072	GRMZM2G335358,GRMZM2G311465,GRMZM2G016020,GRMZM2G129872,GRMZM2G017536,GRMZM2G017400
76	AMPE2	n1570	chr1.S_47991072	1	47991072	47941072	48041072	GRMZM2G335358,GRMZM2G311465,GRMZM2G016020,GRMZM2G129872,GRMZM2G017536,GRMZM2G017400
77	AMPE2	n1570	chr4.S_187876827	4	187876827	187826827	187926827	GRMZM2G119175,GRMZM2G119219
78	AMPE2	n1585	chr1.S_297793362	1	297793362	297743362	297843362	GRMZM2G316148,GRMZM2G016892,GRMZM2G016290,GRMZM2G016774,GRMZM2G016738,GRMZM2G316345,GRMZM2G016084
79	AMPE2	n1585	chr10.S_1145067	10	1145067	1095067	1195067	GRMZM2G057441,GRMZM2G057525,GRMZM2G057557,GRMZM2G057576
aThe ID of the loci identified in GWAS.
bPosition in base pairs for the lead SNP according to version 5b.60 of the maize reference sequence.
cThe gene which sequence completely fall in the 100 kb of the loci respectively..
dThe gene which sequence partly fall in the 100 kb of the loci respectively.

## Sheet: Annotation
IDa	Stateb	Gene	Annotation
1	full	GRMZM2G162382	BHLH transcription factorPutative uncharacterized protein ;||hypothetical protein LOC100272246||hypothetical protein LOC100272246 (LOC100272246), mRNA||nucleus||Putative uncharacterized protein||regulation of transcription||transcription regulator activity
1	full	GRMZM2G162359	carbohydrate metabolic process||hydrolase activity, hydrolyzing O-glycosyl compounds||hypothetical protein LOC100274481||hypothetical protein LOC100274481 (LOC100274481), mRNA||Putative uncharacterized protein||Transcribed locus, moderately similar to NP_001142312.1 hypothetical protein LOC100274481 [Zea mays]
2	full	GRMZM2G035017	40S ribosomal protein S4Putative uncharacterized proteinRibsomal protein S4 ;;||intracellular||product:ribsomal protein S4||ribosome||RNA binding||structural constituent of ribosome||translation
2	full	GRMZM5G891724	hypothetical protein LOC100216675||hypothetical protein LOC100216675 (LOC100216675), mRNA||Putative uncharacterized protein||TSA: Zea mays contig24869, mRNA sequence
2	full	GRMZM5G881369	FAD binding protein||FAD binding protein (LOC100280986), mRNA||Putative uncharacterized protein
2	full	AC217358.3_FG003	hypothetical protein LOC100279605||LOC100279605||LOC100279605 (cl27369_1), mRNA||peptidyl-diphthamide biosynthetic process from peptidyl-histidine||Putative uncharacterized protein
2	full	GRMZM2G704150	actin cytoskeleton||cell adhesion||hypothetical protein LOC100277004||LOC100277004||LOC100277004 (pco124606), mRNA||Putative uncharacterized protein||structural molecule activity
2	full	AC217358.3_FG005	membrane||Mitochondrial prohibitin complex protein 2Putative uncharacterized protein ;||product:prohibitin||Prohibitin||prohibitin4||prohibitin4 (phb4), mRNA
2	full	GRMZM2G114992	hypothetical protein LOC100275626||hypothetical protein LOC100275626 (LOC100275626), mRNA||Putative uncharacterized protein
2	full	GRMZM2G114899	ATP binding||hypothetical protein LOC100191422||hypothetical protein LOC100191422 (LOC100191422), mRNA||protein amino acid phosphorylation||protein kinase activity||protein serine/threonine kinase activity||Putative uncharacterized protein||response to stress||Transcribed locus, moderately similar to XP_002463556.1 hypothetical protein SORBIDRAFT_01g001890 [Sorghum bicolor]
3	full	GRMZM2G330229	Full-length cDNA clone ZM_BFb0299H11||G-protein coupled receptor protein signaling pathway||hypothetical protein LOC100272503||hypothetical protein LOC100272503 (LOC100272503), mRNA||integral to membrane||Putative uncharacterized protein
3	full	GRMZM2G028547	intracellular||ribosome||rRNA binding||structural constituent of ribosome||translation
3	full	GRMZM2G069865	FMN binding||hypothetical protein LOC100192885||hypothetical protein LOC100192885 (LOC100192885), mRNA||iron ion binding||NADPH reductase TAH18||oxidation reduction||oxidoreductase activity||Putative uncharacterized protein
3	full	GRMZM5G800586	hypothetical protein LOC100273184||hypothetical protein LOC100273184 (LOC100273184), mRNA||Putative uncharacterized protein
4	full	GRMZM2G162356	anaphase-promoting complex subunit 11||anaphase-promoting complex subunit 11 (LOC100283699), mRNA||LOC100286262||LOC100286262 (pco086069b), mRNA||protein binding||zinc ion binding
4	full	GRMZM5G819965	Full-length cDNA clone ZM_BFb0113H15||Long cell-linked locus protein||product:long cell-linked locus protein||Putative uncharacterized protein||Transcribed locus, moderately similar to NP_001147023.1 long cell-linked locus protein [Zea mays]
5	full	GRMZM2G352359	cell wall||cell wall modification||enzyme inhibitor activity||pectinesterase activity
5	full	GRMZM5G866678	Clone 448859 mRNA sequence
5	full	AC191113.2_FG002	hypothetical protein LOC100383251||hypothetical protein LOC100383251 (LOC100383251), mRNA
5	full	GRMZM2G054225	Clone 1467014 mRNA sequence||DNA binding||DNA-directed RNA polymerase (EC 2.7.7.6)||DNA-directed RNA polymerase activity||DNA-directed RNA polymerase Fragment (EC 2.7.7.6)||Mutant required to maintain repression 7-1/RNA polymerase D second largest subunit 2-1||Putative uncharacterized protein||RNA polymerase IV second largest subunit||RNA polymerase IV second largest subunit (RPD2), mRNA||transcr…
6	full	GRMZM2G114650	homoiothermy||hypothetical protein LOC100278236||hypothetical protein LOC100278236 (LOC100278236), mRNA||ice binding||Putative uncharacterized protein||response to freezing
7	full	GRMZM2G104658	amino acid binding||ATP binding||ATP binding protein||ATP binding protein (LOC100281808), mRNA||ATP binding proteinPutative uncharacterized protein ;||hypothetical protein LOC100272338||LOC100272338||LOC100272338 (si945024a11), mRNA||metabolic process||protein amino acid phosphorylation||protein kinase activity||protein serine/threonine kinase activity||Putative uncharacterized protein||Transcrib…
7	full	GRMZM2G177072	hypothetical protein LOC100274275||LOC100274275||LOC100274275 (si603018d02a), mRNA||Pentatricopeptide repeat protein PPR986-12||Putative uncharacterized protein
7	full	GRMZM2G177213	binding||membrane||mitochondrial carrier protein CGI-69||mitochondrial carrier protein CGI-69 (LOC100283984), nuclear gene encoding mitochondrial protein, mRNA||mitochondrial inner membrane||transmembrane transport||transport||transporter activity
7	full	GRMZM2G104613	3-isopropylmalate dehydrogenase (EC 1.1.1.85)||3-isopropylmalate dehydrogenase 2||3-isopropylmalate dehydrogenase 2 (LOC100283376), mRNA||3-isopropylmalate dehydrogenase activity||cytoplasm||leucine biosynthetic process||magnesium ion binding||NAD or NADH binding||oxidation reduction||oxidoreductase activity, acting on the CH-OH group of donors, NAD or NADP as acceptor
7	full	GRMZM2G177151	CHCH domain containing protein||CHCH domain containing protein (LOC100284423), mRNA||Full-length cDNA clone ZM_BFb0152P01||LOC100282008||LOC100282008 (IDP2356), mRNA||TSA: Zea mays contig55569, mRNA sequence
7	full	GRMZM2G475276	NA
7	full	GRMZM2G177224	cytoplasm||GTP binding||GTPase activity||protein complex||protein polymerization
8	full	GRMZM2G007922	ATP binding||Clone 227149 mRNA sequence||DNA binding
8	full	GRMZM2G110233	Transcribed locus, moderately similar to XP_002465270.1 hypothetical protein SORBIDRAFT_01g035290 [Sorghum bicolor]||TSA: Zea mays contig38227, mRNA sequence
8	full	GRMZM2G008066	NA
8	full	GRMZM5G820529	NA
9	full	GRMZM2G162356	anaphase-promoting complex subunit 11||anaphase-promoting complex subunit 11 (LOC100283699), mRNA||LOC100286262||LOC100286262 (pco086069b), mRNA||protein binding||zinc ion binding
9	full	GRMZM5G819965	Full-length cDNA clone ZM_BFb0113H15||Long cell-linked locus protein||product:long cell-linked locus protein||Putative uncharacterized protein||Transcribed locus, moderately similar to NP_001147023.1 long cell-linked locus protein [Zea mays]
10	partly	GRMZM2G091006	DNA binding||DNA repair||endonuclease activity||intracellular||nuclease activity||nucleic acid binding||Putative uncharacterized protein
10	full	GRMZM2G591605	carbohydrate metabolic process||Clone 324616 mRNA sequence||hydrolase activity, hydrolyzing O-glycosyl compounds
10	full	GRMZM2G482232	NA
10	full	GRMZM2G176117	hypothetical protein LOC100217301||hypothetical protein LOC100217301 (LOC100217301), mRNA||Putative uncharacterized protein
10	full	GRMZM2G090747	carbohydrate metabolic process||cytoplasm||glycerol-3-phosphate catabolic process||Glycerol-3-phosphate dehydrogenase||glycerol-3-phosphate dehydrogenase (NAD+) activity||glycerol-3-phosphate dehydrogenase complex||glycerol-3-phosphate metabolic process||hypothetical protein LOC100273065||hypothetical protein LOC100273065 (LOC100273065), mRNA||NAD or NADH binding||oxidation reduction||oxidoreduct…
10	full	GRMZM2G090971	hypothetical protein LOC100193010||hypothetical protein LOC100193010 (LOC100193010), mRNA||Putative uncharacterized protein
10	full	GRMZM2G176028	protein binding||Putative uncharacterized protein||RHC1A||RHC1A (LOC100282497), mRNA||zinc ion binding
11	full	GRMZM2G072550	hypothetical protein LOC100276855||hypothetical protein LOC100276855 (LOC100276855), mRNA||Putative uncharacterized protein
11	full	GRMZM2G149126	NA
11	full	GRMZM2G703457	NA
11	full	GRMZM2G149132	catalytic activity||Full-length cDNA clone ZM_BFb0208N14||protein amino acid dephosphorylation||protein serine/threonine phosphatase activity||protein serine/threonine phosphatase complex||Putative uncharacterized protein||TSA: Zea mays contig24683, mRNA sequence
12	full	GRMZM2G112538	defense response||hypothetical protein LOC100192117||LOC100192117||LOC100192117 (IDP2565), mRNA||Pathogenesis-related protein 1||Pathogenesis-related protein 10Putative uncharacterized protein ;||response to biotic stimulus||TSA: Zea mays contig53356, mRNA sequence||TSA: Zea mays contig59747, mRNA sequence||TSA: Zea mays contig63142, mRNA sequence
12	full	GRMZM2G112488	defense response||Pathogenesis-related protein 10||response to biotic stimulus
12	full	GRMZM2G412784	NA
12	full	GRMZM2G112524	defense response||hypothetical protein LOC100192117||LOC100192117||LOC100284195||Pathogenesis-related protein 1||Pathogenesis-related protein 10Putative uncharacterized protein ;||product:pathogenesis-related protein 10||response to biotic stimulus
12	full	GRMZM2G095043	Transcribed locus, moderately similar to XP_002468010.1 hypothetical protein SORBIDRAFT_01g037980 [Sorghum bicolor]||TSA: Zea mays contig01078, mRNA sequence
13	full	GRMZM2G114650	homoiothermy||hypothetical protein LOC100278236||hypothetical protein LOC100278236 (LOC100278236), mRNA||ice binding||Putative uncharacterized protein||response to freezing
14	full	GRMZM2G361120	gluconeogenesis||phosphoenolpyruvate carboxykinase activity||purine nucleotide binding
14	full	GRMZM2G060255	LOC100284725||LOC100284725 (cl14523_1), mRNA||Putative uncharacterized protein||response to stress||Universal stress protein family protein
14	full	GRMZM2G427526	NA
15	full	GRMZM2G119175	catalytic activity||glycolysis||hypothetical protein LOC100191614||hypothetical protein LOC100191614 (LOC100191614), mRNA||magnesium ion binding||potassium ion binding||Putative uncharacterized protein||Pyruvate kinase (EC 2.7.1.40)||pyruvate kinase activity
15	full	GRMZM2G119219	Putative uncharacterized protein||Putative uncharacterized proteinStem-specific protein TSJT1 ;||stem-specific protein TSJT1||stem-specific protein TSJT1 (LOC100283989), mRNA
16	full	GRMZM2G092739	NA
16	full	AC185108.3_FG011	intracellular||zinc ion binding
16	full	GRMZM2G092752	actin cytoskeleton||cell adhesion||chromatin||DNA binding||Full-length cDNA clone ZM_BFb0167O23||homoiothermy||ice binding||ligand-dependent nuclear receptor activity||LOC100281910||LOC100281910 (IDP2477), mRNA||nucleus||regulation of transcription, DNA-dependent||response to freezing||structural constituent of cell wall||structural molecule activity
16	full	GRMZM2G181219	hypothetical protein LOC100277866||hypothetical protein LOC100277866 (LOC100277866), mRNA||Putative uncharacterized protein
16	full	AC185108.3_FG010	hypothetical protein LOC100277763||Putative uncharacterized protein
17	full	GRMZM2G007922	ATP binding||Clone 227149 mRNA sequence||DNA binding
17	full	GRMZM2G110233	Transcribed locus, moderately similar to XP_002465270.1 hypothetical protein SORBIDRAFT_01g035290 [Sorghum bicolor]||TSA: Zea mays contig38227, mRNA sequence
17	full	GRMZM2G008066	NA
17	full	GRMZM5G820529	NA
18	full	GRMZM2G162356	anaphase-promoting complex subunit 11||anaphase-promoting complex subunit 11 (LOC100283699), mRNA||LOC100286262||LOC100286262 (pco086069b), mRNA||protein binding||zinc ion binding
18	full	GRMZM5G819965	Full-length cDNA clone ZM_BFb0113H15||Long cell-linked locus protein||product:long cell-linked locus protein||Putative uncharacterized protein||Transcribed locus, moderately similar to NP_001147023.1 long cell-linked locus protein [Zea mays]
19	full	GRMZM2G072550	hypothetical protein LOC100276855||hypothetical protein LOC100276855 (LOC100276855), mRNA||Putative uncharacterized protein
19	full	GRMZM2G149126	NA
19	full	GRMZM2G703457	NA
19	full	GRMZM2G149132	catalytic activity||Full-length cDNA clone ZM_BFb0208N14||protein amino acid dephosphorylation||protein serine/threonine phosphatase activity||protein serine/threonine phosphatase complex||Putative uncharacterized protein||TSA: Zea mays contig24683, mRNA sequence
20	full	GRMZM2G042032	homoiothermy||hypothetical protein LOC100276530||ice binding||LOC100276530||LOC100276530 (umc1479), mRNA||Putative uncharacterized protein||response to freezing
20	full	GRMZM2G338037	Clone 1487327 mRNA sequence
20	full	GRMZM2G042639	ATP binding||cytoplasm||DNA repair||glutathione transferase activity||metabolic process||protein IN2-1||Putative uncharacterized protein||safener induced1||safener induced1 (saf1), mRNA||single-stranded DNA binding
20	partly	GRMZM2G041989	hypothetical protein LOC100277518||hypothetical protein LOC100277518 (LOC100277518), mRNA||Putative uncharacterized protein
20	full	GRMZM2G041955	Transcribed locus, moderately similar to XP_002465439.1 hypothetical protein SORBIDRAFT_01g038860 [Sorghum bicolor]
20	full	GRMZM2G338131	IN2-1 protein||IN2-1 protein (LOC100281225), mRNA
20	full	GRMZM2G043291	cytoplasm||glutathione transferase activity||IN2-1 protein||IN2-1 proteinPutative uncharacterized protein ;||LOC100282747||LOC100282747 (pco124824), mRNA||metabolic process
20	full	GRMZM2G042543	electron carrier activity||heme binding||iron ion binding||monooxygenase activity||oxidation reduction
21	full	GRMZM2G114650	homoiothermy||hypothetical protein LOC100278236||hypothetical protein LOC100278236 (LOC100278236), mRNA||ice binding||Putative uncharacterized protein||response to freezing
22	full	GRMZM2G156816	Anthranilate N-benzoyltransferase protein 1Putative uncharacterized protein ;||hypothetical protein LOC100279982||LOC100279982||LOC100279982 (pco076728), mRNA||Putative uncharacterized protein||transferase activity, transferring acyl groups other than amino-acyl groups
22	full	AC215260.3_FG004	Putative uncharacterized proteinRegulator of ribonuclease activity A ;||regulation of RNA metabolic process||regulator of ribonuclease activity A||regulator of ribonuclease activity A (LOC100281920), mRNA||ribonuclease inhibitor activity
22	full	AC215260.3_FG003	transferase activity, transferring acyl groups other than amino-acyl groups
22	full	GRMZM2G701355	NA
23	full	AC209208.3_FG003	identical protein binding||negative regulation of catalytic activity||proteolysis||serine-type endopeptidase activity||Transcribed locus, weakly similar to NP_001047665.1 Os02g0665300 [Oryza sativa Japonica Group]
23	full	AC209208.3_FG004	NA
23	full	AC209208.3_FG002	Aquaporin PIP1.1Putative uncharacterized protein ;||aquaporin PIP1-2||Aquaporin PIP1-2 (Plasma membrane intrinsic protein 1-2)(ZmPIP1-2)(ZmPIP1;2)(ZmPIP1b)||integral to membrane||membrane||plasma membrane intrinsic protein1||plasma membrane intrinsic protein1 (pip1b), mRNA||product:plasma membrane MIP protein||Putative uncharacterized protein||transmembrane transport||transport||transporter activ…
23	full	AC209208.3_FG001	ATP binding||protein amino acid phosphorylation||protein kinase activity||protein serine/threonine kinase activity
24	full	GRMZM2G383404	anthocyanidin 3-O-glucosyltransferase||anthocyanidin 3-O-glucosyltransferase (LOC100282556), mRNA||metabolic process||Transcribed locus, moderately similar to NP_001148936.1 anthocyanidin 3-O-glucosyltransferase [Zea mays]||transferase activity, transferring hexosyl groups
24	full	GRMZM2G114801	hypothetical protein LOC100194230||hypothetical protein LOC100194230 (LOC100194230), mRNA||Putative uncharacterized protein||Transcribed locus
24	full	GRMZM2G701092	NA
25	full	GRMZM2G092739	NA
25	full	AC185108.3_FG011	intracellular||zinc ion binding
25	full	GRMZM2G092752	actin cytoskeleton||cell adhesion||chromatin||DNA binding||Full-length cDNA clone ZM_BFb0167O23||homoiothermy||ice binding||ligand-dependent nuclear receptor activity||LOC100281910||LOC100281910 (IDP2477), mRNA||nucleus||regulation of transcription, DNA-dependent||response to freezing||structural constituent of cell wall||structural molecule activity
25	full	GRMZM2G181219	hypothetical protein LOC100277866||hypothetical protein LOC100277866 (LOC100277866), mRNA||Putative uncharacterized protein
25	partly	GRMZM2G167902	Transcribed locus
25	full	AC185108.3_FG010	hypothetical protein LOC100277763||Putative uncharacterized protein
26	full	GRMZM5G810847	NA
26	full	GRMZM2G335377	hypothetical protein LOC100274749||hypothetical protein LOC100274749 (LOC100274749), mRNA||Putative uncharacterized protein
26	full	GRMZM2G449681	regulation of transcription||sequence-specific DNA binding||transcription factor activity||type I hypersensitivity||WRKY53 - superfamily of TFs having WRKY and zinc finger domains||WRKY53 - superfamily of TFs having WRKY and zinc finger domains (LOC100281160), mRNA||WRKY53-superfamily of TFs having WRKY and zinc finger domains
27	full	GRMZM2G089553	NA
27	full	GRMZM2G059590	TSA: Zea mays contig06567, mRNA sequence||TSA: Zea mays contig20911, mRNA sequence
28	full	GRMZM2G134130	homoiothermy||ice binding||integral to membrane||manganese ion binding||photosynthesis||photosystem II||photosystem II core complex proteins psbY||photosystem II core complex proteins psbY (LOC100280994), mRNA||response to freezing
28	full	GRMZM2G134066	hypothetical protein LOC100277880||hypothetical protein LOC100277880 (LOC100277880), mRNA||Putative uncharacterized protein||type I hypersensitivity
28	partly	GRMZM2G412470	Clone Contig146.F mRNA sequence||Full-length cDNA clone ZM_BFb0324B22||G-protein coupled receptor activity||G-protein coupled receptor protein signaling pathway||integral to membrane||Transcribed locus, weakly similar to NP_001053119.1 Os04g0482800 [Oryza sativa Japonica Group]||TSA: Zea mays contig36909, mRNA sequence
28	full	GRMZM2G134134	electron carrier activity||hypothetical protein LOC100216648||intracellular||iron-sulfur cluster binding||LOC100216648||LOC100216648 (csu474(rpS14)), mRNA||oxidation reduction||oxidoreductase activity||Putative uncharacterized protein||ribosome||structural constituent of ribosome||translation||tricarboxylic acid cycle||TSA: Zea mays contig07408, mRNA sequence
29	partly	GRMZM2G156174	hypothetical protein LOC100272301||LOC100272301||LOC100272301 (si486016f12b), mRNA||Putative uncharacterized protein||Transcribed locus, strongly similar to XP_002447063.1 hypothetical protein SORBIDRAFT_06g027930 [Sorghum bicolor]||TSA: Zea mays contig36660, mRNA sequence
29	full	GRMZM2G156145	ATP binding||binding||enzyme regulator activity||membrane||peptide transport||peptide transporter activity||proteasome complex||regulation of protein catabolic process||Transcribed locus, moderately similar to XP_002448494.1 hypothetical protein SORBIDRAFT_06g027940 [Sorghum bicolor]||TSA: Zea mays contig12442, mRNA sequence
29	full	GRMZM2G456547	NA
29	partly	GRMZM2G155949	Full-length cDNA clone ZM_BFb0284L08||Putative uncharacterized protein
29	full	GRMZM2G156004	DNA binding||ligand-dependent nuclear receptor activity||nucleus||regulation of transcription, DNA-dependent||transferase||transferase (LOC100284404), mRNA||transferase activity, transferring acyl groups other than amino-acyl groups
29	full	GRMZM2G155991	catalytic activity||homoiothermy||ice binding||protein phosphatase 2C||protein phosphatase 2C (LOC100282344), mRNA||Protein phosphatase 2CPutative uncharacterized protein ;||Putative uncharacterized protein||response to freezing
29	full	GRMZM2G156013	ATP binding||hypothetical protein LOC100279233||hypothetical protein LOC100279233 (LOC100279233), mRNA||protein amino acid phosphorylation||protein kinase activity||protein serine/threonine kinase activity||Putative uncharacterized protein||serine/threonine protein kinase||serine/threonine protein kinase (LOC100283438), mRNA
30	full	GRMZM2G044908	HIT zinc finger family protein||Putative uncharacterized protein||Transcribed locus
30	full	GRMZM2G343688	hypothetical protein LOC100217311||hypothetical protein LOC100217311 (LOC100217311), mRNA||Putative uncharacterized protein
30	full	GRMZM2G045090	catalytic activity||hydrolase activity||Transcribed locus, strongly similar to XP_002465051.1 hypothetical protein SORBIDRAFT_01g031300 [Sorghum bicolor]||TSA: Zea mays contig39575, mRNA sequence
30	full	GRMZM2G045067	binding||Clone 395274 mRNA sequence
30	full	GRMZM2G044481	lyase activity||magnesium ion binding||metabolic process||Putative uncharacterized protein
31	full	GRMZM2G162356	anaphase-promoting complex subunit 11||anaphase-promoting complex subunit 11 (LOC100283699), mRNA||LOC100286262||LOC100286262 (pco086069b), mRNA||protein binding||zinc ion binding
31	full	GRMZM5G819965	Full-length cDNA clone ZM_BFb0113H15||Long cell-linked locus protein||product:long cell-linked locus protein||Putative uncharacterized protein||Transcribed locus, moderately similar to NP_001147023.1 long cell-linked locus protein [Zea mays]
32	full	GRMZM5G888620	metabolic process||transferase activity, transferring hexosyl groups
32	full	GRMZM2G030080	hypothetical protein LOC100274287||hypothetical protein LOC100274287 (LOC100274287), mRNA||Putative uncharacterized protein
32	full	GRMZM2G029547	3-beta-hydroxy-delta5-steroid dehydrogenase activity||catalytic activity||cellular metabolic process||coenzyme binding||DNA binding||dopamine receptor activity||Full-length cDNA clone ZM_BFc0097C04||G-protein coupled receptor protein signaling pathway||integral to membrane||ligand-dependent nuclear receptor activity||metabolic process||nucleus||oxidation reduction||oxidoreductase activity||regula…
33	full	GRMZM2G145104	cytochrome complex assembly||heme transport||heme transporter activity||Hypothetical protein LOC100384569||hypothetical protein LOC100384569 (LOC100384569), mRNA||membrane||zinc ion binding
34	full	GRMZM2G149847	ATP binding||GTP binding||GTPase activity||intracellular||intracellular protein transport||LOC100282517||LOC100282517 (pco128668), mRNA||nucleocytoplasmic transport||protein binding||protein transport||Putative uncharacterized protein||Ras-related protein ARA-3||regulation of transcription, DNA-dependent||signal transduction||small GTPase mediated signal transduction||Transcribed locus, strongly …
34	full	GRMZM2G008898	Clone 1471495 mRNA sequence||nucleus||regulation of transcription||transcription regulator activity
34	full	GRMZM2G703437	DNA binding||ligand-dependent nuclear receptor activity||nucleic acid binding||nucleus||regulation of transcription, DNA-dependent||zinc ion binding
34	full	GRMZM2G310548	Hypothetical LOC100278861||hypothetical protein LOC100276941||hypothetical protein LOC100276941 (LOC100276941), mRNA||hypothetical protein LOC100279099||hypothetical protein LOC100279099 (LOC100279099), mRNA||Putative uncharacterized protein||TSA: Zea mays contig38593, mRNA sequence
34	full	GRMZM5G843555	hypothetical protein LOC100272381||hypothetical protein LOC100272381 (LOC100272381), mRNA||iron ion binding||L-ascorbic acid binding||oxidation reduction||oxidoreductase activity||oxidoreductase activity, acting on paired donors, with incorporation or reduction of molecular oxygen||Putative uncharacterized protein
34	full	GRMZM2G149841	galactosyltransferase activity||membrane||protein amino acid glycosylation||sugar binding||Transcribed locus, weakly similar to NP_001059116.1 Os07g0195200 [Oryza sativa Japonica Group]||TSA: Zea mays contig06360, mRNA sequence
34	full	GRMZM2G149935	Clone EL01N0552H05 mRNA sequence||galactosyltransferase activity||Galactosyltransferase/ transferase, transferring hexosyl groups||LOC100280586||LOC100280586 (si605047e03), mRNA||membrane||protein amino acid glycosylation||Putative uncharacterized protein||sugar binding
34	full	GRMZM2G008919	hypothetical protein LOC100191650||integral to membrane||LOC100191650||LOC100191650 (pco097999), mRNA||Putative uncharacterized protein||Putative uncharacterized proteinVesicle-associated membrane protein 725 ;||Transcribed locus||Transcribed locus, moderately similar to NP_001059109.1 Os07g0194000 [Oryza sativa Japonica Group]||transport||vesicle-associated membrane protein 725||vesicle-associat…
34	full	GRMZM2G008765	hypothetical protein LOC100192510||hypothetical protein LOC100192510 (LOC100192510), mRNA||Putative uncharacterized protein||RNA processing
34	full	GRMZM2G008862	alpha2-adrenergic receptor activity||cell adhesion||dopamine receptor activity||G-protein coupled receptor protein signaling pathway||integral to membrane||ossification||Transcribed locus, moderately similar to XP_002461627.1 hypothetical protein SORBIDRAFT_02g005710 [Sorghum bicolor]||TSA: Zea mays contig37711, mRNA sequence
35	full	GRMZM5G856095	NA
35	full	GRMZM2G085054	benzoxazinone synthesis8||benzoxazinone synthesis8 (bx8), mRNA||metabolic process||product:UDP-glucosyltransferase BX8||transferase activity, transferring hexosyl groups||UDP-glucosyltransferase BX8
35	partly	GRMZM2G085661	benzoxazinone synthesis2||benzoxazinone synthesis2 (bx2), mRNA||Cytochrome P450 71C4 (EC 1.14.-.-)(Protein benzoxazineless 2)||electron carrier activity||heme binding||iron ion binding||monooxygenase activity||oxidation reduction||Putative uncharacterized protein||Transcribed locus, moderately similar to NP_001131317.1 benzoxazinone synthesis2 [Zea mays]
35	full	GRMZM2G085381	benzoxazinless1||benzoxazinless1 (bx1), mRNA||catalytic activity||homoiothermy||ice binding||Indole-3-glycerol phosphate lyase||indole-3-glycerol phosphate lyase, chloroplastic precursor||Indole-3-glycerol phosphate lyase, chloroplastic Precursor (EC 4.1.2.8)(Indole synthase)(Tryptophan synthase alpha chain)(EC 4.2.1.20)(Benzoxazineless 1)||metabolic process||product:indole synthase||Putative unc…
35	full	GRMZM2G085303	Clone 1452150 mRNA sequence||Clone 257486 mRNA sequence
36	partly	GRMZM2G092749	hypothetical protein LOC100191505||LOC100191505||LOC100191505 (TIDP3037), mRNA||Putative uncharacterized protein||Rho guanyl-nucleotide exchange factor activity||Transcribed locus, strongly similar to NP_001130409.1 hypothetical protein LOC100191505 [Zea mays]
36	full	GRMZM2G325001	binding||membrane||transmembrane transport||transport
36	full	GRMZM2G028605	hypothetical protein LOC100382871||hypothetical protein LOC100382871 (LOC100382871), mRNA||Putative uncharacterized protein
36	full	AC204604.3_FG008	LOC100284816||LOC100284816 (pco101414), mRNA||Putative uncharacterized protein
36	full	GRMZM2G325038	transcription factor GT-3b||transcription factor GT-3b (LOC100283763), mRNA
36	full	GRMZM2G092959	hypothetical protein LOC100382728||hypothetical protein LOC100382728 (LOC100382728), mRNA||Putative uncharacterized protein||TSA: Zea mays contig32035, mRNA sequence
36	full	GRMZM2G325019	endonuclease activity||protein binding||TSA: Zea mays contig10514, mRNA sequence||TSA: Zea mays contig39107, mRNA sequence
37	full	GRMZM5G856095	NA
37	full	GRMZM2G085054	benzoxazinone synthesis8||benzoxazinone synthesis8 (bx8), mRNA||metabolic process||product:UDP-glucosyltransferase BX8||transferase activity, transferring hexosyl groups||UDP-glucosyltransferase BX8
37	partly	GRMZM2G085661	benzoxazinone synthesis2||benzoxazinone synthesis2 (bx2), mRNA||Cytochrome P450 71C4 (EC 1.14.-.-)(Protein benzoxazineless 2)||electron carrier activity||heme binding||iron ion binding||monooxygenase activity||oxidation reduction||Putative uncharacterized protein||Transcribed locus, moderately similar to NP_001131317.1 benzoxazinone synthesis2 [Zea mays]
37	full	GRMZM2G085381	benzoxazinless1||benzoxazinless1 (bx1), mRNA||catalytic activity||homoiothermy||ice binding||Indole-3-glycerol phosphate lyase||indole-3-glycerol phosphate lyase, chloroplastic precursor||Indole-3-glycerol phosphate lyase, chloroplastic Precursor (EC 4.1.2.8)(Indole synthase)(Tryptophan synthase alpha chain)(EC 4.2.1.20)(Benzoxazineless 1)||metabolic process||product:indole synthase||Putative unc…
37	full	GRMZM2G085303	Clone 1452150 mRNA sequence||Clone 257486 mRNA sequence
38	full	GRMZM2G017400	NA
38	full	GRMZM2G017536	Clone 1460229 mRNA sequence||Clone 318237 mRNA sequence||Hypothetical protein LOC100193341||Putative uncharacterized protein
38	full	GRMZM2G016020	A-type R2R3 Myb protein Fragment||A-type R2R3 Myb proteinPericarp color 1 Fragment ;||DNA binding||product:myb-like transcription factor
38	full	GRMZM2G311465	NA
38	full	GRMZM2G129872	A-type R2R3 Myb protein Fragment||A-type R2R3 Myb proteinPericarp color 1 Fragment ;||DNA binding||product:myb-like transcription factor
38	full	GRMZM2G335358	NA
39	full	GRMZM2G094168	Hypothetical protein LOC100216682||hypothetical protein LOC100216682 (LOC100216682), mRNA||intracellular||Putative uncharacterized protein||zinc ion binding
40	full	GRMZM2G422670	hydrolase activity, acting on ester bonds
40	full	GRMZM2G100020	Clone 1446633 mRNA sequence
40	full	GRMZM2G422671	expressed in cucumber hypocotyls||expressed in cucumber hypocotyls (LOC100281132), mRNA||homoiothermy||ice binding||response to freezing
40	full	GRMZM2G422649	hydrolase activity||hypothetical protein LOC100279987||hypothetical protein LOC100279987 (LOC100279987), mRNA||Putative uncharacterized protein
40	full	GRMZM2G099987	homoiothermy||hypothetical protein LOC100274821||hypothetical protein LOC100274821 (LOC100274821), mRNA||ice binding||Putative uncharacterized protein||response to freezing||Transcribed locus
41	full	GRMZM5G811797	ATP binding||GTP binding||GTPase activity||Hypothetical protein LOC100272622||hypothetical protein LOC100272622 (LOC100272622), mRNA||intracellular||intracellular protein transport||nucleocytoplasmic transport||protein binding||protein transport||Putative uncharacterized protein||regulation of transcription, DNA-dependent||signal transduction||small GTPase mediated signal transduction||Transcribe…
41	full	GRMZM2G035651	hypothetical protein LOC100192475||hypothetical protein LOC100192475 (LOC100192475), mRNA||Import inner membrane translocase subunit TIM50Putative uncharacterized protein ;
41	full	AC209819.3_FG012	cellular carbohydrate metabolic process||glycolysis||GTP binding||GTPase activity||intracellular||intracellular protein transport||nucleocytoplasmic transport||oxidation reduction||oxidoreductase activity, acting on the CH-OH group of donors, NAD or NADP as acceptor||protein binding||protein transport||Putative ROP family GTPase ROP7Putative Rop family GTPase, ROP7Putative uncharacterized protein…
41	full	AC209819.3_FG010	NA
41	full	GRMZM2G035944	hypothetical protein LOC100194214||hypothetical protein LOC100194214 (LOC100194214), mRNA||Putative uncharacterized protein
42	full	GRMZM2G057441	ATP binding||catalytic activity||hypothetical protein LOC100381933||hypothetical protein LOC100381933 (LOC100381933), mRNA||protein modification process||Putative uncharacterized protein||small protein activating enzyme activity||TSA: Zea mays contig50657, mRNA sequence
42	full	GRMZM2G057557	outer membrane||Transcribed locus, moderately similar to XP_002442651.1 hypothetical protein SORBIDRAFT_08g000515 [Sorghum bicolor]||TSA: Zea mays contig01075, mRNA sequence
42	full	GRMZM2G057525	hypothetical protein LOC100384457||hypothetical protein LOC100384457 (LOC100384457), mRNA||Putative uncharacterized protein
42	full	GRMZM2G057576	binding||clathrin coat of coated pit||clathrin coat of trans-Golgi network vesicle||intracellular protein transport||protein binding||structural molecule activity||Transcribed locus, strongly similar to NP_001065530.1 Os11g0104900 [Oryza sativa (japonica cultivar-group)]||TSA: Zea mays contig09541, mRNA sequence||TSA: Zea mays contig10540, mRNA sequence||vesicle-mediated transport
43	partly	GRMZM2G031308	endoplasmic reticulum||Putative uncharacterized proteinSeed maturation protein ;||seed maturation protein||seed maturation protein (LOC100283279), mRNA
43	full	AC190883.2_FG005	NA
43	full	GRMZM2G122072	Hypothetical protein LOC100192604||hypothetical protein LOC100192604 (LOC100192604), mRNA||hypothetical protein LOC100274555||hypothetical protein LOC100274555 (LOC100274555), mRNA||metabolic process||Putative uncharacterized protein||transferase activity, transferring hexosyl groups
43	full	GRMZM2G078756	aminoacyl-tRNA ligase activity||ATP binding||ATP binding protein||ATP binding proteinPutative uncharacterized protein ;||cytoplasm||hypothetical protein LOC100194290||hypothetical protein LOC100194290 (LOC100194290), mRNA||hypothetical protein LOC100280209||hypothetical protein LOC100280209 (LOC100280209), mRNA||magnesium ion binding||nucleotide binding||phenylalanine-tRNA ligase activity||phenyl…
43	full	GRMZM2G078771	harpin-induced protein||harpin-induced protein (LOC100280903), mRNA||homoiothermy||ice binding||response to desiccation||response to freezing
43	full	GRMZM2G381025	metabolic process||transferase activity, transferring hexosyl groups
44	full	GRMZM2G162356	anaphase-promoting complex subunit 11||anaphase-promoting complex subunit 11 (LOC100283699), mRNA||LOC100286262||LOC100286262 (pco086069b), mRNA||protein binding||zinc ion binding
44	full	GRMZM5G819965	Full-length cDNA clone ZM_BFb0113H15||Long cell-linked locus protein||product:long cell-linked locus protein||Putative uncharacterized protein||Transcribed locus, moderately similar to NP_001147023.1 long cell-linked locus protein [Zea mays]
45	full	GRMZM2G162356	anaphase-promoting complex subunit 11||anaphase-promoting complex subunit 11 (LOC100283699), mRNA||LOC100286262||LOC100286262 (pco086069b), mRNA||protein binding||zinc ion binding
45	full	GRMZM5G819965	Full-length cDNA clone ZM_BFb0113H15||Long cell-linked locus protein||product:long cell-linked locus protein||Putative uncharacterized protein||Transcribed locus, moderately similar to NP_001147023.1 long cell-linked locus protein [Zea mays]
46	full	GRMZM2G162356	anaphase-promoting complex subunit 11||anaphase-promoting complex subunit 11 (LOC100283699), mRNA||LOC100286262||LOC100286262 (pco086069b), mRNA||protein binding||zinc ion binding
46	full	GRMZM5G819965	Full-length cDNA clone ZM_BFb0113H15||Long cell-linked locus protein||product:long cell-linked locus protein||Putative uncharacterized protein||Transcribed locus, moderately similar to NP_001147023.1 long cell-linked locus protein [Zea mays]
47	full	GRMZM2G018074	ATP binding||ATPase activity||nucleoside-triphosphatase activity||nucleotide binding||TSA: Zea mays contig08972, mRNA sequence
48	full	GRMZM2G097812	Hypothetical protein LOC100217006||Hypothetical protein LOC100304317||Hypothetical protein LOC100383670||Putative uncharacterized protein||TSA: Zea mays contig15608, mRNA sequence||TSA: Zea mays contig34517, mRNA sequence
48	full	GRMZM2G177982	hypothetical protein LOC100273778||hypothetical protein LOC100273778 (LOC100273778), mRNA||Putative uncharacterized protein
48	full	GRMZM2G177984	Transcribed locus
48	full	GRMZM2G478876	ATP binding||membrane||protein amino acid phosphorylation||protein kinase activity||protein serine/threonine kinase activity||TSA: Zea mays contig14764, mRNA sequence
48	full	GRMZM2G097898	5'-3' exonuclease activity||catalytic activity||DNA binding||DNA polymerase I||DNA polymerase I (LOC100285516), mRNA||DNA polymerase IPutative uncharacterized protein ;||nucleus||regulation of transcription, DNA-dependent||steroid binding||steroid hormone receptor activity
49	full	AC206780.3_FG004	nucleic acid binding||zinc ion binding
49	full	GRMZM2G069603	dnaJ subfamily B member 4||dnaJ subfamily B member 4 (LOC100282146), mRNA||DnaJ subfamily B member 4Putative uncharacterized protein ;||heat shock protein binding||protein folding||Transcribed locus, strongly similar to NP_001148530.1 dnaJ subfamily B member 4 [Zea mays]||unfolded protein binding
49	full	GRMZM2G069569	hypothetical protein LOC100279074||hypothetical protein LOC100279074 (LOC100279074), mRNA||Putative uncharacterized protein
49	full	GRMZM2G324162	homoiothermy||ice binding||response to freezing
49	full	GRMZM2G069486	beta-amylase activity||Clone 379986 mRNA sequence||polysaccharide catabolic process||Transcribed locus, moderately similar to XP_002451472.1 hypothetical protein SORBIDRAFT_04g002450 [Sorghum bicolor]||TSA: Zea mays contig22089, mRNA sequence
49	full	GRMZM2G023528	6-phosphofructokinase activity||6-phosphofructokinase complex||catalytic activity||cobalamin biosynthetic process||Glutamine amidotransferase subunit pdxTPutative uncharacterized protein ;||glycolysis||LOC100280887||LOC100280887 (AY109859), mRNA
49	full	GRMZM2G023399	ATP binding||dTDP biosynthetic process||thymidylate kinase activity
49	full	GRMZM2G106053	hypothetical protein LOC100382661||hypothetical protein LOC100382661 (LOC100382661), mRNA
49	full	GRMZM2G373914	LOC100277706||Putative uncharacterized protein
50	full	GRMZM2G057441	ATP binding||catalytic activity||hypothetical protein LOC100381933||hypothetical protein LOC100381933 (LOC100381933), mRNA||protein modification process||Putative uncharacterized protein||small protein activating enzyme activity||TSA: Zea mays contig50657, mRNA sequence
50	full	GRMZM2G057557	outer membrane||Transcribed locus, moderately similar to XP_002442651.1 hypothetical protein SORBIDRAFT_08g000515 [Sorghum bicolor]||TSA: Zea mays contig01075, mRNA sequence
50	full	GRMZM2G057525	hypothetical protein LOC100384457||hypothetical protein LOC100384457 (LOC100384457), mRNA||Putative uncharacterized protein
50	full	GRMZM2G057576	binding||clathrin coat of coated pit||clathrin coat of trans-Golgi network vesicle||intracellular protein transport||protein binding||structural molecule activity||Transcribed locus, strongly similar to NP_001065530.1 Os11g0104900 [Oryza sativa (japonica cultivar-group)]||TSA: Zea mays contig09541, mRNA sequence||TSA: Zea mays contig10540, mRNA sequence||vesicle-mediated transport
51	full	GRMZM2G478382	NA
51	full	GRMZM2G455564	cell wall||cell wall modification||pectinesterase activity
51	full	GRMZM2G155729	hypothetical protein LOC100383496||hypothetical protein LOC100383496 (LOC100383496), mRNA||metabolic process||nucleotidyltransferase activity||Putative uncharacterized protein
51	full	GRMZM2G478370	DNA binding||Hypothetical protein LOC100384305||TSA: Zea mays contig33093, mRNA sequence
52	full	GRMZM2G162356	anaphase-promoting complex subunit 11||anaphase-promoting complex subunit 11 (LOC100283699), mRNA||LOC100286262||LOC100286262 (pco086069b), mRNA||protein binding||zinc ion binding
52	full	GRMZM5G819965	Full-length cDNA clone ZM_BFb0113H15||Long cell-linked locus protein||product:long cell-linked locus protein||Putative uncharacterized protein||Transcribed locus, moderately similar to NP_001147023.1 long cell-linked locus protein [Zea mays]
53	full	GRMZM2G162356	anaphase-promoting complex subunit 11||anaphase-promoting complex subunit 11 (LOC100283699), mRNA||LOC100286262||LOC100286262 (pco086069b), mRNA||protein binding||zinc ion binding
53	full	GRMZM5G819965	Full-length cDNA clone ZM_BFb0113H15||Long cell-linked locus protein||product:long cell-linked locus protein||Putative uncharacterized protein||Transcribed locus, moderately similar to NP_001147023.1 long cell-linked locus protein [Zea mays]
54	full	GRMZM2G062391	LOC100286334||LOC100286334 (pco124988), mRNA||nucleus||protein dimerization activity||Putative uncharacterized protein||regulation of transcription, DNA-dependent||sequence-specific DNA binding||transcription factor activity||Transcription factor RF2b
54	full	GRMZM2G062425	hypothetical protein LOC100193297||LOC100193297||LOC100193297 (csu941), mRNA||Protein LRP16||Putative uncharacterized protein||Transcribed locus
55	full	GRMZM2G106622	ABA-responsive protein||ABA-responsive protein (LOC100285725), mRNA||Putative uncharacterized protein
56	full	GRMZM2G162356	anaphase-promoting complex subunit 11||anaphase-promoting complex subunit 11 (LOC100283699), mRNA||LOC100286262||LOC100286262 (pco086069b), mRNA||protein binding||zinc ion binding
56	full	GRMZM5G819965	Full-length cDNA clone ZM_BFb0113H15||Long cell-linked locus protein||product:long cell-linked locus protein||Putative uncharacterized protein||Transcribed locus, moderately similar to NP_001147023.1 long cell-linked locus protein [Zea mays]
57	full	GRMZM2G700148	binding||intracellular protein transport||membrane coat||protein binding||vesicle-mediated transport
57	full	GRMZM2G064600	binding||catalytic activity||metabolic process||mitochondrial import inner membrane translocase subunit tim23||mitochondrial import inner membrane translocase subunit tim23 (LOC100283668), nuclear gene encoding mitochondrial protein, mRNA||mitochondrial inner membrane||protein transport||protein transporter activity||Putative uncharacterized protein
57	full	GRMZM2G092741	clathrin adaptor complex||hypothetical protein LOC100384187||hypothetical protein LOC100384187 (LOC100384187), mRNA||intracellular protein transport||membrane coat||protein binding||Putative uncharacterized protein||vesicle-mediated transport
57	full	GRMZM2G092776	ATP binding||homoiothermy||hypothetical protein LOC100193799||hypothetical protein LOC100193799 (LOC100193799), mRNA||ice binding||protein amino acid phosphorylation||protein kinase activity||protein serine/threonine kinase activity||Putative uncharacterized protein||receptor protein kinase CRINKLY4||receptor protein kinase CRINKLY4 (LOC100284687), mRNA||response to freezing||TSA: Zea mays contig…
57	full	GRMZM2G092723	ATP binding||chromosome||Clone 378796 mRNA sequence||DNA binding||DNA topoisomerase activity||DNA topological change
57	full	GRMZM2G064563	chloride transport||Major Facilitator superfamily protein||major Facilitator superfamily protein (LOC100283588), mRNA||membrane||Putative uncharacterized protein||transmembrane transport||transport||voltage-gated chloride channel activity
57	full	GRMZM2G393529	hypothetical protein LOC100275828||hypothetical protein LOC100275828 (LOC100275828), mRNA||hypothetical protein LOC100275875||hypothetical protein LOC100275875 (LOC100275875), mRNA||Putative uncharacterized protein
57	full	GRMZM2G393471	DNA binding||histone modification||nucleus||protein binding||transcription initiation||TSA: Zea mays contig13244, mRNA sequence||TSA: Zea mays contig35846, mRNA sequence||TSA: Zea mays contig54529, mRNA sequence||zinc ion binding
58	full	GRMZM2G162356	anaphase-promoting complex subunit 11||anaphase-promoting complex subunit 11 (LOC100283699), mRNA||LOC100286262||LOC100286262 (pco086069b), mRNA||protein binding||zinc ion binding
58	full	GRMZM5G819965	Full-length cDNA clone ZM_BFb0113H15||Long cell-linked locus protein||product:long cell-linked locus protein||Putative uncharacterized protein||Transcribed locus, moderately similar to NP_001147023.1 long cell-linked locus protein [Zea mays]
59	full	GRMZM2G087426	NA
59	full	GRMZM2G060284	ATP binding||catalytic activity||hypothetical protein LOC100216909||hypothetical protein LOC100216909 (LOC100216909), mRNA||Putative uncharacterized protein||RNA polymerase II transcription factor activity||transcription factor TFIIF complex||transcription initiation from RNA polymerase II promoter
59	full	GRMZM2G060327	ubiquitin thiolesterase activity||ubiquitin-dependent protein catabolic process
60	full	GRMZM2G383404	anthocyanidin 3-O-glucosyltransferase||anthocyanidin 3-O-glucosyltransferase (LOC100282556), mRNA||metabolic process||Transcribed locus, moderately similar to NP_001148936.1 anthocyanidin 3-O-glucosyltransferase [Zea mays]||transferase activity, transferring hexosyl groups
60	full	GRMZM2G114801	hypothetical protein LOC100194230||hypothetical protein LOC100194230 (LOC100194230), mRNA||Putative uncharacterized protein||Transcribed locus
60	full	GRMZM2G701092	NA
61	partly	GRMZM2G156174	hypothetical protein LOC100272301||LOC100272301||LOC100272301 (si486016f12b), mRNA||Putative uncharacterized protein||Transcribed locus, strongly similar to XP_002447063.1 hypothetical protein SORBIDRAFT_06g027930 [Sorghum bicolor]||TSA: Zea mays contig36660, mRNA sequence
61	full	GRMZM2G156145	ATP binding||binding||enzyme regulator activity||membrane||peptide transport||peptide transporter activity||proteasome complex||regulation of protein catabolic process||Transcribed locus, moderately similar to XP_002448494.1 hypothetical protein SORBIDRAFT_06g027940 [Sorghum bicolor]||TSA: Zea mays contig12442, mRNA sequence
61	full	GRMZM2G456547	NA
61	partly	GRMZM2G155949	Full-length cDNA clone ZM_BFb0284L08||Putative uncharacterized protein
61	full	GRMZM2G156004	DNA binding||ligand-dependent nuclear receptor activity||nucleus||regulation of transcription, DNA-dependent||transferase||transferase (LOC100284404), mRNA||transferase activity, transferring acyl groups other than amino-acyl groups
61	full	GRMZM2G155991	catalytic activity||homoiothermy||ice binding||protein phosphatase 2C||protein phosphatase 2C (LOC100282344), mRNA||Protein phosphatase 2CPutative uncharacterized protein ;||Putative uncharacterized protein||response to freezing
61	full	GRMZM2G156013	ATP binding||hypothetical protein LOC100279233||hypothetical protein LOC100279233 (LOC100279233), mRNA||protein amino acid phosphorylation||protein kinase activity||protein serine/threonine kinase activity||Putative uncharacterized protein||serine/threonine protein kinase||serine/threonine protein kinase (LOC100283438), mRNA
62	full	GRMZM2G119175	catalytic activity||glycolysis||hypothetical protein LOC100191614||hypothetical protein LOC100191614 (LOC100191614), mRNA||magnesium ion binding||potassium ion binding||Putative uncharacterized protein||Pyruvate kinase (EC 2.7.1.40)||pyruvate kinase activity
62	full	GRMZM2G119219	Putative uncharacterized protein||Putative uncharacterized proteinStem-specific protein TSJT1 ;||stem-specific protein TSJT1||stem-specific protein TSJT1 (LOC100283989), mRNA
63	full	GRMZM2G162356	anaphase-promoting complex subunit 11||anaphase-promoting complex subunit 11 (LOC100283699), mRNA||LOC100286262||LOC100286262 (pco086069b), mRNA||protein binding||zinc ion binding
63	full	GRMZM5G819965	Full-length cDNA clone ZM_BFb0113H15||Long cell-linked locus protein||product:long cell-linked locus protein||Putative uncharacterized protein||Transcribed locus, moderately similar to NP_001147023.1 long cell-linked locus protein [Zea mays]
64	full	GRMZM2G017033	NA
64	full	GRMZM2G016923	Full-length cDNA clone ZM_BFb0338I21||Putative uncharacterized protein
65	full	GRMZM2G336975	calcium ion binding||EF hand family protein||EF hand family protein (LOC100286198), mRNA
65	full	GRMZM2G031143	Full-length cDNA clone ZM_BFb0162E16||hypothetical protein LOC100277271||hypothetical protein LOC100277271 (LOC100277271), mRNA||hypothetical protein LOC100277922||hypothetical protein LOC100277922 (LOC100277922), mRNA||Putative uncharacterized protein||TSA: Zea mays contig38582, mRNA sequence||TSA: Zea mays contig39797, mRNA sequence
66	full	GRMZM2G000586	2,3-dihydro-2,3-dihydroxybenzoate dehydrogenase activity||alcohol dehydrogenase (NAD) activity||enterobactin biosynthetic process||metabolic process||oxidation reduction||oxidoreductase activity
66	full	GRMZM2G000531	C-4 methylsterol oxidase||endoplasmic reticulum||fatty acid biosynthetic process||iron ion binding||LOC542766||LOC542766 (gpm633), mRNA||oxidation reduction||oxidoreductase activity||product:putative sterol 4-alpha-methyl-oxidase||Putative sterol 4-alpha-methyl-oxidase||Putative uncharacterized protein
67	full	GRMZM2G162356	anaphase-promoting complex subunit 11||anaphase-promoting complex subunit 11 (LOC100283699), mRNA||LOC100286262||LOC100286262 (pco086069b), mRNA||protein binding||zinc ion binding
67	full	GRMZM5G819965	Full-length cDNA clone ZM_BFb0113H15||Long cell-linked locus protein||product:long cell-linked locus protein||Putative uncharacterized protein||Transcribed locus, moderately similar to NP_001147023.1 long cell-linked locus protein [Zea mays]
68	full	GRMZM2G344279	large ribosomal subunit||ribosome||structural constituent of ribosome||transcription regulator activity||translation
69	full	GRMZM2G129034	m27 protein||m27 protein (m27), mRNA||nucleus||product:putative MADS-domain transcription factor||Putative MADS-domain transcription factorPutative uncharacterized protein ;||Putative uncharacterized protein||regulation of transcription, DNA-dependent||sequence-specific DNA binding||transcription factor activity
70	full	GRMZM2G031952	cytoskeleton||ELMO domain-containing protein 2Putative uncharacterized protein ;||Hypothetical protein LOC100274345||hypothetical protein LOC100274345 (LOC100274345), mRNA||phagocytosis||Putative uncharacterized protein
70	full	GRMZM2G171406	hypothetical protein LOC100217229||hypothetical protein LOC100217229 (LOC100217229), mRNA||Putative uncharacterized protein||structural molecule activity
70	full	GRMZM2G171444	50S ribosomal protein L19||intracellular||protein binding||Putative uncharacterized protein||ribosomal protein L19||ribosomal protein L19 (rpl19), mRNA||ribosome||structural constituent of ribosome||translation
71	full	GRMZM2G057441	ATP binding||catalytic activity||hypothetical protein LOC100381933||hypothetical protein LOC100381933 (LOC100381933), mRNA||protein modification process||Putative uncharacterized protein||small protein activating enzyme activity||TSA: Zea mays contig50657, mRNA sequence
71	full	GRMZM2G057557	outer membrane||Transcribed locus, moderately similar to XP_002442651.1 hypothetical protein SORBIDRAFT_08g000515 [Sorghum bicolor]||TSA: Zea mays contig01075, mRNA sequence
71	full	GRMZM2G057525	hypothetical protein LOC100384457||hypothetical protein LOC100384457 (LOC100384457), mRNA||Putative uncharacterized protein
71	full	GRMZM2G057576	binding||clathrin coat of coated pit||clathrin coat of trans-Golgi network vesicle||intracellular protein transport||protein binding||structural molecule activity||Transcribed locus, strongly similar to NP_001065530.1 Os11g0104900 [Oryza sativa (japonica cultivar-group)]||TSA: Zea mays contig09541, mRNA sequence||TSA: Zea mays contig10540, mRNA sequence||vesicle-mediated transport
72	full	AC211175.3_FG005	ATP binding||protein amino acid phosphorylation||protein kinase activity||protein serine/threonine kinase activity||Putative uncharacterized protein
72	full	AC211175.3_FG006	NA
72	full	GRMZM5G879882	6-phosphofructokinase||6-phosphofructokinase (LOC100281464), mRNA||6-phosphofructokinase activity||6-phosphofructokinase complex||6-phosphofructokinasePutative uncharacterized protein ;||glycolysis||Putative uncharacterized protein||Transcribed locus, strongly similar to XP_002458460.1 hypothetical protein SORBIDRAFT_03g034060 [Sorghum bicolor]
73	partly	GRMZM2G300692	hypothetical protein LOC100191914||hypothetical protein LOC100191914 (LOC100191914), mRNA||Putative uncharacterized protein||transferase activity, transferring glycosyl groups
73	full	GRMZM2G076537	DNA polymerase III subunit epsilon||exonuclease activity||hypothetical protein LOC100192533||intracellular||LOC100192533||LOC100192533 (cl8740_1a), mRNA||nucleic acid binding||Putative uncharacterized protein||Transcribed locus
73	full	GRMZM2G000632	3-beta-hydroxy-delta5-steroid dehydrogenase activity||biosynthetic process||carbohydrate metabolic process||catalytic activity||cation transmembrane transporter activity||cellular metabolic process||coenzyme binding||galactose metabolic process||hypothetical protein LOC100304323||hypothetical protein LOC100304323 (LOC100304323), mRNA||potassium ion transport||Putative uncharacterized protein||rac…
73	full	GRMZM2G377215	carbohydrate binding||carbohydrate metabolic process||hydrolase activity, hydrolyzing O-glycosyl compounds||product:roothairless 3||Putative uncharacterized protein||roothair defective3||roothair defective3 (rth3), mRNA||Roothairless 3||TSA: Zea mays contig48227, mRNA sequence
74	partly	GRMZM2G300692	hypothetical protein LOC100191914||hypothetical protein LOC100191914 (LOC100191914), mRNA||Putative uncharacterized protein||transferase activity, transferring glycosyl groups
74	full	GRMZM2G076537	DNA polymerase III subunit epsilon||exonuclease activity||hypothetical protein LOC100192533||intracellular||LOC100192533||LOC100192533 (cl8740_1a), mRNA||nucleic acid binding||Putative uncharacterized protein||Transcribed locus
74	full	GRMZM2G000632	3-beta-hydroxy-delta5-steroid dehydrogenase activity||biosynthetic process||carbohydrate metabolic process||catalytic activity||cation transmembrane transporter activity||cellular metabolic process||coenzyme binding||galactose metabolic process||hypothetical protein LOC100304323||hypothetical protein LOC100304323 (LOC100304323), mRNA||potassium ion transport||Putative uncharacterized protein||rac…
74	full	GRMZM2G377215	carbohydrate binding||carbohydrate metabolic process||hydrolase activity, hydrolyzing O-glycosyl compounds||product:roothairless 3||Putative uncharacterized protein||roothair defective3||roothair defective3 (rth3), mRNA||Roothairless 3||TSA: Zea mays contig48227, mRNA sequence
75	full	GRMZM2G017400	NA
75	full	GRMZM2G017536	Clone 1460229 mRNA sequence||Clone 318237 mRNA sequence||Hypothetical protein LOC100193341||Putative uncharacterized protein
75	full	GRMZM2G016020	A-type R2R3 Myb protein Fragment||A-type R2R3 Myb proteinPericarp color 1 Fragment ;||DNA binding||product:myb-like transcription factor
75	full	GRMZM2G311465	NA
75	full	GRMZM2G129872	A-type R2R3 Myb protein Fragment||A-type R2R3 Myb proteinPericarp color 1 Fragment ;||DNA binding||product:myb-like transcription factor
75	full	GRMZM2G335358	NA
76	full	GRMZM2G017400	NA
76	full	GRMZM2G017536	Clone 1460229 mRNA sequence||Clone 318237 mRNA sequence||Hypothetical protein LOC100193341||Putative uncharacterized protein
76	full	GRMZM2G016020	A-type R2R3 Myb protein Fragment||A-type R2R3 Myb proteinPericarp color 1 Fragment ;||DNA binding||product:myb-like transcription factor
76	full	GRMZM2G311465	NA
76	full	GRMZM2G129872	A-type R2R3 Myb protein Fragment||A-type R2R3 Myb proteinPericarp color 1 Fragment ;||DNA binding||product:myb-like transcription factor
76	full	GRMZM2G335358	NA
77	full	GRMZM2G119175	catalytic activity||glycolysis||hypothetical protein LOC100191614||hypothetical protein LOC100191614 (LOC100191614), mRNA||magnesium ion binding||potassium ion binding||Putative uncharacterized protein||Pyruvate kinase (EC 2.7.1.40)||pyruvate kinase activity
77	full	GRMZM2G119219	Putative uncharacterized protein||Putative uncharacterized proteinStem-specific protein TSJT1 ;||stem-specific protein TSJT1||stem-specific protein TSJT1 (LOC100283989), mRNA
78	full	GRMZM2G016774	catalytic activity||metabolic process
78	full	GRMZM2G016892	hypothetical protein LOC100279572||hypothetical protein LOC100279572 (LOC100279572), mRNA||Putative uncharacterized protein||Tetratricopeptide repeat protein KIAA0103
78	full	GRMZM2G016290	hypothetical protein LOC100193073||LOC100193073||LOC100193073 (pco134507), mRNA||Pirin-like protein||Putative uncharacterized protein||Transcribed locus, moderately similar to NP_001131711.1 hypothetical protein LOC100193073 [Zea mays]
78	full	GRMZM2G316148	TSA: Zea mays contig25513, mRNA sequence
78	full	GRMZM2G016084	Putative uncharacterized protein||RNA binding||RNA binding S1||RNA binding S1 (LOC100284950), mRNA
78	full	GRMZM2G316345	Clone 994491 mRNA sequence
78	full	GRMZM2G016738	NA
79	full	GRMZM2G057441	ATP binding||catalytic activity||hypothetical protein LOC100381933||hypothetical protein LOC100381933 (LOC100381933), mRNA||protein modification process||Putative uncharacterized protein||small protein activating enzyme activity||TSA: Zea mays contig50657, mRNA sequence
79	full	GRMZM2G057557	outer membrane||Transcribed locus, moderately similar to XP_002442651.1 hypothetical protein SORBIDRAFT_08g000515 [Sorghum bicolor]||TSA: Zea mays contig01075, mRNA sequence
79	full	GRMZM2G057525	hypothetical protein LOC100384457||hypothetical protein LOC100384457 (LOC100384457), mRNA||Putative uncharacterized protein
79	full	GRMZM2G057576	binding||clathrin coat of coated pit||clathrin coat of trans-Golgi network vesicle||intracellular protein transport||protein binding||structural molecule activity||Transcribed locus, strongly similar to NP_001065530.1 Os11g0104900 [Oryza sativa (japonica cultivar-group)]||TSA: Zea mays contig09541, mRNA sequence||TSA: Zea mays contig10540, mRNA sequence||vesicle-mediated transport
aThe ID of the loci identified in GWAS (same to Gene list).
bThe full and partly reprsent the gene which sequence completely or partly fall in the 100 kb of the loci respectively.
