# Supplementary material for: Integrated genomics-based mapping reveals the genetics underlying maize flavonoid biosynthesis
Source: BMC Plant Biol. 2017 Jan 18;17:17. doi: 10.1186/s12870-017-0972-z (PMC5242060; doi:10.1186/s12870-017-0972-z)
Supplement: Additional file 7: Table S5. — Detailed information of QTLs identified for each flavonoid in both BB and ZY populations across two environments. (XLS 63 kb) [file 12870_2017_972_MOESM7_ESM.xls]

## Sheet: Table S5
Table S5. Detailed information of QTLs identified for each flavonoid in both BB and ZY populations across two environments.
Experiment	Flavonoid IDa	Flavonoid name	Chromosome	Left_cMb	Right_cMc	Confidence Interval (cM)	LOD	R2(%)d
BBE1	n0401	Methylchrysoeriol C-hexoside	8	79.7	83.5	3.8	3.74269	9.0595
BBE1	n0477	Tricin 4'-O-(threo-β-guaiacylglyceryl) ether	5	124.1	140.9	16.8	3.74856	8.15991
BBE1	n0511	Apigenin C-hexosyl-C-pentoside	1	70.8	77.9	7.1	5.28287	9.70015		$
BBE1	n0511	Apigenin C-hexosyl-C-pentoside	6	51.5	62.3	10.8	3.75236	6.73674
BBE1	n0511	Apigenin C-hexosyl-C-pentoside	8	102.5	121.1	18.6	3.79203	6.82141
BBE1	n1027	Tricin	2	137.2	157.6	20.4	3.27397	6.50431
BBE1	n1027	Tricin	5	131.6	152.8	21.2	3.84003	7.73609
BBE1	n1090	Apigenin-C-pentoside	2	55.8	72.3	16.5	4.81211	9.17221
BBE1	n1090	Apigenin-C-pentoside	5	81.8	103.4	21.6	4.09984	7.71398
BBE1	n1090	Apigenin-C-pentoside	7	42.7	51.5	8.8	3.34454	6.29468
BBE1	n1090	Apigenin-C-pentoside	9	12.2	33.9	21.7	3.12036	5.88887
BBE1	n1109	Apigenin 7-O-glucoside	7	108.9	124.4	15.5	3.42168	7.65032
BBE1	n1111	Vitexin	5	111.8	122.7	10.9	3.50409	6.56049
BBE1	n1111*	Vitexin	1	73	80.5	7.5	9.75877	19.263		$
BBE1	n1129	Cyanidin-3-O-glucoside	1	77.9	83.2	5.3	8.49351	13.2101		$
BBE1	n1129	Cyanidin-3-O-glucoside	3	74	79.6	5.6	9.4046	15.0546
BBE1	n1129	Cyanidin-3-O-glucoside	5	182.8	192.1	9.3	3.52152	4.75236
BBE1	n1129	Cyanidin-3-O-glucoside	6	112.9	133.4	20.5	3.33683	4.91416
BBE1	n1129	Cyanidin-3-O-glucoside	9	63.3	80.7	17.4	4.79983	7.15771
BBE1	n1173	Tricin 4'-O-(erythro-β-guaiacylglyceryl) ether	5	16	40	24	2.9461	6.11341
BBE1	n1173	Tricin 4'-O-(erythro-β-guaiacylglyceryl) ether	6	103.6	120.6	17	2.66104	5.51134
BBE1	n1173	Tricin 4'-O-(erythro-β-guaiacylglyceryl) ether	7	3.8	22	18.2	3.28857	6.82398
BBE1	n1201	Apigenin C-pentosyl-C-pentoside	8	107.8	116.5	8.7	4.72943	9.349		$
BBE1	n1201*	Apigenin C-pentosyl-C-pentoside	5	91.8	103.4	11.6	5.61322	10.5118
BBE1	n1216	Tricin derivative	4	88.6	95.7	7.1	3.59361	7.04912
BBE1	n1216	Tricin derivative	4	102.3	115.1	12.8	4.40743	8.65101
BBE1	n1216*	Tricin derivative	10	85.7	94.8	9.1	6.46029	13.3976		$
BBE1	n1240*	Chrysoeriol O-rhamnosyl-O-hexoside	1	66	80.5	14.5	6.51321	12.6408		$
BBE1	n1240*	Chrysoeriol O-rhamnosyl-O-hexoside	8	66.4	87.2	20.8	3.03714	5.64078
BBE1	n1245	Chrysoeriol di-O-hexoside	2	80.1	95.8	15.7	5.38034	8.64688
BBE1	n1245	Chrysoeriol di-O-hexoside	6	0	16.3	16.3	4.09243	6.53938
BBE1	n1245*	Chrysoeriol di-O-hexoside	10	59.4	65.6	6.2	7.23743	11.9144
BBE1	n1268	Apigenin C-pentosyl-O-coumaroylhexoside	9	73.7	78.7	5	4.64114	10.0326
BBE1	n1270	C-pentosyl-apigenin O-caffeoylhexoside	9	59.4	65.1	5.7	3.54148	7.45081
BBE1	n1270	C-pentosyl-apigenin O-caffeoylhexoside	9	73.7	77.3	3.6	6.05888	12.0577
BBE1	n1370	Chrysoeriol	3	0	5.6	5.6	3.64243	6.48427
BBE1	n1370*	Chrysoeriol	1	69.9	80.5	10.6	9.62938	19.1762		$
BBE1	n1370*	Chrysoeriol	8	76.4	93.6	17.2	3.45439	6.11987
BBE1	n1518	Methoxylated flavonoid-3-O-hexoside	8	26.6	38.9	12.3	4.58468	3.14077
BBE1	n1518*	Methoxylated flavonoid-3-O-hexoside	10	0	0	0	56.2958	76.788		$
BBE1	n1533*	3’,4’,5’-Tricetin-O-hexoside	5	98.7	121.3	22.6	3.0869	6.1276
BBE1	n1555	Apigenin di-C-hexoside	7	94	109.4	15.4	2.99501	4.02342
BBE1	n1555*	Apigenin di-C-hexoside	1	74.7	77.9	3.2	12.002	26.1201		$
BBE1	n1562	Chrysoeriol C-hexosyl-O-rhamnoside	1	74.7	85.5	10.8	4.71189	11.2856		$
BBE1	n1562	Chrysoeriol C-hexosyl-O-rhamnoside	7	94	109.4	15.4	3.34189	3.49628
BBE1	n1569	Chrysoeriol di-C-hexoside	7	94	107.8	13.8	3.15473	4.03502
BBE1	n1569*	Chrysoeriol di-C-hexoside	1	74.7	77.9	3.2	11.5858	25.2467		$
BBE1	n1585	Methoxylated flavonoid-di-O-hexoside	1	110.2	125.9	15.7	2.78818	3.10781
BBE1	n1585	Methoxylated flavonoid-di-O-hexoside	5	150.1	171.7	21.6	2.75523	3.26672
BBE1	n1585	Methoxylated flavonoid-di-O-hexoside	8	28.5	41.3	12.8	3.95658	4.92232
BBE1	n1585*	Methoxylated flavonoid-di-O-hexoside	10	0	0	0	27.497	47.3597		$
BBE2	n0145	Naringenin	9	33.9	40.1	6.2	5.31272	12.7315
BBE2	n0145	Naringenin	9	48.3	58	9.7	3.64109	8.53208
BBE2	n0477	Tricin 4'-O-(threo-β-guaiacylglyceryl) ether	3	176.6	188	11.4	3.62249	6.27711
BBE2	n0477	Tricin 4'-O-(threo-β-guaiacylglyceryl) ether	4	103.9	124.8	20.9	4.13148	7.23996
BBE2	n0477	Tricin 4'-O-(threo-β-guaiacylglyceryl) ether	6	27.2	38.3	11.1	3.63404	7.94657
BBE2	n0511	Apigenin C-hexosyl-C-pentoside	5	101.2	111.4	10.2	6.25204	13.0115
BBE2	n1027	Tricin	1	45.9	57.8	11.9	2.56476	5.75388
BBE2	n1027	Tricin	4	78.8	94.4	15.6	2.99955	4.24927
BBE2	n1027	Tricin	9	109.3	122.9	13.6	3.43152	4.84883
BBE2	n1090	Apigenin-C-pentoside	6	46.6	59.5	12.9	3.67266	7.44033
BBE2	n1111*	Vitexin	1	73	80.5	7.5	6.00179	12.4091		$
BBE2	n1173	Tricin 4'-O-(erythro-β-guaiacylglyceryl) ether	3	173.8	188	14.2	3.16452	4.00825
BBE2	n1173	Tricin 4'-O-(erythro-β-guaiacylglyceryl) ether	4	108.9	121.1	12.2	7.09799	10.5604
BBE2	n1173	Tricin 4'-O-(erythro-β-guaiacylglyceryl) ether	6	27.2	38.3	11.1	6.55899	9.5427
BBE2	n1201	Apigenin C-pentosyl-C-pentoside	6	50.8	73.4	22.6	2.76368	5.43654
BBE2	n1201	Apigenin C-pentosyl-C-pentoside	9	33.1	55.2	22.1	2.72865	5.46603
BBE2	n1201*	Apigenin C-pentosyl-C-pentoside	5	96.3	111.4	15.1	4.60598	9.17905
BBE2	n1216*	Tricin derivative	10	80.2	104.9	24.7	2.76184	5.22339		$
BBE2	n1240	Chrysoeriol O-rhamnosyl-O-hexoside	2	122.8	135	12.2	2.99052	5.75389
BBE2	n1240	Chrysoeriol O-rhamnosyl-O-hexoside	5	86.8	94.5	7.7	3.40539	4.63415
BBE2	n1240*	Chrysoeriol O-rhamnosyl-O-hexoside	1	67.2	82.3	15.1	6.69888	10.5341		$
BBE2	n1240*	Chrysoeriol O-rhamnosyl-O-hexoside	8	74	79.7	5.7	5.92804	9.09992
BBE2	n1245	Chrysoeriol di-O-hexoside	1	121.7	126.8	5.1	6.51919	11.7484
BBE2	n1245*	Chrysoeriol di-O-hexoside	10	56.4	66.9	10.5	7.51223	13.3887	#
BBE2	n1268	Apigenin C-pentosyl-O-coumaroylhexoside	9	123.4	139.3	15.9	3.65997	7.31587
BBE2	n1270	C-pentosyl-apigenin O-caffeoylhexoside	1	101.6	122.3	20.7	2.95539	5.8465
BBE2	n1270	C-pentosyl-apigenin O-caffeoylhexoside	6	53.6	65.5	11.9	3.96247	7.98519
BBE2	n1270	C-pentosyl-apigenin O-caffeoylhexoside	8	57.3	78.2	20.9	3.14403	6.19477
BBE2	n1370	Chrysoeriol	5	87.1	94.5	7.4	3.56385	5.83876
BBE2	n1370	Chrysoeriol	5	94.8	101.2	6.4	3.14468	5.18065
BBE2	n1370	Chrysoeriol	7	117.8	123.2	5.4	3.9779	6.57867
BBE2	n1370*	Chrysoeriol	1	73.3	82.3	9	6.75971	11.8044
BBE2	n1370*	Chrysoeriol	8	79.7	86.6	6.9	7.51031	12.6154
BBE2	n1518	Methoxylated flavonoid-3-O-hexoside	5	138.7	144.9	6.2	4.44639	3.15439		$
BBE2	n1518	Methoxylated flavonoid-3-O-hexoside	6	75.9	98.9	23	4.14257	2.94185
BBE2	n1518*	Methoxylated flavonoid-3-O-hexoside	10	0	0	0	53.8358	73.5151		$
BBE2	n1533	3’,4’,5’-Tricetin-O-hexoside	9	110.9	122.9	12	2.66251	5.96618
BBE2	n1533*	3’,4’,5’-Tricetin-O-hexoside	5	97.5	118.5	21	2.93732	5.58816
BBE2	n1555	Apigenin di-C-hexoside	5	101.2	112.8	11.6	4.22287	6.5133
BBE2	n1555*	Apigenin di-C-hexoside	1	73.9	80.2	6.3	10.9462	18.5707		$
BBE2	n1562	Chrysoeriol C-hexosyl-O-rhamnoside	5	97.5	118.5	21	2.93167	5.04671
BBE2	n1569	Chrysoeriol di-C-hexoside	5	101.5	111.4	9.9	6.06948	10.651
BBE2	n1569*	Chrysoeriol di-C-hexoside	1	73.9	80.5	6.6	9.06504	16.7757		$
BBE2	n1575	Tricin O-rhamnosyl-O-hexoside	1	53	57.8	4.8	4.295	8.20563	#
BBE2	n1575	Tricin O-rhamnosyl-O-hexoside	1	203.6	229.9	26.3	3.65587	5.60323
BBE2	n1575	Tricin O-rhamnosyl-O-hexoside	2	143.9	159.7	15.8	3.72917	6.29012
BBE2	n1575	Tricin O-rhamnosyl-O-hexoside	4	83	102	19	4.51301	7.71906
BBE2	n1575	Tricin O-rhamnosyl-O-hexoside	9	110.9	119.7	8.8	5.25226	8.91051
BBE2	n1581	3',4',5'-Tricetin O-rhamnosyl-O-hexoside	1	79	91.7	12.7	3.79995	7.4173
BBE2	n1581	3',4',5'-Tricetin O-rhamnosyl-O-hexoside	4	32.3	42.1	9.8	4.68318	9.21217
BBE2	n1581	3',4',5'-Tricetin O-rhamnosyl-O-hexoside	5	97.8	103.4	5.6	5.01441	9.85875
BBE2	n1585	Methoxylated flavonoid-di-O-hexoside	1	173.6	181.8	8.2	3.58033	3.91491
BBE2	n1585	Methoxylated flavonoid-di-O-hexoside	5	138.7	142.4	3.7	6.35027	7.28214
BBE2	n1585	Methoxylated flavonoid-di-O-hexoside	7	58.3	80.2	21.9	4.06498	4.50004
BBE2	n1585*	Methoxylated flavonoid-di-O-hexoside	10	0	0	0	30.3902	47.3317		$
ZYE1	n0145	Naringenin	4	201.5	217.3	15.8	4.4591	7.78451
ZYE1	n0145	Naringenin	5	79.2	100.9	21.7	2.8029	4.80519
ZYE1	n0145	Naringenin	5	112.3	123.5	11.2	2.64716	6.5027
ZYE1	n0477	Tricin 4'-O-(threo-β-guaiacylglyceryl) ether	3	87.9	108.8	20.9	3.25869	6.85951
ZYE1	n0477	Tricin 4'-O-(threo-β-guaiacylglyceryl) ether	5	66.3	80.3	14	3.8682	8.21434
ZYE1	n0511*	Apigenin C-hexosyl-C-pentoside	3	205.5	219.6	14.1	3.11001	7.35068
ZYE1	n0511*	Apigenin C-hexosyl-C-pentoside	4	204.5	217.3	12.8	4.41957	9.43639
ZYE1	n1027	Tricin	10	85.9	100.7	14.8	4.11806	8.55376
ZYE1	n1027*	Tricin	4	179.5	190.2	10.7	5.63405	12.1109
ZYE1	n1109	Apigenin 7-O-glucoside	4	176.5	191	14.5	2.72198	5.49209
ZYE1	n1109	Apigenin 7-O-glucoside	10	81.1	96.2	15.1	5.39872	10.6066
ZYE1	n1109*	Apigenin 7-O-glucoside	8	92.7	113.4	20.7	4.32104	6.48837
ZYE1	n1111	Vitexin	1	2.4	15.2	12.8	2.8923	6.50853
ZYE1	n1111	Vitexin	1	18.4	28.6	10.2	6.07628	13.759		$
ZYE1	n1111	Vitexin	1	72.1	93.1	21	2.90841	6.45917
ZYE1	n1111	Vitexin	4	195.4	217.3	21.9	3.48216	7.88432
ZYE1	n1111	Vitexin	9	104.5	132.6	28.1	2.8073	6.76909
ZYE1	n1129	Cyanidin-3-O-glucoside	6	142.3	157.4	15.1	3.87922	7.53623
ZYE1	n1129	Cyanidin-3-O-glucoside	7	41.9	51.1	9.2	5.76044	11.9567
ZYE1	n1129*	Cyanidin-3-O-glucoside	1	361.7	376.2	14.5	4.00307	8.00183
ZYE1	n1173	Tricin 4'-O-(erythro-β-guaiacylglyceryl) ether	7	88.3	100.3	12	2.90516	7.11215
ZYE1	n1173*	Tricin 4'-O-(erythro-β-guaiacylglyceryl) ether	7	66.6	80.7	14.1	3.37378	5.49701
ZYE1	n1201	Apigenin C-pentosyl-C-pentoside	4	208	217.3	9.3	5.89348	13.3286
ZYE1	n1201	Apigenin C-pentosyl-C-pentoside	7	96.9	117.8	20.9	3.00119	6.45922
ZYE1	n1240	Chrysoeriol O-rhamnosyl-O-hexoside	3	205.5	222.8	17.3	3.6546	6.82013
ZYE1	n1240*	Chrysoeriol O-rhamnosyl-O-hexoside	4	176	193.5	17.5	3.95555	7.46853
ZYE1	n1240*	Chrysoeriol O-rhamnosyl-O-hexoside	10	88.3	98.8	10.5	6.90767	13.4493
ZYE1	n1245	Chrysoeriol di-O-hexoside	5	293.4	300.6	7.2	4.72192	11.276
ZYE1	n1245*	Chrysoeriol di-O-hexoside	10	110.5	117.6	7.1	3.91449	10.2007
ZYE1	n1268	Apigenin C-pentosyl-O-coumaroylhexoside	8	72.8	88.3	15.5	4.80703	11.0879
ZYE1	n1268*	Apigenin C-pentosyl-O-coumaroylhexoside	7	230.8	249.9	19.1	3.6573	8.27159
ZYE1	n1270	C-pentosyl-apigenin O-caffeoylhexoside	9	84.9	99.2	14.3	4.86127	11.2627
ZYE1	n1270	C-pentosyl-apigenin O-caffeoylhexoside	9	141.8	157.6	15.8	5.97977	14.0772
ZYE1	n1370	Chrysoeriol	1	38.8	60.1	21.3	4.14175	8.85167
ZYE1	n1370*	Chrysoeriol	10	87.1	98.8	11.7	5.89878	12.8489
ZYE1	n1518	Methoxylated flavonoid-3-O-hexoside	1	281.5	290.3	8.8	3.76695	7.53295
ZYE1	n1518	Methoxylated flavonoid-3-O-hexoside	4	144	149.5	5.5	5.51661	11.233
ZYE1	n1518	Methoxylated flavonoid-3-O-hexoside	9	136.8	157.6	20.8	4.57155	9.19228
ZYE1	n1533	3’,4’,5’-Tricetin-O-hexoside	2	164.4	173.7	9.3	4.26455	9.33576
ZYE1	n1533	3’,4’,5’-Tricetin-O-hexoside	9	109.9	127.5	17.6	6.21844	13.4835
ZYE1	n1555	Apigenin di-C-hexoside	3	102	116.3	14.3	4.71519	8.94362
ZYE1	n1555	Apigenin di-C-hexoside	4	208	217.3	9.3	6.16565	12.1661
ZYE1	n1555*	Apigenin di-C-hexoside	3	214.9	219.6	4.7	5.3507	10.2181
ZYE1	n1555*	Apigenin di-C-hexoside	9	61.6	76.5	14.9	4.49937	8.60488
ZYE1	n1562	Chrysoeriol C-hexosyl-O-rhamnoside	3	87	98.7	11.7	3.31615	7.90383
ZYE1	n1562	Chrysoeriol C-hexosyl-O-rhamnoside	4	204	218.9	14.9	2.99771	6.28848
ZYE1	n1562	Chrysoeriol C-hexosyl-O-rhamnoside	7	103.9	118.1	14.2	2.86642	5.49993
ZYE1	n1562*	Chrysoeriol C-hexosyl-O-rhamnoside	3	205.5	223.7	18.2	2.98075	6.23259
ZYE1	n1569	Chrysoeriol di-C-hexoside	3	214.9	219.9	5	4.65976	9.13118
ZYE1	n1569*	Chrysoeriol di-C-hexoside	3	101.7	114.4	12.7	3.99384	7.79515
ZYE1	n1569*	Chrysoeriol di-C-hexoside	4	204.5	217.3	12.8	5.73728	11.3548
ZYE1	n1569*	Chrysoeriol di-C-hexoside	9	63.8	80.6	16.8	4.50423	8.93761
ZYE1	n1570	Tricin O-pentosyl-O-hexoside	4	177.3	195.7	18.4	5.65391	11.327		$
ZYE1	n1570*	Tricin O-pentosyl-O-hexoside	1	283.7	296.3	12.6	4.42667	8.64653
ZYE1	n1570*	Tricin O-pentosyl-O-hexoside	3	210.6	223.4	12.8	6.11279	12.2654
ZYE1	n1570*	Tricin O-pentosyl-O-hexoside	9	63.8	87.6	23.8	3.42313	6.53217
ZYE1	n1575	Tricin O-rhamnosyl-O-hexoside	5	54.5	65.8	11.3	5.54695	10.6476
ZYE1	n1575*	Tricin O-rhamnosyl-O-hexoside	1	55.2	75.9	20.7	3.51164	6.24958
ZYE1	n1575*	Tricin O-rhamnosyl-O-hexoside	4	183.6	189.4	5.8	8.40484	15.8996
ZYE1	n1575*	Tricin O-rhamnosyl-O-hexoside	10	90.4	94.8	4.4	8.10088	15.3161
ZYE1	n1581	3',4',5'-Tricetin O-rhamnosyl-O-hexoside	7	103.9	121.6	17.7	3.68129	6.61141
ZYE1	n1581*	3',4',5'-Tricetin O-rhamnosyl-O-hexoside	4	179.5	189.4	9.9	4.18801	7.59874
ZYE1	n1581*	3',4',5'-Tricetin O-rhamnosyl-O-hexoside	10	87.7	98.8	11.1	5.06853	11.1926
ZYE1	n1585*	Methoxylated flavonoid-di-O-hexoside	2	135.4	140.2	4.8	12.7017	23.1655
ZYE2	n0145	Naringenin	4	184.6	189.7	5.1	6.89261	12.7158
ZYE2	n0477	Tricin 4'-O-(threo-β-guaiacylglyceryl) ether	1	222.1	234.2	12.1	5.05528	10.5275
ZYE2	n0477	Tricin 4'-O-(threo-β-guaiacylglyceryl) ether	2	281.4	288.8	7.4	5.6521	11.8203
ZYE2	n0511	Apigenin C-hexosyl-C-pentoside	1	91.9	117.1	25.2	3.51171	5.41224
ZYE2	n0511*	Apigenin C-hexosyl-C-pentoside	3	210.6	219.6	9	6.25258	10.836
ZYE2	n0511*	Apigenin C-hexosyl-C-pentoside	4	211.2	217.3	6.1	8.60784	16.0273
ZYE2	n1027*	Tricin	4	179.5	189.7	10.2	6.06557	13.2246
ZYE2	n1109*	Apigenin 7-O-glucoside	8	98.2	119.5	21.3	3.09065	6.96796
ZYE2	n1129*	Cyanidin-3-O-glucoside	1	366.1	377.8	11.7	5.11394	10.8575
ZYE2	n1173	Tricin 4'-O-(erythro-β-guaiacylglyceryl) ether	9	90	106.9	16.9	3.84066	7.01268
ZYE2	n1173*	Tricin 4'-O-(erythro-β-guaiacylglyceryl) ether	7	75.1	85.5	10.4	3.00915	7.30722
ZYE2	n1201	Apigenin C-pentosyl-C-pentoside	3	212.7	219.6	6.9	6.95157	12.8571
ZYE2	n1201	Apigenin C-pentosyl-C-pentoside	4	177.3	191	13.7	3.66855	5.94066
ZYE2	n1229	Chrysoeriol C-hexosyl-O-pentoside	2	0	20.6	20.6	3.42586	2.84809
ZYE2	n1229	Chrysoeriol C-hexosyl-O-pentoside	3	204.7	225.5	20.8	3.18712	2.88763
ZYE2	n1229	Chrysoeriol C-hexosyl-O-pentoside	4	181.7	193.8	12.1	3.64839	9.01209
ZYE2	n1229	Chrysoeriol C-hexosyl-O-pentoside	4	196.8	196.8	0	3.51522	8.78437
ZYE2	n1240	Chrysoeriol O-rhamnosyl-O-hexoside	1	60.9	79.1	18.2	3.4526	6.42049
ZYE2	n1240	Chrysoeriol O-rhamnosyl-O-hexoside	9	52.2	71	19.8	3.01056	5.18028
ZYE2	n1240*	Chrysoeriol O-rhamnosyl-O-hexoside	4	176	189.7	13.7	4.05706	7.69012
ZYE2	n1240*	Chrysoeriol O-rhamnosyl-O-hexoside	10	86.5	97.3	10.8	6.9644	13.5776
ZYE2	n1245	Chrysoeriol di-O-hexoside	5	171.4	185.2	13.8	3.71309	7.4858
ZYE2	n1245*	Chrysoeriol di-O-hexoside	10	112.8	117.6	4.8	6.45534	13.4896
ZYE2	n1263	Tricin 4'-O-(threo-β-guaiacylglyceryl) ether O-hexoside	1	222.1	241.3	19.2	4.47315	8.80802
ZYE2	n1263	Tricin 4'-O-(threo-β-guaiacylglyceryl) ether O-hexoside	3	102.3	122.8	20.5	4.07555	7.85562
ZYE2	n1263	Tricin 4'-O-(threo-β-guaiacylglyceryl) ether O-hexoside	4	181.7	193.8	12.1	6.14029	12.1301
ZYE2	n1263	Tricin 4'-O-(threo-β-guaiacylglyceryl) ether O-hexoside	5	51.1	60.8	9.7	3.70488	7.13513
ZYE2	n1268	Apigenin C-pentosyl-O-coumaroylhexoside	6	27.4	35.6	8.2	5.05445	11.011
ZYE2	n1268*	Apigenin C-pentosyl-O-coumaroylhexoside	7	240.8	258.3	17.5	5.56234	11.7506
ZYE2	n1270	C-pentosyl-apigenin O-caffeoylhexoside	7	239	248.1	9.1	8.29284	18.3398
ZYE2	n1370	Chrysoeriol	4	176	195.4	19.4	3.94336	8.18267
ZYE2	n1370*	Chrysoeriol	10	80.8	101.3	20.5	3.18379	6.51667
ZYE2	n1518	Methoxylated flavonoid-3-O-hexoside	4	192.4	213	20.6	3.50026	7.47193
ZYE2	n1555	Apigenin di-C-hexoside	4	201.5	207.5	6	4.54211	7.93821
ZYE2	n1555	Apigenin di-C-hexoside	4	211.2	216.1	4.9	5.56108	9.69652
ZYE2	n1555*	Apigenin di-C-hexoside	3	205.5	219.6	14.1	5.65324	9.76138
ZYE2	n1555*	Apigenin di-C-hexoside	9	61.6	78.7	17.1	4.24772	7.2198
ZYE2	n1562	Chrysoeriol C-hexosyl-O-rhamnoside	2	245.8	263.6	17.8	3.40637	6.23049
ZYE2	n1562	Chrysoeriol C-hexosyl-O-rhamnoside	3	105	120.3	15.3	4.34742	7.89505
ZYE2	n1562	Chrysoeriol C-hexosyl-O-rhamnoside	9	63.8	71.5	7.7	6.35649	11.9052
ZYE2	n1562*	Chrysoeriol C-hexosyl-O-rhamnoside	3	201.5	217.5	16	4.97434	9.44898
ZYE2	n1569	Chrysoeriol di-C-hexoside	3	205.5	219.6	14.1	6.47205	14.0724
ZYE2	n1569	Chrysoeriol di-C-hexoside	4	211.2	217.3	6.1	5.67851	10.0207
ZYE2	n1569*	Chrysoeriol di-C-hexoside	3	105	117.6	12.6	3.47743	6.02295
ZYE2	n1569*	Chrysoeriol di-C-hexoside	4	201.5	207.5	6	4.09649	7.3787
ZYE2	n1569*	Chrysoeriol di-C-hexoside	9	63.8	78.7	14.9	3.97289	7.25492
ZYE2	n1570	Tricin O-pentosyl-O-hexoside	4	209.6	218.9	9.3	5.79447	11.2611
ZYE2	n1570*	Tricin O-pentosyl-O-hexoside	1	283.7	296.9	13.2	4.70051	8.85296
ZYE2	n1570*	Tricin O-pentosyl-O-hexoside	3	203.1	223.7	20.6	5.78637	11.0781
ZYE2	n1570*	Tricin O-pentosyl-O-hexoside	9	55.4	78.7	23.3	3.53066	6.52275
ZYE2	n1575	Tricin O-rhamnosyl-O-hexoside	4	184.6	189.4	4.8	7.88732	15.9589
ZYE2	n1575*	Tricin O-rhamnosyl-O-hexoside	1	49.3	72.1	22.8	3.35454	6.34307
ZYE2	n1575*	Tricin O-rhamnosyl-O-hexoside	4	125.2	137.8	12.6	3.66537	6.91679
ZYE2	n1575*	Tricin O-rhamnosyl-O-hexoside	10	98	122.4	24.4	2.91628	5.4768
ZYE2	n1581	3',4',5'-Tricetin O-rhamnosyl-O-hexoside	1	47.2	67.7	20.5	4.37283	6.72239
ZYE2	n1581*	3',4',5'-Tricetin O-rhamnosyl-O-hexoside	4	184.6	189.4	4.8	9.77257	16.1908
ZYE2	n1581*	3',4',5'-Tricetin O-rhamnosyl-O-hexoside	10	90.4	93.9	3.5	6.86108	11.4849
ZYE2	n1585	Methoxylated flavonoid-di-O-hexoside	1	299.1	321.3	22.2	4.01237	7.17189
ZYE2	n1585*	Methoxylated flavonoid-di-O-hexoside	2	131.9	144.5	12.6	6.76846	12.5861
a) * marks metabolites and the corresponding QTL that were conserved in both experiments of each population
b) genetic position of left border of each QTL
c) genetic postion of right border of each QTL
d) explained phenotypic variation of each QTL
# represents the overlapped QTL between BB and ZY
$ marks the QTL validated by GWAS
