# Supplementary material for: Integrated genomics-based mapping reveals the genetics underlying maize flavonoid biosynthesis
Source: BMC Plant Biol. 2017 Jan 18;17:17. doi: 10.1186/s12870-017-0972-z (PMC5242060; doi:10.1186/s12870-017-0972-z)
Supplement: Additional file 8: Table S6. — List of candidate genes and their detailed information in the peak bin for each QTL. (XLS 1243 kb) [file 12870_2017_972_MOESM8_ESM.xls]

## Sheet: Table S6
Table S6. List of candidate genes and their detailed information in the peak bin for each QTL.
Experiment	Falvonoid ID	Falvonoid Name	LOD	Chromosome	Left border (bp)a	Right border (bp)b	Candidate gene	Start position (bp)c	End position (bp)d	Annotation
BBE1	n1129	Cyanidin 3-O-glucoside	4.79983	9	122263395	124527455	AC191064.3_FG007	123602742	123603956	Unknown
BBE1	n1129	Cyanidin 3-O-glucoside	9.4046	3	152723165	153810844	AC191650.3_FG003	153369452	153370159	protein binding||zinc ion binding
BBE1	n1129	Cyanidin 3-O-glucoside	9.4046	3	152723165	153810844	AC205976.3_FG004	153494259	153495059	protein binding||zinc ion binding
BBE1	n1129	Cyanidin 3-O-glucoside	3.33683	6	163097449	163517458	AC206312.3_FG008	163105619	163106386	Unknown
BBE1	n1129	Cyanidin 3-O-glucoside	9.4046	3	152723165	153810844	AC209381.3_FG002	153638346	153639176	protein binding||zinc ion binding
BBE1	n1129	Cyanidin 3-O-glucoside	9.4046	3	152723165	153810844	AC209381.3_FG007	153759889	153760689	protein binding||zinc ion binding
BBE1	n1129	Cyanidin 3-O-glucoside	8.49351	1	58456134	58645118	AC209438.4_FG002	58610125	58610701	Unknown
BBE1	n1129	Cyanidin 3-O-glucoside	3.33683	6	163097449	163517458	GRMZM2G005052	163501135	163502746	Unknown
BBE1	n1129	Cyanidin 3-O-glucoside	4.79983	9	122263395	124527455	GRMZM2G007103	122826541	122831114	xref
BBE1	n1129	Cyanidin 3-O-glucoside	4.79983	9	122263395	124527455	GRMZM2G007252	122820439	122825123	3-beta-hydroxy-delta5-steroid dehydrogenase activity||biosynthetic process||carbohydrate metabolic process||catalytic activity||cellular metabolic process||coenzyme binding||hypothetical protein LOC100383338||hypothetical protein LOC100383338 (LOC100383338), mRNA||Putative uncharacterized protein||racemase and epimerase activity, acting on carbohydrates and derivatives||steroid biosynthetic proce…
BBE1	n1129	Cyanidin 3-O-glucoside	9.4046	3	152723165	153810844	GRMZM2G024778	152857142	152857977	Unknown
BBE1	n1129	Cyanidin 3-O-glucoside	9.4046	3	152723165	153810844	GRMZM2G024858	152844886	152847972	hypothetical protein LOC100216680||Hypothetical protein LOC100383064||LOC100216680||LOC100216680 (cl3398_1), mRNA||Putative uncharacterized protein||TSA: Zea mays contig34600, mRNA sequence
BBE1	n1129	Cyanidin 3-O-glucoside	9.4046	3	152723165	153810844	GRMZM2G025070	153370745	153373108	membrane||oxygen evolving complex||photosynthesis
BBE1	n1129	Cyanidin 3-O-glucoside	3.33683	6	163097449	163517458	GRMZM2G039385	163090674	163099570	hypothetical protein LOC100194118||hypothetical protein LOC100194118 (LOC100194118), mRNA||phosphatidylserine biosynthetic process||phosphatidylserine synthase 2||phosphatidylserine synthase 2 (LOC100283193), mRNA||Phosphatidylserine synthase 2Putative uncharacterized protein ;||Putative uncharacterized protein
BBE1	n1129	Cyanidin 3-O-glucoside	4.79983	9	122263395	124527455	GRMZM2G044180	122553511	122558865	ATP binding||Clone 1390215 mRNA sequence||Clone 679762 mRNA sequence||protein amino acid phosphorylation||protein kinase activity
BBE1	n1129	Cyanidin 3-O-glucoside	9.4046	3	152723165	153810844	GRMZM2G053273	153782466	153788635	hypothetical protein LOC100217097||LOC100217097||LOC100217097 (pco063534b), mRNA||Putative uncharacterized protein||structural molecule activity||VAP27-2
BBE1	n1129	Cyanidin 3-O-glucoside	4.79983	9	122263395	124527455	GRMZM2G053831	123621893	123624778	LOC100283969||Ninja-family protein 6||RNA-binding protein||RNA-binding protein (LOC100283969), mRNA||Transcribed locus
BBE1	n1129	Cyanidin 3-O-glucoside	4.79983	9	122263395	124527455	GRMZM2G054020	123634408	123641694	hypothetical protein LOC100382287||hypothetical protein LOC100382287 (LOC100382287), mRNA||Putative uncharacterized protein
BBE1	n1129	Cyanidin 3-O-glucoside	4.79983	9	122263395	124527455	GRMZM2G057865	122972944	122976068	Hypothetical protein LOC100193784||Putative uncharacterized protein||Putative uncharacterized proteinSmall nuclear ribonucleoprotein G ;
BBE1	n1129	Cyanidin 3-O-glucoside	3.52152	5	214886292	215177880	GRMZM2G058289	215052090	215055981	Hypothetical protein LOC100278734||TSA: Zea mays contig08103, mRNA sequence
BBE1	n1129	Cyanidin 3-O-glucoside	4.79983	9	122263395	124527455	GRMZM2G075104	124149801	124160584	protein binding||protein ubiquitination||Transcribed locus||Transcribed locus, strongly similar to XP_002467679.1 hypothetical protein SORBIDRAFT_01g032170 [Sorghum bicolor]||ubiquitin ligase complex||ubiquitin-dependent protein catabolic process||ubiquitin-protein ligase activity||ubiquitin-ubiquitin ligase activity
BBE1	n1129	Cyanidin 3-O-glucoside	8.49351	1	58456134	58645118	GRMZM2G075502	58472623	58474707	Clone 322105 mRNA sequence||Clone 486684 mRNA sequence||DNA binding||homoiothermy||ice binding||metal ion binding||metal ion transport||nucleosome||nucleosome assembly||response to freezing||Transcribed locus, moderately similar to NP_001146441.1 hypothetical protein LOC100280024 [Zea mays]||TSA: Zea mays contig52089, mRNA sequence
BBE1	n1129	Cyanidin 3-O-glucoside	9.4046	3	152723165	153810844	GRMZM2G076621	153297586	153298303	hypothetical protein LOC100277262||hypothetical protein LOC100277262 (LOC100277262), mRNA||Putative uncharacterized protein
BBE1	n1129	Cyanidin 3-O-glucoside	4.79983	9	122263395	124527455	GRMZM2G078890	123103198	123107371	LOC100285419||LOC100285419 (cl9963_1), mRNA||Putative uncharacterized proteinTransferase, transferring glycosyl groups ;||Transcribed locus, strongly similar to XP_002465134.1 hypothetical protein SORBIDRAFT_01g032570 [Sorghum bicolor]||transferase activity, transferring glycosyl groups
BBE1	n1129	Cyanidin 3-O-glucoside	4.79983	9	122263395	124527455	GRMZM2G078924	123969407	123973276	Clone 1489976 ubiquitin-fusion protein||Ubiquitin-fusion protein
BBE1	n1129	Cyanidin 3-O-glucoside	3.33683	6	163097449	163517458	GRMZM2G079730	163364547	163365572	Unknown
BBE1	n1129	Cyanidin 3-O-glucoside	3.33683	6	163097449	163517458	GRMZM2G079754	163312175	163338750	Unknown
BBE1	n1129	Cyanidin 3-O-glucoside	9.4046	3	152723165	153810844	GRMZM2G080698	152998788	153001921	Clone 345030 mRNA sequence
BBE1	n1129	Cyanidin 3-O-glucoside	3.33683	6	163097449	163517458	GRMZM2G094692	163437331	163439943	Clone EL01N0526D08.c mRNA sequence
BBE1	n1129	Cyanidin 3-O-glucoside	4.79983	9	122263395	124527455	GRMZM2G109286	123213238	123215525	lipid metabolic process||phosphoric diester hydrolase activity
BBE1	n1129	Cyanidin 3-O-glucoside	4.79983	9	122263395	124527455	GRMZM2G109326	123238778	123241089	brittle stalk2||brittle stalk2 (bk2), mRNA||Brittle stalk-2COBRA-like protein 4Putative uncharacterized protein ;;||carbohydrate binding||product:brittle stalk-2||Transcribed locus, moderately similar to NP_001105928.1 brittle stalk2 [Zea mays]
BBE1	n1129	Cyanidin 3-O-glucoside	4.79983	9	122263395	124527455	GRMZM2G113345	124261681	124263684	hypothetical protein LOC100275313||hypothetical protein LOC100275313 (LOC100275313), mRNA||Putative uncharacterized protein
BBE1	n1129	Cyanidin 3-O-glucoside	4.79983	9	122263395	124527455	GRMZM2G113372	124265072	124265746	Clone 286832 mRNA sequence
BBE1	n1129	Cyanidin 3-O-glucoside	4.79983	9	122263395	124527455	GRMZM2G114312	122867393	122871672	DNA binding||hypothetical protein LOC100193677||hypothetical protein LOC100193677 (LOC100193677), mRNA||potassium ion transport||Putative uncharacterized protein||Putative uncharacterized proteinTranscription initiation factor TFIID subunit 9B ;||transcription initiation||voltage-gated potassium channel activity||voltage-gated potassium channel complex
BBE1	n1129	Cyanidin 3-O-glucoside	4.79983	9	122263395	124527455	GRMZM2G124239	123411699	123426029	Transcribed locus||TSA: Zea mays contig10496, mRNA sequence||TSA: Zea mays contig32041, mRNA sequence||TSA: Zea mays cultivar W22 CL304Contig1.betc, mRNA sequence
BBE1	n1129	Cyanidin 3-O-glucoside	4.79983	9	122263395	124527455	GRMZM2G124317	123407990	123411376	G-protein coupled receptor protein signaling pathway||histamine receptor activity||hypothetical protein LOC100193571||hypothetical protein LOC100193571 (LOC100193571), mRNA||integral to membrane||Nitrilase-associated proteinPutative uncharacterized protein ;
BBE1	n1129	Cyanidin 3-O-glucoside	9.4046	3	152723165	153810844	GRMZM2G125012	152841851	152842464	TSA: Zea mays contig26548, mRNA sequence
BBE1	n1129	Cyanidin 3-O-glucoside	4.79983	9	122263395	124527455	GRMZM2G125813	122592131	122592731	Putative uncharacterized protein
BBE1	n1129	Cyanidin 3-O-glucoside	4.79983	9	122263395	124527455	GRMZM2G127853	123735078	123737032	glucan endo-1,3-beta-glucosidase 4||glucan endo-1,3-beta-glucosidase 4 (LOC100280834), mRNA
BBE1	n1129	Cyanidin 3-O-glucoside	9.4046	3	152723165	153810844	GRMZM2G132506	153763347	153764378	membrane||oxygen evolving complex||photosynthesis||Photosystem II reaction center psb28 protein||photosystem II reaction center W protein||photosystem II reaction center W protein (LOC100284876), mRNA
BBE1	n1129	Cyanidin 3-O-glucoside	9.4046	3	152723165	153810844	GRMZM2G132509	153769930	153771420	hypothetical protein LOC100274178||hypothetical protein LOC100274178 (LOC100274178), mRNA||Putative uncharacterized protein||type I hypersensitivity||Xylanase inhibitor TAXI-IV
BBE1	n1129	Cyanidin 3-O-glucoside	3.33683	6	163097449	163517458	GRMZM2G136219	163506145	163510889	ATP binding||catalytic activity||DNA binding||DNA repair||hypothetical protein LOC100278444||hypothetical protein LOC100278444 (LOC100278444), mRNA||microtubule motor activity||microtubule-based movement||Putative uncharacterized protein
BBE1	n1129	Cyanidin 3-O-glucoside	9.4046	3	152723165	153810844	GRMZM2G136830	153257985	153262820	Full-length cDNA clone ZM_BFc0028L18||Putative uncharacterized protein
BBE1	n1129	Cyanidin 3-O-glucoside	4.79983	9	122263395	124527455	GRMZM2G138985	123594991	123595599	nucleic acid binding
BBE1	n1129	Cyanidin 3-O-glucoside	4.79983	9	122263395	124527455	GRMZM2G138987	123596566	123600303	Clone 456550 mRNA sequence||hypothetical protein LOC100382436||hypothetical protein LOC100382436 (LOC100382436), mRNA||intracellular||nucleic acid binding||Putative uncharacterized protein||transport||TSA: Zea mays contig61968, mRNA sequence
BBE1	n1129	Cyanidin 3-O-glucoside	3.52152	5	214886292	215177880	GRMZM2G141456	215173302	215174990	carbohydrate metabolic process||chitin catabolic process||chitinase activity||hydrolase activity, hydrolyzing O-glycosyl compounds||hypothetical protein LOC100191620||hypothetical protein LOC100191620 (LOC100191620), mRNA||Putative uncharacterized protein
BBE1	n1129	Cyanidin 3-O-glucoside	3.33683	6	163097449	163517458	GRMZM2G149717	163428972	163435944	GTP binding||GTPase activity||Putative uncharacterized protein
BBE1	n1129	Cyanidin 3-O-glucoside	3.33683	6	163097449	163517458	GRMZM2G149800	163421380	163428801	hypothetical protein LOC100277913||hypothetical protein LOC100277913 (LOC100277913), mRNA||Putative uncharacterized protein
BBE1	n1129	Cyanidin 3-O-glucoside	3.52152	5	214886292	215177880	GRMZM2G150862	215002675	215004161	desiccation-associated protein||desiccation-associated protein (LOC100285765), mRNA
BBE1	n1129	Cyanidin 3-O-glucoside	3.52152	5	214886292	215177880	GRMZM2G150876	215006181	215011162	hypothetical protein LOC100304435||hypothetical protein LOC100304435 (LOC100304435), mRNA||intracellular||Putative uncharacterized protein||Rab GTPase activator activity||regulation of Rab GTPase activity
BBE1	n1129	Cyanidin 3-O-glucoside	3.52152	5	214886292	215177880	GRMZM2G150912	215011519	215016709	Unknown
BBE1	n1129	Cyanidin 3-O-glucoside	3.52152	5	214886292	215177880	GRMZM2G150932	215017420	215021821	ATP binding||casein kinase I isoform delta-like||casein kinase I isoform delta-like (LOC100285265), mRNA||protein amino acid phosphorylation||protein kinase activity||protein serine/threonine kinase activity||Putative uncharacterized protein
BBE1	n1129	Cyanidin 3-O-glucoside	3.52152	5	214886292	215177880	GRMZM2G150984	215023744	215028711	xref
BBE1	n1129	Cyanidin 3-O-glucoside	4.79983	9	122263395	124527455	GRMZM2G152105	122514778	122520703	catalytic activity||fatty acid biosynthetic process||hypothetical protein LOC100383498||hypothetical protein LOC100383498 (LOC100383498), mRNA||metabolic process||Putative uncharacterized protein||transferase activity, transferring acyl groups other than amino-acyl groups
BBE1	n1129	Cyanidin 3-O-glucoside	8.49351	1	58456134	58645118	GRMZM2G155680	58577165	58580062	Unknown
BBE1	n1129	Cyanidin 3-O-glucoside	4.79983	9	122263395	124527455	GRMZM2G162949	124028026	124032175	protein binding||Putative uncharacterized proteinRING zinc finger protein-like ;||RING zinc finger protein-like||RING zinc finger protein-like (LOC100285712), mRNA||zinc ion binding
BBE1	n1129	Cyanidin 3-O-glucoside	4.79983	9	122263395	124527455	GRMZM2G162968	124034244	124040497	ATP binding||ATPase activity||ATP-dependent peptidase activity||chaperone mediated protein folding requiring cofactor||cytoplasm||endoplasmic reticulum||hypothetical protein LOC100193235||LOC100193235||LOC100193235 (pco093519b), mRNA||nucleoside-triphosphatase activity||nucleotide binding||protein binding||protein metabolic process||protein processing||proteolysis||Putative uncharacterized protei…
BBE1	n1129	Cyanidin 3-O-glucoside	4.79983	9	122263395	124527455	GRMZM2G163774	124315662	124317351	electron carrier activity||heme binding||iron ion binding||monooxygenase activity||oxidation reduction
BBE1	n1129	Cyanidin 3-O-glucoside	3.52152	5	214886292	215177880	GRMZM2G168371	214904316	214906236	hypothetical protein LOC100276429||hypothetical protein LOC100276429 (LOC100276429), mRNA||Putative uncharacterized protein
BBE1	n1129	Cyanidin 3-O-glucoside	4.79983	9	122263395	124527455	GRMZM2G168392	123359403	123361351	electron carrier activity||heme binding||iron ion binding||monooxygenase activity||oxidation reduction
BBE1	n1129	Cyanidin 3-O-glucoside	4.79983	9	122263395	124527455	GRMZM2G171401	124237386	124242063	PRKR interacting protein 1||PRKR interacting protein 1 (LOC100283986), mRNA||PRKR interacting protein 1Putative uncharacterized protein ;
BBE1	n1129	Cyanidin 3-O-glucoside	4.79983	9	122263395	124527455	GRMZM2G171428	124229921	124236498	Clone 1612894 mRNA sequence||regulation of transcription||sequence-specific DNA binding||Transcribed locus||transcription factor activity||TSA: Zea mays contig36058, mRNA sequence
BBE1	n1129	Cyanidin 3-O-glucoside	9.4046	3	152723165	153810844	GRMZM2G172710	152775334	152781491	Full-length cDNA clone ZM_BFb0205J09||G-protein coupled receptor protein signaling pathway||histamine receptor activity||Hypothetical protein LOC100274641||integral to membrane||Putative uncharacterized protein||TSA: Zea mays contig34600, mRNA sequence
BBE1	n1129	Cyanidin 3-O-glucoside	9.4046	3	152723165	153810844	GRMZM2G175804	153502401	153504764	membrane||oxygen evolving complex||photosynthesis
BBE1	n1129	Cyanidin 3-O-glucoside	9.4046	3	152723165	153810844	GRMZM2G179332	152823407	152824982	Unknown
BBE1	n1129	Cyanidin 3-O-glucoside	3.33683	6	163097449	163517458	GRMZM2G181104	163174659	163178151	protein phosphatase type 2A complex||protein phosphatase type 2A regulator activity||Putative uncharacterized protein||signal transduction||Transcribed locus, strongly similar to NP_001148974.1 transposon protein [Zea mays]||transposon protein||transposon protein (LOC100282594), mRNA
BBE1	n1129	Cyanidin 3-O-glucoside	3.33683	6	163097449	163517458	GRMZM2G181111	163170006	163170723	Unknown
BBE1	n1129	Cyanidin 3-O-glucoside	4.79983	9	122263395	124527455	GRMZM2G308735	122838664	122839919	Unknown
BBE1	n1129	Cyanidin 3-O-glucoside	9.4046	3	152723165	153810844	GRMZM2G309534	153356080	153357076	Clone 502963 mRNA sequence
BBE1	n1129	Cyanidin 3-O-glucoside	3.52152	5	214886292	215177880	GRMZM2G354253	215077224	215078682	hypothetical protein LOC100280380||hypothetical protein LOC100280380 (LOC100280380), mRNA||hypothetical protein LOC100304015||hypothetical protein LOC100304015 (LOC100304015), mRNA||Putative uncharacterized protein
BBE1	n1129	Cyanidin 3-O-glucoside	4.79983	9	122263395	124527455	GRMZM2G359304	122919981	122921588	Unknown
BBE1	n1129	Cyanidin 3-O-glucoside	4.79983	9	122263395	124527455	GRMZM2G359305	122928898	122933487	Unknown
BBE1	n1129	Cyanidin 3-O-glucoside	4.79983	9	122263395	124527455	GRMZM2G359314	122944281	122946801	exocyst||vesicle docking involved in exocytosis
BBE1	n1129	Cyanidin 3-O-glucoside	4.79983	9	122263395	124527455	GRMZM2G359322	122956208	122957217	EARLY flowering 4 protein||EARLY flowering 4 proteinPutative uncharacterized protein ;
BBE1	n1129	Cyanidin 3-O-glucoside	9.4046	3	152723165	153810844	GRMZM2G361822	152884828	152885233	Unknown
BBE1	n1129	Cyanidin 3-O-glucoside	4.79983	9	122263395	124527455	GRMZM2G372632	124165935	124169374	Unknown
BBE1	n1129	Cyanidin 3-O-glucoside	4.79983	9	122263395	124527455	GRMZM2G372952	123829616	123830755	intracellular||zinc ion binding
BBE1	n1129	Cyanidin 3-O-glucoside	3.33683	6	163097449	163517458	GRMZM2G375064	163217461	163229234	FAD binding||FMN binding||glutamate biosynthetic process||glutamate synthase activity||glutamate synthase activity, NADH or NADPH as acceptor||iron ion binding||metabolic process||nitrogen compound metabolic process||oxidation reduction||oxidoreductase activity||oxidoreductase activity, acting on the CH-NH2 group of donors, NAD or NADP as acceptor
BBE1	n1129	Cyanidin 3-O-glucoside	9.4046	3	152723165	153810844	GRMZM2G375956	152969229	152972363	TSA: Zea mays contig34600, mRNA sequence
BBE1	n1129	Cyanidin 3-O-glucoside	3.33683	6	163097449	163517458	GRMZM2G380687	163389026	163390608	Unknown
BBE1	n1129	Cyanidin 3-O-glucoside	3.33683	6	163097449	163517458	GRMZM2G380738	163349524	163350432	Transcribed locus, weakly similar to XP_002440215.1 hypothetical protein SORBIDRAFT_09g027920 [Sorghum bicolor]
BBE1	n1129	Cyanidin 3-O-glucoside	4.79983	9	122263395	124527455	GRMZM2G412254	124269944	124272732	Unknown
BBE1	n1129	Cyanidin 3-O-glucoside	9.4046	3	152723165	153810844	GRMZM2G416471	153630395	153630868	Unknown
BBE1	n1129	Cyanidin 3-O-glucoside	4.79983	9	122263395	124527455	GRMZM2G425482	122595141	122596333	hypothetical protein LOC100276881||hypothetical protein LOC100276881 (LOC100276881), mRNA||Putative uncharacterized protein||TSA: Zea mays contig55212, mRNA sequence
BBE1	n1129	Cyanidin 3-O-glucoside	4.79983	9	122263395	124527455	GRMZM2G429110	123949412	123953752	carbohydrate metabolic process||dicarboxylic acid transport||G-protein coupled receptor protein signaling pathway||integral to membrane||membrane||N-formyl peptide receptor activity||phosphotransferase activity, alcohol group as acceptor||sodium:dicarboxylate symporter activity||substrate-specific transmembrane transporter activity||transmembrane transport
BBE1	n1129	Cyanidin 3-O-glucoside	4.79983	9	122263395	124527455	GRMZM2G435049	123002371	123003347	hypothetical protein LOC100277469||hypothetical protein LOC100277469 (LOC100277469), mRNA||Putative uncharacterized protein
BBE1	n1129	Cyanidin 3-O-glucoside	3.52152	5	214886292	215177880	GRMZM2G451845	215043607	215047941	Unknown
BBE1	n1129	Cyanidin 3-O-glucoside	9.4046	3	152723165	153810844	GRMZM2G455676	153640473	153644498	membrane||oxygen evolving complex||photosynthesis
BBE1	n1129	Cyanidin 3-O-glucoside	9.4046	3	152723165	153810844	GRMZM2G470731	153467629	153468099	Unknown
BBE1	n1129	Cyanidin 3-O-glucoside	9.4046	3	152723165	153810844	GRMZM2G471367	152785487	152788800	Unknown
BBE1	n1129	Cyanidin 3-O-glucoside	9.4046	3	152723165	153810844	GRMZM2G476000	152890743	152897908	ATP binding||ATP biosynthetic process||ATPase activity, coupled to transmembrane movement of ions, phosphorylative mechanism||calcium ion transmembrane transporter activity||calcium ion transport||calcium-transporting ATPase activity||catalytic activity||cation transport||hydrolase activity, acting on acid anhydrides, catalyzing transmembrane movement of substances||membrane||metabolic process
BBE1	n1129	Cyanidin 3-O-glucoside	3.33683	6	163097449	163517458	GRMZM2G481261	163178134	163181036	2 iron, 2 sulfur cluster binding||electron carrier activity||electron carrier/ electron transporter/ iron ion binding protein||electron carrier/ electron transporter/ iron ion binding protein (LOC100281093), mRNA||electron carrier/ electron transporter/ iron ion binding protein (LOC100284503), mRNA||iron-sulfur cluster binding
BBE1	n1129	Cyanidin 3-O-glucoside	3.52152	5	214886292	215177880	GRMZM2G512422	214937045	214937579	Unknown
BBE1	n1129	Cyanidin 3-O-glucoside	3.52152	5	214886292	215177880	GRMZM2G702287	214895127	214895366	Unknown
BBE1	n1129	Cyanidin 3-O-glucoside	4.79983	9	122263395	124527455	GRMZM2G704392	122642966	122643365	Unknown
BBE1	n1129	Cyanidin 3-O-glucoside	9.4046	3	152723165	153810844	GRMZM5G805595	152885467	152888176	Unknown
BBE1	n1129	Cyanidin 3-O-glucoside	4.79983	9	122263395	124527455	GRMZM5G841871	122567275	122567891	Full-length cDNA clone ZM_BFa0069I10||Putative uncharacterized protein
BBE1	n1129	Cyanidin 3-O-glucoside	4.79983	9	122263395	124527455	GRMZM5G842555	123766482	123773834	RNA binding
BBE1	n1129	Cyanidin 3-O-glucoside	3.52152	5	214886292	215177880	GRMZM5G851655	215064220	215065771	Hypothetical protein LOC100278095
BBE1	n1129	Cyanidin 3-O-glucoside	3.52152	5	214886292	215177880	GRMZM5G857379	215058923	215062058	Unknown
BBE1	n1129	Cyanidin 3-O-glucoside	3.52152	5	214886292	215177880	GRMZM5G857701	214949731	214951374	DNA binding||regulation of transcription
BBE1	n1129	Cyanidin 3-O-glucoside	3.52152	5	214886292	215177880	GRMZM5G872499	215062048	215063124	integral to membrane
BBE1	n1129	Cyanidin 3-O-glucoside	4.79983	9	122263395	124527455	GRMZM5G875253	124308625	124313809	Unknown
BBE1	n1129	Cyanidin 3-O-glucoside	4.79983	9	122263395	124527455	GRMZM5G881775	123775912	123778018	40S ribosomal protein S19||40S ribosomal protein S19Putative uncharacterized protein ;||Hypothetical protein LOC100279346||intracellular||ribosome||structural constituent of ribosome||translation
BBE1	n1129	Cyanidin 3-O-glucoside	9.4046	3	152723165	153810844	GRMZM5G883564	153505879	153506422	Unknown
BBE1	n1129	Cyanidin 3-O-glucoside	4.79983	9	122263395	124527455	GRMZM5G891276	124345113	124358875	biosynthetic process||pyridoxal phosphate binding||transferase activity, transferring nitrogenous groups
BBE1	n1518	Methoxylated flavonoid- 3-O-hexoside	56.2958	10	0	1563096	AC195240.4_FG002	621942	622867	Unknown
BBE1	n1518	Methoxylated flavonoid- 3-O-hexoside	56.2958	10	0	1563096	GRMZM2G040843	300426	310885	Alkaline/neutral invertasePutative uncharacterized protein ;||amylo-alpha-1,6-glucosidase activity||catalytic activity||glycogen biosynthetic process||hypothetical protein LOC100274465||hypothetical protein LOC100274465 (LOC100274465), mRNA||Putative uncharacterized protein
BBE1	n1518	Methoxylated flavonoid- 3-O-hexoside	56.2958	10	0	1563096	GRMZM2G048067	1411449	1423284	binding
BBE1	n1518	Methoxylated flavonoid- 3-O-hexoside	56.2958	10	0	1563096	GRMZM2G057441	1152679	1158648	ATP binding||catalytic activity||hypothetical protein LOC100381933||hypothetical protein LOC100381933 (LOC100381933), mRNA||protein modification process||Putative uncharacterized protein||small protein activating enzyme activity||TSA: Zea mays contig50657, mRNA sequence
BBE1	n1518	Methoxylated flavonoid- 3-O-hexoside	56.2958	10	0	1563096	GRMZM2G057525	1149391	1151884	hypothetical protein LOC100384457||hypothetical protein LOC100384457 (LOC100384457), mRNA||Putative uncharacterized protein
BBE1	n1518	Methoxylated flavonoid- 3-O-hexoside	56.2958	10	0	1563096	GRMZM2G057557	1146198	1148897	outer membrane||Transcribed locus, moderately similar to XP_002442651.1 hypothetical protein SORBIDRAFT_08g000515 [Sorghum bicolor]||TSA: Zea mays contig01075, mRNA sequence
BBE1	n1518	Methoxylated flavonoid- 3-O-hexoside	56.2958	10	0	1563096	GRMZM2G057576	1135114	1145295	binding||clathrin coat of coated pit||clathrin coat of trans-Golgi network vesicle||intracellular protein transport||protein binding||structural molecule activity||Transcribed locus, strongly similar to NP_001065530.1 Os11g0104900 [Oryza sativa (japonica cultivar-group)]||TSA: Zea mays contig09541, mRNA sequence||TSA: Zea mays contig10540, mRNA sequence||vesicle-mediated transport
BBE1	n1518	Methoxylated flavonoid- 3-O-hexoside	56.2958	10	0	1563096	GRMZM2G066049	1087065	1088682	agmatine coumaroyltransferase||agmatine coumaroyltransferase (LOC100280589), mRNA||transferase activity, transferring acyl groups other than amino-acyl groups
BBE1	n1518	Methoxylated flavonoid- 3-O-hexoside	56.2958	10	0	1563096	GRMZM2G066142	1084103	1085734	agmatine coumaroyltransferase||agmatine coumaroyltransferase (LOC100280459), mRNA||Putative uncharacterized protein||transferase activity, transferring acyl groups other than amino-acyl groups
BBE1	n1518	Methoxylated flavonoid- 3-O-hexoside	56.2958	10	0	1563096	GRMZM2G066165	1078807	1083743	hypothetical protein LOC100193247||hypothetical protein LOC100193247 (LOC100193247), mRNA||Putative uncharacterized protein||TSA: Zea mays contig65337, mRNA sequence
BBE1	n1518	Methoxylated flavonoid- 3-O-hexoside	56.2958	10	0	1563096	GRMZM2G073840	1287988	1301682	hypothetical protein LOC100278017||hypothetical protein LOC100278017 (LOC100278017), mRNA||Putative uncharacterized protein
BBE1	n1518	Methoxylated flavonoid- 3-O-hexoside	56.2958	10	0	1563096	GRMZM2G078264	1347954	1350692	hypothetical protein LOC100383165||hypothetical protein LOC100383165 (LOC100383165), mRNA||Putative uncharacterized protein
BBE1	n1518	Methoxylated flavonoid- 3-O-hexoside	4.58468	8	8859083	8891290	GRMZM2G079219	8885467	8888480	ATP binding||protein amino acid phosphorylation||protein kinase activity||protein serine/threonine kinase activity||TSA: Zea mays contig33266, mRNA sequence||TSA: Zea mays contig51172, mRNA sequence
BBE1	n1518	Methoxylated flavonoid- 3-O-hexoside	56.2958	10	0	1563096	GRMZM2G089565	1498940	1503097	Full-length cDNA clone ZM_BFb0304L02||hypothetical protein LOC100383073||hypothetical protein LOC100383073 (LOC100383073), mRNA||intracellular||Putative uncharacterized protein||ubiquitin thiolesterase activity||ubiquitin-dependent protein catabolic process
BBE1	n1518	Methoxylated flavonoid- 3-O-hexoside	56.2958	10	0	1563096	GRMZM2G098596	1542208	1543269	Unknown
BBE1	n1518	Methoxylated flavonoid- 3-O-hexoside	56.2958	10	0	1563096	GRMZM2G098603	1536991	1540998	hypothetical protein LOC100193832||hypothetical protein LOC100193832 (LOC100193832), mRNA||Putative uncharacterized protein
BBE1	n1518	Methoxylated flavonoid- 3-O-hexoside	56.2958	10	0	1563096	GRMZM2G109674	630577	635325	Full-length cDNA clone ZM_BFb0310A24||Putative uncharacterized protein
BBE1	n1518	Methoxylated flavonoid- 3-O-hexoside	56.2958	10	0	1563096	GRMZM2G135536	893976	895713	electron carrier activity||heme binding||iron ion binding||monooxygenase activity||oxidation reduction||Putative uncharacterized protein||transposon protein||transposon protein (LOC100285285), mRNA
BBE1	n1518	Methoxylated flavonoid- 3-O-hexoside	4.58468	8	8859083	8891290	GRMZM2G138255	8857140	8860877	binding||Clone 1446026 mRNA sequence||LOC100281292||LOC100281292 (si660056a04), mRNA||Putative uncharacterized protein||Ubiquitin-protein ligase
BBE1	n1518	Methoxylated flavonoid- 3-O-hexoside	56.2958	10	0	1563096	GRMZM2G147266	1279130	1283746	Ferritin homolog2||ferritin homolog2 (fer2), mRNA||ferritin-2, chloroplastic||hypothetical protein LOC100278892||LOC100278892||LOC100278892 (cl33564_1a), mRNA||product:ferritin||Putative uncharacterized protein
BBE1	n1518	Methoxylated flavonoid- 3-O-hexoside	56.2958	10	0	1563096	GRMZM2G173724	1318225	1319880	acid phosphatase activity||hypothetical protein LOC100382355||hypothetical protein LOC100382355 (LOC100382355), mRNA||Putative uncharacterized protein||Transcribed locus, strongly similar to NP_001168572.1 hypothetical protein LOC100382355 [Zea mays]
BBE1	n1518	Methoxylated flavonoid- 3-O-hexoside	56.2958	10	0	1563096	GRMZM2G173742	1320805	1322716	hypothetical protein LOC100273234||hypothetical protein LOC100273234 (LOC100273234), mRNA||Putative uncharacterized protein
BBE1	n1518	Methoxylated flavonoid- 3-O-hexoside	56.2958	10	0	1563096	GRMZM2G176546	1543450	1560278	Putative uncharacterized protein
BBE1	n1518	Methoxylated flavonoid- 3-O-hexoside	56.2958	10	0	1563096	GRMZM2G179143	717278	719105	electron carrier activity||heme binding||iron ion binding||monooxygenase activity||oxidation reduction
BBE1	n1518	Methoxylated flavonoid- 3-O-hexoside	56.2958	10	0	1563096	GRMZM2G337929	1441629	1447158	Unknown
BBE1	n1518	Methoxylated flavonoid- 3-O-hexoside	4.58468	8	8859083	8891290	GRMZM2G377250	8878192	8880726	Hypothetical protein LOC100273596||hypothetical protein LOC100382047||hypothetical protein LOC100382047 (LOC100382047), mRNA||Putative uncharacterized protein
BBE1	n1585	Methoxylated flavonoid- di-O-hexoside	2.74551	1	179470062	179843927	AC194452.3_FG001	179573339	179573803	Unknown
BBE1	n1585	Methoxylated flavonoid- di-O-hexoside	27.497	10	0	1563096	AC195240.4_FG002	621942	622867	Unknown
BBE1	n1585	Methoxylated flavonoid- di-O-hexoside	2.75523	5	209964513	210689020	AC216353.2_FG005	210593958	210594236	cytoplasm||inorganic diphosphatase activity||magnesium ion binding||phosphate metabolic process
BBE1	n1585	Methoxylated flavonoid- di-O-hexoside	2.53369	5	208302344	209149742	AC220927.3_FG001	208888362	208888913	Unknown
BBE1	n1585	Methoxylated flavonoid- di-O-hexoside	2.53369	5	208302344	209149742	AC220927.3_FG007	208675421	208676365	Full-length cDNA clone ZM_BFb0122K23||Putative uncharacterized protein
BBE1	n1585	Methoxylated flavonoid- di-O-hexoside	2.53369	5	208302344	209149742	AC220927.3_FG008	208689537	208694342	Unknown
BBE1	n1585	Methoxylated flavonoid- di-O-hexoside	2.53369	5	208302344	209149742	GRMZM2G005384	208563944	208565669	hypothetical protein LOC100276078||hypothetical protein LOC100276078 (LOC100276078), mRNA||hypothetical protein LOC100278583||hypothetical protein LOC100278583 (LOC100278583), mRNA||Putative uncharacterized protein
BBE1	n1585	Methoxylated flavonoid- di-O-hexoside	2.75523	5	209964513	210689020	GRMZM2G015401	210169906	210174618	binding||membrane||mitochondrial inner membrane||Mitochondrial phosphate transporter||Putative uncharacterized protein||transmembrane transport||transport||transporter activity
BBE1	n1585	Methoxylated flavonoid- di-O-hexoside	2.75523	5	209964513	210689020	GRMZM2G021369	210273706	210275023	DNA binding||homoiothermy||Hypothetical protein LOC100216705||hypothetical protein LOC100216705 (LOC100216705), mRNA||ice binding||Putative uncharacterized protein||regulation of transcription, DNA-dependent||response to freezing||transcription factor activity
BBE1	n1585	Methoxylated flavonoid- di-O-hexoside	2.75523	5	209964513	210689020	GRMZM2G021480	210261393	210262616	protein binding||zinc ion binding
BBE1	n1585	Methoxylated flavonoid- di-O-hexoside	2.75523	5	209964513	210689020	GRMZM2G021514	210254837	210260538	Unknown
BBE1	n1585	Methoxylated flavonoid- di-O-hexoside	27.497	10	0	1563096	GRMZM2G040843	300426	310885	Alkaline/neutral invertasePutative uncharacterized protein ;||amylo-alpha-1,6-glucosidase activity||catalytic activity||glycogen biosynthetic process||hypothetical protein LOC100274465||hypothetical protein LOC100274465 (LOC100274465), mRNA||Putative uncharacterized protein
BBE1	n1585	Methoxylated flavonoid- di-O-hexoside	2.53369	5	208302344	209149742	GRMZM2G045883	208895710	208901046	Clone 264095 mRNA sequence||hypothetical protein LOC100217195||hypothetical protein LOC100217195 (LOC100217195), mRNA||nucleus||Putative uncharacterized protein||regulation of transcription||transcription regulator activity
BBE1	n1585	Methoxylated flavonoid- di-O-hexoside	2.53369	5	208302344	209149742	GRMZM2G045927	208891470	208892610	copper ion binding||electron carrier activity||Transcribed locus
BBE1	n1585	Methoxylated flavonoid- di-O-hexoside	2.78818	1	174102865	174325134	GRMZM2G047835	174216740	174219993	cation transport||hypothetical protein LOC100304392||hypothetical protein LOC100304392 (LOC100304392), mRNA||integral to membrane||Putative uncharacterized protein||solute:hydrogen antiporter activity||transmembrane transport
BBE1	n1585	Methoxylated flavonoid- di-O-hexoside	2.78818	1	174102865	174325134	GRMZM2G047875	174224914	174229713	cation transport||integral to membrane||solute:hydrogen antiporter activity||transmembrane transport
BBE1	n1585	Methoxylated flavonoid- di-O-hexoside	27.497	10	0	1563096	GRMZM2G048067	1411449	1423284	binding
BBE1	n1585	Methoxylated flavonoid- di-O-hexoside	2.75523	5	209964513	210689020	GRMZM2G055151	209999724	210003004	Transcribed locus||TSA: Zea mays contig08627, mRNA sequence
BBE1	n1585	Methoxylated flavonoid- di-O-hexoside	2.75523	5	209964513	210689020	GRMZM2G055567	210003020	210010529	DNA binding||DNA-directed RNA polymerase activity||Transcribed locus||Transcribed locus, strongly similar to NP_039373.1 RNA polymerase beta subunit [Oryza sativa Japonica Group]||Transcribed locus, strongly similar to NP_039374.1 RNA polymerase beta' subunit [Oryza sativa Japonica Group]||transcription||TSA: Zea mays contig26691, mRNA sequence||TSA: Zea mays contig30736, mRNA sequence
BBE1	n1585	Methoxylated flavonoid- di-O-hexoside	2.75523	5	209964513	210689020	GRMZM2G055859	210010750	210014897	Transcribed locus
BBE1	n1585	Methoxylated flavonoid- di-O-hexoside	27.497	10	0	1563096	GRMZM2G057441	1152679	1158648	ATP binding||catalytic activity||hypothetical protein LOC100381933||hypothetical protein LOC100381933 (LOC100381933), mRNA||protein modification process||Putative uncharacterized protein||small protein activating enzyme activity||TSA: Zea mays contig50657, mRNA sequence
BBE1	n1585	Methoxylated flavonoid- di-O-hexoside	27.497	10	0	1563096	GRMZM2G057525	1149391	1151884	hypothetical protein LOC100384457||hypothetical protein LOC100384457 (LOC100384457), mRNA||Putative uncharacterized protein
BBE1	n1585	Methoxylated flavonoid- di-O-hexoside	27.497	10	0	1563096	GRMZM2G057557	1146198	1148897	outer membrane||Transcribed locus, moderately similar to XP_002442651.1 hypothetical protein SORBIDRAFT_08g000515 [Sorghum bicolor]||TSA: Zea mays contig01075, mRNA sequence
BBE1	n1585	Methoxylated flavonoid- di-O-hexoside	27.497	10	0	1563096	GRMZM2G057576	1135114	1145295	binding||clathrin coat of coated pit||clathrin coat of trans-Golgi network vesicle||intracellular protein transport||protein binding||structural molecule activity||Transcribed locus, strongly similar to NP_001065530.1 Os11g0104900 [Oryza sativa (japonica cultivar-group)]||TSA: Zea mays contig09541, mRNA sequence||TSA: Zea mays contig10540, mRNA sequence||vesicle-mediated transport
BBE1	n1585	Methoxylated flavonoid- di-O-hexoside	2.75523	5	209964513	210689020	GRMZM2G058220	210043564	210046543	ATP binding||blood coagulation||extracellular region||Full-length cDNA clone ZM_BFc0149H11||protein amino acid phosphorylation||protein kinase activity||protein serine/threonine kinase activity||proteolysis||serine-type endopeptidase activity||sugar binding
BBE1	n1585	Methoxylated flavonoid- di-O-hexoside	2.74551	1	179470062	179843927	GRMZM2G059029	179722135	179723377	Cold shock protein-1||hypothetical protein LOC100382392||hypothetical protein LOC100382392 (LOC100382392), mRNA||LOC100280905||LOC100280905 (pco119028), mRNA||Putative uncharacterized protein
BBE1	n1585	Methoxylated flavonoid- di-O-hexoside	2.74551	1	179470062	179843927	GRMZM2G059064	179720212	179720868	Clone 1622850 mRNA sequence||VQ motif family protein||VQ motif family protein (LOC100286257), mRNA
BBE1	n1585	Methoxylated flavonoid- di-O-hexoside	2.53369	5	208302344	209149742	GRMZM2G059958	208426880	208429748	Hypothetical protein LOC100383264||hypothetical protein LOC100383264 (LOC100383264), mRNA||oxidation reduction||oxidoreductase activity
BBE1	n1585	Methoxylated flavonoid- di-O-hexoside	27.497	10	0	1563096	GRMZM2G066049	1087065	1088682	agmatine coumaroyltransferase||agmatine coumaroyltransferase (LOC100280589), mRNA||transferase activity, transferring acyl groups other than amino-acyl groups
BBE1	n1585	Methoxylated flavonoid- di-O-hexoside	27.497	10	0	1563096	GRMZM2G066142	1084103	1085734	agmatine coumaroyltransferase||agmatine coumaroyltransferase (LOC100280459), mRNA||Putative uncharacterized protein||transferase activity, transferring acyl groups other than amino-acyl groups
BBE1	n1585	Methoxylated flavonoid- di-O-hexoside	27.497	10	0	1563096	GRMZM2G066165	1078807	1083743	hypothetical protein LOC100193247||hypothetical protein LOC100193247 (LOC100193247), mRNA||Putative uncharacterized protein||TSA: Zea mays contig65337, mRNA sequence
BBE1	n1585	Methoxylated flavonoid- di-O-hexoside	2.74551	1	179470062	179843927	GRMZM2G067028	179641676	179643591	Glyoxalase/bleomycin resistance protein/dioxygenase||LOC100283949||LOC100283949 (IDP741), mRNA||Putative uncharacterized protein
BBE1	n1585	Methoxylated flavonoid- di-O-hexoside	2.74551	1	179470062	179843927	GRMZM2G067162	179644839	179647182	Hypothetical protein LOC100384266||hypothetical protein LOC100384266 (LOC100384266), mRNA||Putative uncharacterized protein
BBE1	n1585	Methoxylated flavonoid- di-O-hexoside	2.75523	5	209964513	210689020	GRMZM2G069099	210095622	210101864	hypothetical protein LOC100191475||hypothetical protein LOC100191475 (LOC100191475), mRNA||hypothetical protein LOC100193218||hypothetical protein LOC100193218 (LOC100193218), mRNA||Putative uncharacterized protein
BBE1	n1585	Methoxylated flavonoid- di-O-hexoside	2.75523	5	209964513	210689020	GRMZM2G069298	210105038	210106371	iron ion binding||oxidation reduction||oxidoreductase activity||Putative uncharacterized protein
BBE1	n1585	Methoxylated flavonoid- di-O-hexoside	2.53369	5	208302344	209149742	GRMZM2G071180	208304568	208306878	Clone 239803 mRNA sequence||hypothetical protein LOC100382933||hypothetical protein LOC100382933 (LOC100382933), mRNA||Putative uncharacterized protein||Transcribed locus, strongly similar to NP_001169090.1 hypothetical protein LOC100382933 [Zea mays]
BBE1	n1585	Methoxylated flavonoid- di-O-hexoside	2.53369	5	208302344	209149742	GRMZM2G072300	209147684	209150734	Chaperone protein dnaJ||heat shock protein binding||LOC100286147||LOC100286147 (si605092h09), mRNA||Putative uncharacterized protein
BBE1	n1585	Methoxylated flavonoid- di-O-hexoside	27.497	10	0	1563096	GRMZM2G073840	1287988	1301682	hypothetical protein LOC100278017||hypothetical protein LOC100278017 (LOC100278017), mRNA||Putative uncharacterized protein
BBE1	n1585	Methoxylated flavonoid- di-O-hexoside	27.497	10	0	1563096	GRMZM2G078264	1347954	1350692	hypothetical protein LOC100383165||hypothetical protein LOC100383165 (LOC100383165), mRNA||Putative uncharacterized protein
BBE1	n1585	Methoxylated flavonoid- di-O-hexoside	3.95658	8	8859083	8891290	GRMZM2G079219	8885467	8888480	ATP binding||protein amino acid phosphorylation||protein kinase activity||protein serine/threonine kinase activity||TSA: Zea mays contig33266, mRNA sequence||TSA: Zea mays contig51172, mRNA sequence
BBE1	n1585	Methoxylated flavonoid- di-O-hexoside	2.53369	5	208302344	209149742	GRMZM2G081214	208637277	208638686	Transcribed locus, moderately similar to XP_002452521.1 hypothetical protein SORBIDRAFT_04g027380 [Sorghum bicolor]
BBE1	n1585	Methoxylated flavonoid- di-O-hexoside	2.75523	5	209964513	210689020	GRMZM2G081365	210648849	210649017	Unknown
BBE1	n1585	Methoxylated flavonoid- di-O-hexoside	2.75523	5	209964513	210689020	GRMZM2G081371	210644756	210645416	Unknown
BBE1	n1585	Methoxylated flavonoid- di-O-hexoside	2.78818	1	174102865	174325134	GRMZM2G088312	174294289	174295481	hypothetical protein LOC100275506||hypothetical protein LOC100275506 (LOC100275506), mRNA
BBE1	n1585	Methoxylated flavonoid- di-O-hexoside	2.78818	1	174102865	174325134	GRMZM2G088375	174300890	174307328	Clone 293739 mRNA sequence||Hypothetical protein LOC100384209
BBE1	n1585	Methoxylated flavonoid- di-O-hexoside	2.78818	1	174102865	174325134	GRMZM2G088565	174313373	174317554	catalytic activity||metabolic process||Putative uncharacterized protein||pyruvate dehydrogenase E1 component subunit beta||pyruvate dehydrogenase E1 component subunit beta (LOC100284103), mRNA
BBE1	n1585	Methoxylated flavonoid- di-O-hexoside	27.497	10	0	1563096	GRMZM2G089565	1498940	1503097	Full-length cDNA clone ZM_BFb0304L02||hypothetical protein LOC100383073||hypothetical protein LOC100383073 (LOC100383073), mRNA||intracellular||Putative uncharacterized protein||ubiquitin thiolesterase activity||ubiquitin-dependent protein catabolic process
BBE1	n1585	Methoxylated flavonoid- di-O-hexoside	2.75523	5	209964513	210689020	GRMZM2G090718	210594434	210598555	cytoplasm||hypothetical protein LOC100272927||hypothetical protein LOC100272927 (LOC100272927), mRNA||inorganic diphosphatase activity||Inorganic pyrophosphatase||magnesium ion binding||phosphate metabolic process||Putative uncharacterized protein
BBE1	n1585	Methoxylated flavonoid- di-O-hexoside	27.497	10	0	1563096	GRMZM2G098596	1542208	1543269	Unknown
BBE1	n1585	Methoxylated flavonoid- di-O-hexoside	27.497	10	0	1563096	GRMZM2G098603	1536991	1540998	hypothetical protein LOC100193832||hypothetical protein LOC100193832 (LOC100193832), mRNA||Putative uncharacterized protein
BBE1	n1585	Methoxylated flavonoid- di-O-hexoside	2.74551	1	179470062	179843927	GRMZM2G099319	179587260	179591121	hypothetical protein LOC100192481||hypothetical protein LOC100192481 (LOC100192481), mRNA||nucleus||Putative uncharacterized protein||regulation of transcription, DNA-dependent||sequence-specific DNA binding||transcription factor activity||transcription regulator activity
BBE1	n1585	Methoxylated flavonoid- di-O-hexoside	2.74551	1	179470062	179843927	GRMZM2G099366	179592466	179596312	Unknown
BBE1	n1585	Methoxylated flavonoid- di-O-hexoside	27.497	10	0	1563096	GRMZM2G109674	630577	635325	Full-length cDNA clone ZM_BFb0310A24||Putative uncharacterized protein
BBE1	n1585	Methoxylated flavonoid- di-O-hexoside	2.75523	5	209964513	210689020	GRMZM2G113418	210299646	210300820	Clone 16332 mRNA sequence||glutaredoxin 2||glutaredoxin 2 (LOC100284684), mRNA
BBE1	n1585	Methoxylated flavonoid- di-O-hexoside	2.78818	1	174102865	174325134	GRMZM2G118646	174280250	174284909	catalytic activity||protease Do-like 5||protease Do-like 5 (LOC100282647), mRNA||Protease Do-like 5Putative uncharacterized protein ;||proteolysis||Putative uncharacterized protein||serine-type endopeptidase activity
BBE1	n1585	Methoxylated flavonoid- di-O-hexoside	2.75523	5	209964513	210689020	GRMZM2G130555	210240256	210242127	Unknown
BBE1	n1585	Methoxylated flavonoid- di-O-hexoside	27.497	10	0	1563096	GRMZM2G135536	893976	895713	electron carrier activity||heme binding||iron ion binding||monooxygenase activity||oxidation reduction||Putative uncharacterized protein||transposon protein||transposon protein (LOC100285285), mRNA
BBE1	n1585	Methoxylated flavonoid- di-O-hexoside	3.95658	8	8859083	8891290	GRMZM2G138255	8857140	8860877	binding||Clone 1446026 mRNA sequence||LOC100281292||LOC100281292 (si660056a04), mRNA||Putative uncharacterized protein||Ubiquitin-protein ligase
BBE1	n1585	Methoxylated flavonoid- di-O-hexoside	2.53369	5	208302344	209149742	GRMZM2G140893	208391972	208397053	Unknown
BBE1	n1585	Methoxylated flavonoid- di-O-hexoside	27.497	10	0	1563096	GRMZM2G147266	1279130	1283746	Ferritin homolog2||ferritin homolog2 (fer2), mRNA||ferritin-2, chloroplastic||hypothetical protein LOC100278892||LOC100278892||LOC100278892 (cl33564_1a), mRNA||product:ferritin||Putative uncharacterized protein
BBE1	n1585	Methoxylated flavonoid- di-O-hexoside	2.75523	5	209964513	210689020	GRMZM2G149452	210409190	210411949	membrane
BBE1	n1585	Methoxylated flavonoid- di-O-hexoside	2.75523	5	209964513	210689020	GRMZM2G152703	210019730	210021159	hypothetical protein LOC100277102||LOC100277102||LOC100277102 (pco080888), mRNA||Putative uncharacterized protein
BBE1	n1585	Methoxylated flavonoid- di-O-hexoside	2.75523	5	209964513	210689020	GRMZM2G152793	210159498	210162293	ATP binding||blood coagulation||extracellular region||protein amino acid phosphorylation||protein kinase activity||protein serine/threonine kinase activity||proteolysis||Putative uncharacterized protein||serine-type endopeptidase activity||sugar binding
BBE1	n1585	Methoxylated flavonoid- di-O-hexoside	2.75523	5	209964513	210689020	GRMZM2G152801	210155571	210157052	hypothetical protein LOC100272992||hypothetical protein LOC100272992 (LOC100272992), mRNA||iron ion binding||oxidation reduction||oxidoreductase activity||Putative uncharacterized protein
BBE1	n1585	Methoxylated flavonoid- di-O-hexoside	2.75523	5	209964513	210689020	GRMZM2G152827	210146089	210150757	binding||membrane||mitochondrial inner membrane||mitochondrial phosphate transporter||mitochondrial phosphate transporter (LOC541617), nuclear gene encoding mitochondrial protein, mRNA||product:mitochondrial phosphate transporter||transmembrane transport||transport||transporter activity
BBE1	n1585	Methoxylated flavonoid- di-O-hexoside	2.75523	5	209964513	210689020	GRMZM2G154301	210469552	210473254	cell wall macromolecule catabolic process||erwinia induced protein 1||erwinia induced protein 1 (LOC100283972), mRNA||hypothetical protein LOC100383798||hypothetical protein LOC100383798 (LOC100383798), mRNA||Putative uncharacterized protein
BBE1	n1585	Methoxylated flavonoid- di-O-hexoside	2.75523	5	209964513	210689020	GRMZM2G154332	210475561	210476355	Clone 398480 mRNA sequence||SAUR12 - auxin-responsive SAUR family member||SAUR12 - auxin-responsive SAUR family member (LOC100284645), mRNA||SAUR12-auxin-responsive SAUR family member||TSA: Zea mays contig63398, mRNA sequence||TSA: Zea mays contig63784, mRNA sequence
BBE1	n1585	Methoxylated flavonoid- di-O-hexoside	2.75523	5	209964513	210689020	GRMZM2G157517	209989102	209990073	Unknown
BBE1	n1585	Methoxylated flavonoid- di-O-hexoside	2.53369	5	208302344	209149742	GRMZM2G159535	208379364	208382052	adenosine 5'-phosphosulfate reductase 4||adenosine 5'-phosphosulfate reductase 4 (APRL4), mRNA||cell redox homeostasis||product:adenosine 5'-phosphosulfate reductase 4||TSA: Zea mays contig62073, mRNA sequence
BBE1	n1585	Methoxylated flavonoid- di-O-hexoside	2.53369	5	208302344	209149742	GRMZM2G159542	208367671	208376225	Amidase||carbon-nitrogen ligase activity, with glutamine as amido-N-donor||LOC100281793||LOC100281793 (pco070188b), mRNA
BBE1	n1585	Methoxylated flavonoid- di-O-hexoside	2.53369	5	208302344	209149742	GRMZM2G159547	208349356	208350976	DNA binding||hypothetical protein LOC100384404||hypothetical protein LOC100384404 (LOC100384404), mRNA||Putative uncharacterized protein
BBE1	n1585	Methoxylated flavonoid- di-O-hexoside	2.53369	5	208302344	209149742	GRMZM2G159554	208341565	208343539	50S ribosomal protein L29||50S ribosomal protein L29 (LOC100284301), mRNA||intracellular||ribosome||structural constituent of ribosome||translation
BBE1	n1585	Methoxylated flavonoid- di-O-hexoside	2.53369	5	208302344	209149742	GRMZM2G161146	208934763	208936381	hypothetical protein LOC100279611||hypothetical protein LOC100279611 (LOC100279611), mRNA||Putative uncharacterized protein
BBE1	n1585	Methoxylated flavonoid- di-O-hexoside	2.53369	5	208302344	209149742	GRMZM2G161161	208954121	208957200	Unknown
BBE1	n1585	Methoxylated flavonoid- di-O-hexoside	2.53369	5	208302344	209149742	GRMZM2G161175	208957884	208961357	ATP binding protein||Hypothetical protein LOC100192040
BBE1	n1585	Methoxylated flavonoid- di-O-hexoside	2.53369	5	208302344	209149742	GRMZM2G161180	208961615	208962712	hypothetical protein LOC100383219||hypothetical protein LOC100383219 (LOC100383219), mRNA||Putative uncharacterized protein
BBE1	n1585	Methoxylated flavonoid- di-O-hexoside	27.497	10	0	1563096	GRMZM2G173724	1318225	1319880	acid phosphatase activity||hypothetical protein LOC100382355||hypothetical protein LOC100382355 (LOC100382355), mRNA||Putative uncharacterized protein||Transcribed locus, strongly similar to NP_001168572.1 hypothetical protein LOC100382355 [Zea mays]
BBE1	n1585	Methoxylated flavonoid- di-O-hexoside	27.497	10	0	1563096	GRMZM2G173742	1320805	1322716	hypothetical protein LOC100273234||hypothetical protein LOC100273234 (LOC100273234), mRNA||Putative uncharacterized protein
BBE1	n1585	Methoxylated flavonoid- di-O-hexoside	2.75523	5	209964513	210689020	GRMZM2G174240	210589403	210590909	hypothetical protein LOC100273710||hypothetical protein LOC100303886||hypothetical protein LOC100303886 (LOC100303886), mRNA||LOC100273710||LOC100273710 (si946029b02), mRNA||Putative uncharacterized protein||TSA: Zea mays contig10860, mRNA sequence
BBE1	n1585	Methoxylated flavonoid- di-O-hexoside	27.497	10	0	1563096	GRMZM2G176546	1543450	1560278	Putative uncharacterized protein
BBE1	n1585	Methoxylated flavonoid- di-O-hexoside	2.75523	5	209964513	210689020	GRMZM2G178910	210053504	210058418	Putative uncharacterized protein||TSA: Zea mays contig02022, mRNA sequence
BBE1	n1585	Methoxylated flavonoid- di-O-hexoside	27.497	10	0	1563096	GRMZM2G179143	717278	719105	electron carrier activity||heme binding||iron ion binding||monooxygenase activity||oxidation reduction
BBE1	n1585	Methoxylated flavonoid- di-O-hexoside	2.53369	5	208302344	209149742	GRMZM2G303915	208556677	208565590	hypothetical protein LOC100279918||hypothetical protein LOC100279918 (LOC100279918), mRNA||hypothetical protein LOC100384706||hypothetical protein LOC100384706 (LOC100384706), mRNA||nucleic acid binding||Putative uncharacterized protein||Transcribed locus||TSA: Zea mays contig28153, mRNA sequence
BBE1	n1585	Methoxylated flavonoid- di-O-hexoside	2.53369	5	208302344	209149742	GRMZM2G323013	208925097	208929323	protein binding||Transcribed locus, moderately similar to XP_002452864.1 hypothetical protein SORBIDRAFT_04g033820 [Sorghum bicolor]||zinc ion binding
BBE1	n1585	Methoxylated flavonoid- di-O-hexoside	27.497	10	0	1563096	GRMZM2G337929	1441629	1447158	Unknown
BBE1	n1585	Methoxylated flavonoid- di-O-hexoside	2.75523	5	209964513	210689020	GRMZM2G358180	209971652	209978153	Transcribed locus||Transcribed locus, strongly similar to NP_043082.1 hypothetical protein ZemaCp081 [Zea mays]||TSA: Zea mays contig08948, mRNA sequence
BBE1	n1585	Methoxylated flavonoid- di-O-hexoside	2.75523	5	209964513	210689020	GRMZM2G358205	209973636	209976509	ATP synthesis coupled electron transport||NADH dehydrogenase (ubiquinone) activity||oxidation reduction||Transcribed locus
BBE1	n1585	Methoxylated flavonoid- di-O-hexoside	2.74551	1	179470062	179843927	GRMZM2G358924	179724070	179724491	Unknown
BBE1	n1585	Methoxylated flavonoid- di-O-hexoside	2.75523	5	209964513	210689020	GRMZM2G368206	210502142	210518679	intracellular signaling pathway||protein binding||Transcribed locus, strongly similar to XP_002452887.1 hypothetical protein SORBIDRAFT_04g034380 [Sorghum bicolor]||TSA: Zea mays contig13996, mRNA sequence||TSA: Zea mays contig46595, mRNA sequence||zinc ion binding
BBE1	n1585	Methoxylated flavonoid- di-O-hexoside	2.74551	1	179470062	179843927	GRMZM2G370026	179833512	179834114	nucleus||protein dimerization activity||regulation of transcription, DNA-dependent||sequence-specific DNA binding||transcription factor activity
BBE1	n1585	Methoxylated flavonoid- di-O-hexoside	2.53369	5	208302344	209149742	GRMZM2G371795	209141850	209147166	DNA binding||ligand-dependent nuclear receptor activity||nucleus||Putative uncharacterized protein||regulation of transcription, DNA-dependent||threonine endopeptidase||threonine endopeptidase (LOC100283581), mRNA
BBE1	n1585	Methoxylated flavonoid- di-O-hexoside	3.95658	8	8859083	8891290	GRMZM2G377250	8878192	8880726	Hypothetical protein LOC100273596||hypothetical protein LOC100382047||hypothetical protein LOC100382047 (LOC100382047), mRNA||Putative uncharacterized protein
BBE1	n1585	Methoxylated flavonoid- di-O-hexoside	2.53369	5	208302344	209149742	GRMZM2G380432	208640720	208642406	phi-1-like phosphate-induced protein||phi-1-like phosphate-induced protein (LOC100281252), mRNA
BBE1	n1585	Methoxylated flavonoid- di-O-hexoside	2.75523	5	209964513	210689020	GRMZM2G383673	210640143	210641081	Unknown
BBE1	n1585	Methoxylated flavonoid- di-O-hexoside	2.75523	5	209964513	210689020	GRMZM2G394732	209992037	209994048	photosystem II protein Z||photosystem II reaction center||Photosystem II reaction center protein Z (PSII-Z)||photosystem II reaction center Z protein||photosystem II stabilization||Transcribed locus
BBE1	n1585	Methoxylated flavonoid- di-O-hexoside	2.74551	1	179470062	179843927	GRMZM2G400268	179596883	179602090	phosphopantetheine binding||protein binding||RING finger protein 5||RING finger protein 5 (LOC100283782), mRNA||TSA: Zea mays contig55046, mRNA sequence||zinc ion binding
BBE1	n1585	Methoxylated flavonoid- di-O-hexoside	2.75523	5	209964513	210689020	GRMZM2G414569	210303992	210306777	integral to membrane||LOC100281124||LOC100281124 (cl33987_1), mRNA||Transmembrane emp24 domain-containing protein 10||transport
BBE1	n1585	Methoxylated flavonoid- di-O-hexoside	2.75523	5	209964513	210689020	GRMZM2G414621	210301376	210303137	Unknown
BBE1	n1585	Methoxylated flavonoid- di-O-hexoside	2.75523	5	209964513	210689020	GRMZM2G414660	210292022	210293885	photosystem II protein Z||photosystem II reaction center||Photosystem II reaction center protein Z (PSII-Z)||photosystem II reaction center Z protein||photosystem II stabilization||Transcribed locus
BBE1	n1585	Methoxylated flavonoid- di-O-hexoside	2.75523	5	209964513	210689020	GRMZM2G427369	209965064	209971549	electron transporter, transferring electrons within the cyclic electron transport pathway of photosynthesis activity||hypothetical protein||hypothetical protein ZeamMp131||hypothetical protein ZemaCp066||hypothetical protein ZemaCp110||photosynthesis, light reaction||photosynthetic electron transport in photosystem II||plasma membrane light-harvesting complex||Putative uncharacterized protein orf…
BBE1	n1585	Methoxylated flavonoid- di-O-hexoside	2.75523	5	209964513	210689020	GRMZM2G427404	209967831	209970936	30S ribosomal protein S19||30S ribosomal protein S19, chloroplastic||50S ribosomal protein L2||50S ribosomal protein L2, chloroplastic||intracellular||large ribosomal subunit||ribosomal protein L2||ribosomal protein S19||ribosome||RNA binding||small ribosomal subunit||structural constituent of ribosome||Transcribed locus||transferase activity||translation||TSA: Zea mays contig47430, mRNA sequence…
BBE1	n1585	Methoxylated flavonoid- di-O-hexoside	2.75523	5	209964513	210689020	GRMZM2G427444	209941447	209965363	30S ribosomal protein S7||ATP synthesis coupled electron transport||NADH dehydrogenase (ubiquinone) activity||oxidation reduction||product:ribosomal protein S19||proteolysis||serine-type endopeptidase activity||Transcribed locus||Transcribed locus, strongly similar to NP_039431.1 hypothetical protein OrsajCp074 [Oryza sativa Japonica Group]||Transcribed locus, strongly similar to XP_002335249.1 p…
BBE1	n1585	Methoxylated flavonoid- di-O-hexoside	2.53369	5	208302344	209149742	GRMZM2G427529	208984557	208988347	hypothetical protein LOC100279510||LOC100279510||LOC100279510 (cl20482_1), mRNA||Putative uncharacterized protein||Transcribed locus, strongly similar to NP_001167946.1 hypothetical protein LOC100381660 [Zea mays]
BBE1	n1585	Methoxylated flavonoid- di-O-hexoside	2.75523	5	209964513	210689020	GRMZM2G452189	210423039	210424853	Unknown
BBE1	n1585	Methoxylated flavonoid- di-O-hexoside	2.75523	5	209964513	210689020	GRMZM2G479760	210049697	210051412	G-protein coupled receptor protein signaling pathway||integral to membrane||regulation of transcription, DNA-dependent||sequence-specific DNA binding||transcription factor activity
BBE1	n1585	Methoxylated flavonoid- di-O-hexoside	2.75523	5	209964513	210689020	GRMZM2G574758	210015989	210017885	Transcribed locus
BBE1	n1585	Methoxylated flavonoid- di-O-hexoside	2.53369	5	208302344	209149742	GRMZM5G801076	208740969	208744027	hypothetical protein LOC100273637||hypothetical protein LOC100273637 (LOC100273637), mRNA||Putative uncharacterized protein||TSA: Zea mays contig60533, mRNA sequence||Ubiquitin-protein ligase
BBE1	n1585	Methoxylated flavonoid- di-O-hexoside	2.75523	5	209964513	210689020	GRMZM5G806638	210273762	210275023	Hypothetical protein LOC100216705||Putative uncharacterized protein
BBE1	n1585	Methoxylated flavonoid- di-O-hexoside	2.53369	5	208302344	209149742	GRMZM5G836939	208793789	208799251	TSA: Zea mays contig27869, mRNA sequence||TSA: Zea mays contig40101, mRNA sequence
BBE1	n1585	Methoxylated flavonoid- di-O-hexoside	2.74551	1	179470062	179843927	GRMZM5G839017	179712399	179718770	ATP binding||calcium ion binding||protein amino acid phosphorylation||protein serine/threonine kinase activity
BBE1	n1585	Methoxylated flavonoid- di-O-hexoside	2.53369	5	208302344	209149742	GRMZM5G862331	208745686	208751400	hypothetical protein LOC100194063||LOC100194063||LOC100194063 (cl6587_1), mRNA||nucleic acid binding||Polyadenylate-binding protein 2Putative uncharacterized protein ;||Putative uncharacterized protein
BBE1	n1585	Methoxylated flavonoid- di-O-hexoside	2.75523	5	209964513	210689020	GRMZM5G894568	210676744	210677261	TSA: Zea mays contig13255, mRNA sequence
BBE1	n1109	Apigenin 7-O-glucoside	3.42168	7	158229529	158595637	GRMZM2G006942	158460078	158467848	Clone 1276000 mRNA sequence||Hypothetical protein LOC100192999||Putative uncharacterized protein||Transcribed locus||TSA: Zea mays contig22368, mRNA sequence
BBE1	n1109	Apigenin 7-O-glucoside	3.42168	7	158229529	158595637	GRMZM2G060579	158298323	158303877	Exostosin-like||Hypothetical protein LOC100192046||membrane||Putative uncharacterized protein
BBE1	n1109	Apigenin 7-O-glucoside	3.42168	7	158229529	158595637	GRMZM2G106548	158368564	158370335	Nodulation signaling pathway 2 protein||Scarecrow-like 23||Scarecrow-like 23 Fragment||TSA: Zea mays contig13406, mRNA sequence
BBE1	n1109	Apigenin 7-O-glucoside	3.42168	7	158229529	158595637	GRMZM2G179885	158236773	158238970	DNA binding||homoiothermy||hypothetical protein LOC100279608||hypothetical protein LOC100279608 (LOC100279608), mRNA||ice binding||phosphopantetheine binding||regulation of transcription||response to freezing
BBE1	n1109	Apigenin 7-O-glucoside	3.42168	7	158229529	158595637	GRMZM2G394261	158259133	158263527	innate immune response||intrinsic to membrane||signal transduction||transmembrane receptor activity
BBE1	n1109	Apigenin 7-O-glucoside	3.42168	7	158229529	158595637	GRMZM2G700291	158592524	158602385	ATP binding||hypothetical protein LOC100272229||hypothetical protein LOC100272229 (LOC100272229), mRNA||Nodulation receptor kinase||product:putative symbiosis receptor-like kinase||protein amino acid phosphorylation||protein kinase activity||protein serine/threonine kinase activity||putative symbiosis receptor-like kinase||Putative uncharacterized protein||symbiosis receptor-like kinase-like||sym…
BBE1	n1109	Apigenin 7-O-glucoside	3.42168	7	158229529	158595637	GRMZM5G802793	158348141	158348930	Hypothetical protein LOC100304172||Hypothetical protein LOC100381355
BBE1	n1109	Apigenin 7-O-glucoside	3.42168	7	158229529	158595637	GRMZM5G897546	158358470	158365508	Unknown
BBE1	n1109	Apigenin 7-O-glucoside	3.42168	7	158229529	158595637	GRMZM5G897592	158366161	158367863	Cytochrome c6||electron carrier activity||heme binding||hypothetical protein LOC100382419||hypothetical protein LOC100382419 (LOC100382419), mRNA||iron ion binding||Putative uncharacterized protein
BBE1	n0511	Apigenin C-hexosyl-C-pentoside	3.79203	8	150066698	151102830	AC195536.3_FG006	150420438	150420719	Unknown
BBE1	n0511	Apigenin C-hexosyl-C-pentoside	3.79203	8	150066698	151102830	AC202181.3_FG010	150964410	150965270	Unknown
BBE1	n0511	Apigenin C-hexosyl-C-pentoside	5.28287	1	50329616	51711959	AC208571.4_FG001	50700350	50712129	catalytic activity
BBE1	n0511	Apigenin C-hexosyl-C-pentoside	3.75236	6	118240269	118728740	AC209629.2_FG007	118703532	118704951	Unknown
BBE1	n0511	Apigenin C-hexosyl-C-pentoside	3.79203	8	150066698	151102830	AC216793.3_FG008	151059509	151060666	Unknown
BBE1	n0511	Apigenin C-hexosyl-C-pentoside	3.79203	8	150066698	151102830	GRMZM2G006121	150448394	150450729	hypothetical protein LOC100276929||hypothetical protein LOC100276929 (LOC100276929), mRNA||hypothetical protein LOC100303806||hypothetical protein LOC100303806 (LOC100303806), mRNA||Putative uncharacterized protein||TSA: Zea mays contig00149, mRNA sequence||TSA: Zea mays contig06189, mRNA sequence||TSA: Zea mays contig35908, mRNA sequence||TSA: Zea mays contig50306, mRNA sequence||TSA: Zea mays c…
BBE1	n0511	Apigenin C-hexosyl-C-pentoside	5.28287	1	50329616	51711959	GRMZM2G008490	50678627	50682435	Transcribed locus, moderately similar to XP_002467967.1 hypothetical protein SORBIDRAFT_01g037260 [Sorghum bicolor]||TSA: Zea mays contig24299, mRNA sequence
BBE1	n0511	Apigenin C-hexosyl-C-pentoside	3.79203	8	150066698	151102830	GRMZM2G009732	150910705	150911353	Hypothetical protein LOC100216555||Putative uncharacterized protein
BBE1	n0511	Apigenin C-hexosyl-C-pentoside	3.79203	8	150066698	151102830	GRMZM2G012405	150725677	150727690	deaminase activity||purine ribonucleoside monophosphate biosynthetic process
BBE1	n0511	Apigenin C-hexosyl-C-pentoside	5.28287	1	50329616	51711959	GRMZM2G018941	51013925	51015964	mitochondrial inner membrane||NADH-ubiquinone oxidoreductase 13 kDa-B subunit||NADH-ubiquinone oxidoreductase 13 kDa-B subunit (LOC100285005), mRNA||oxidoreductase activity, acting on NADH or NADPH||Putative uncharacterized protein||respiratory electron transport chain
BBE1	n0511	Apigenin C-hexosyl-C-pentoside	5.28287	1	50329616	51711959	GRMZM2G030794	51170076	51171018	Full-length cDNA clone ZM_BFc0072B17
BBE1	n0511	Apigenin C-hexosyl-C-pentoside	3.79203	8	150066698	151102830	GRMZM2G052296	150897458	150899203	Putative uncharacterized protein
BBE1	n0511	Apigenin C-hexosyl-C-pentoside	3.75236	6	118240269	118728740	GRMZM2G054468	118506254	118519124	hypothetical protein LOC100280336||hypothetical protein LOC100280336 (LOC100280336), mRNA||nucleic acid binding||Putative uncharacterized protein||THO complex subunit 4
BBE1	n0511	Apigenin C-hexosyl-C-pentoside	3.79203	8	150066698	151102830	GRMZM2G055936	150358554	150362799	antioxidant activity||LOC100283392||LOC100283392 (pco096955), mRNA||oxidoreductase activity||Peroxiredoxin-5Putative uncharacterized protein ;||Transcribed locus, strongly similar to NP_001149765.1 LOC100283392 [Zea mays]
BBE1	n0511	Apigenin C-hexosyl-C-pentoside	3.79203	8	150066698	151102830	GRMZM2G059449	150307207	150312570	TSA: Zea mays contig02980, mRNA sequence
BBE1	n0511	Apigenin C-hexosyl-C-pentoside	3.79203	8	150066698	151102830	GRMZM2G059497	150315942	150327942	ATP binding||hypothetical protein LOC100191464||hypothetical protein LOC100191464 (LOC100191464), mRNA||protein amino acid phosphorylation||protein binding||protein kinase activity||protein serine/threonine kinase activity||Putative uncharacterized protein
BBE1	n0511	Apigenin C-hexosyl-C-pentoside	3.79203	8	150066698	151102830	GRMZM2G068462	150249067	150249605	Unknown
BBE1	n0511	Apigenin C-hexosyl-C-pentoside	3.79203	8	150066698	151102830	GRMZM2G068586	150278118	150283545	hypothetical protein LOC100193706||hypothetical protein LOC100193706 (LOC100193706), mRNA||Putative uncharacterized protein||Tubby protein
BBE1	n0511	Apigenin C-hexosyl-C-pentoside	5.28287	1	50329616	51711959	GRMZM2G070849	51397954	51400225	DNA binding||hypothetical protein LOC100274036||hypothetical protein LOC100274036 (LOC100274036), mRNA||ligand-dependent nuclear receptor activity||nucleus||Putative uncharacterized protein||R2R3MYB-domain protein||R2R3MYB-domain protein Fragment||regulation of transcription, DNA-dependent
BBE1	n0511	Apigenin C-hexosyl-C-pentoside	3.79203	8	150066698	151102830	GRMZM2G080767	150799766	150807925	calcium ion binding||integral to membrane||ion channel activity||ion transport||membrane||response to antibiotic||tetracycline transport||tetracycline:hydrogen antiporter activity||transmembrane transport
BBE1	n0511	Apigenin C-hexosyl-C-pentoside	5.28287	1	50329616	51711959	GRMZM2G084783	51291271	51292601	iron ion binding||iron-sulfur cluster assembly||iron-sulfur cluster binding||LOC100286236||LOC100286236 (AY110393), mRNA||NFU3||Putative uncharacterized protein
BBE1	n0511	Apigenin C-hexosyl-C-pentoside	5.28287	1	50329616	51711959	GRMZM2G084821	51293368	51295043	Clone 356303 hypothetical protein||Clone 362557 hypothetical protein||Hypothetical protein LOC100384123||hypothetical protein LOC100384123 (LOC100384123), mRNA||LOC100278759||Putative uncharacterized protein
BBE1	n0511	Apigenin C-hexosyl-C-pentoside	5.28287	1	50329616	51711959	GRMZM2G084940	51318993	51329214	catalytic activity||Clone 225528 mRNA sequence||Clone 645115 mRNA sequence||TSA: Zea mays contig13464, mRNA sequence||TSA: Zea mays contig37777, mRNA sequence
BBE1	n0511	Apigenin C-hexosyl-C-pentoside	3.75236	6	118240269	118728740	GRMZM2G087787	118693937	118697677	nucleic acid binding||nucleus||protein binding||regulation of transcription, DNA-dependent||transcription factor activity||TSA: Zea mays contig17000, mRNA sequence||zinc ion binding
BBE1	n0511	Apigenin C-hexosyl-C-pentoside	5.28287	1	50329616	51711959	GRMZM2G089720	50420161	50421666	Unknown
BBE1	n0511	Apigenin C-hexosyl-C-pentoside	3.79203	8	150066698	151102830	GRMZM2G093908	151092242	151095727	xref
BBE1	n0511	Apigenin C-hexosyl-C-pentoside	3.79203	8	150066698	151102830	GRMZM2G126235	150777631	150785791	ion channel activity||ion transport||membrane||transmembrane transport||Voltage-dependent calcium channel protein TPC1
BBE1	n0511	Apigenin C-hexosyl-C-pentoside	3.79203	8	150066698	151102830	GRMZM2G126251	150774082	150774892	hypothetical protein LOC100274848||hypothetical protein LOC100274848 (LOC100274848), mRNA||Putative uncharacterized protein
BBE1	n0511	Apigenin C-hexosyl-C-pentoside	5.28287	1	50329616	51711959	GRMZM2G135968	50328667	50340181	Transcribed locus, moderately similar to XP_002273166.1 PREDICTED: hypothetical protein [Vitis vinifera]||TSA: Zea mays contig41152, mRNA sequence||TSA: Zea mays contig64349, mRNA sequence
BBE1	n0511	Apigenin C-hexosyl-C-pentoside	3.79203	8	150066698	151102830	GRMZM2G163141	150150685	150182982	alanine metabolic process||alanine racemase activity||ATP binding||protein amino acid phosphorylation||protein kinase activity||protein serine/threonine kinase activity||Putative uncharacterized protein
BBE1	n0511	Apigenin C-hexosyl-C-pentoside	3.79203	8	150066698	151102830	GRMZM2G163157	150144896	150146384	6b-interacting protein 1||6b-interacting protein 1 (LOC100282650), mRNA||DNA binding
BBE1	n0511	Apigenin C-hexosyl-C-pentoside	3.79203	8	150066698	151102830	GRMZM2G163159	150128269	150141802	hypothetical protein LOC100279197||hypothetical protein LOC100279197 (LOC100279197), mRNA||hypothetical protein LOC100303920||hypothetical protein LOC100303920 (LOC100303920), mRNA||Putative uncharacterized protein
BBE1	n0511	Apigenin C-hexosyl-C-pentoside	3.79203	8	150066698	151102830	GRMZM2G163841	150573802	150574767	DNA binding||regulation of transcription
BBE1	n0511	Apigenin C-hexosyl-C-pentoside	3.79203	8	150066698	151102830	GRMZM2G163843	150569499	150570962	DNA binding||no apical meristem protein||no apical meristem protein (LOC100281294), mRNA||Putative uncharacterized protein||regulation of transcription
BBE1	n0511	Apigenin C-hexosyl-C-pentoside	3.79203	8	150066698	151102830	GRMZM2G163848	150560164	150565396	hypothetical protein LOC100193994||hypothetical protein LOC100193994 (LOC100193994), mRNA||IAA5-auxin-responsive Aux/IAA family member||nucleus||Putative uncharacterized protein||regulation of transcription
BBE1	n0511	Apigenin C-hexosyl-C-pentoside	3.79203	8	150066698	151102830	GRMZM2G163988	150869608	150871697	intracellular||LOC100286220||LOC100286220 (pco086004), mRNA||Putative uncharacterized protein||Ribosomal protein rpS20||ribosome||RNA binding||structural constituent of ribosome||translation
BBE1	n0511	Apigenin C-hexosyl-C-pentoside	5.28287	1	50329616	51711959	GRMZM2G165919	51534145	51536353	galactinol synthase 1||Galactinol synthase 1 (EC 2.4.1.123)||galactinol synthase 1 (LOC606403), mRNA||Galactinol synthase 3Putative uncharacterized protein ;||product:galactinol synthase 1||transferase activity, transferring glycosyl groups
BBE1	n0511	Apigenin C-hexosyl-C-pentoside	3.79203	8	150066698	151102830	GRMZM2G169116	151016450	151023630	hypothetical protein LOC100193454||hypothetical protein LOC100193454 (LOC100193454), mRNA||Putative uncharacterized protein||Transcribed locus, moderately similar to XP_002456144.1 hypothetical protein SORBIDRAFT_03g031190 [Sorghum bicolor]
BBE1	n0511	Apigenin C-hexosyl-C-pentoside	3.75236	6	118240269	118728740	GRMZM2G174315	118601060	118605599	Calmodulin-binding heat-shock proteinPutative uncharacterized protein ;||carboxylesterase activity||hypothetical protein LOC100191619||lipid catabolic process||lipid metabolic process||LOC100191619||LOC100191619 (pco139551), mRNA||Putative uncharacterized protein||triglyceride lipase activity||TSA: Zea mays contig35763, mRNA sequence
BBE1	n0511	Apigenin C-hexosyl-C-pentoside	3.79203	8	150066698	151102830	GRMZM2G306412	150446932	150448096	Clone 220138 mRNA sequence
BBE1	n0511	Apigenin C-hexosyl-C-pentoside	3.79203	8	150066698	151102830	GRMZM2G311680	150906867	150909121	Aspartic proteinase nepenthesin-2Putative uncharacterized protein ;||aspartic-type endopeptidase activity||hypothetical protein LOC100193604||hypothetical protein LOC100193604 (LOC100193604), mRNA||hypothetical protein LOC100273869||hypothetical protein LOC100273869 (LOC100273869), mRNA||intracellular||proteolysis||Putative uncharacterized protein||ribosome||structural constituent of ribosome||tr…
BBE1	n0511	Apigenin C-hexosyl-C-pentoside	5.28287	1	50329616	51711959	GRMZM2G317160	51016688	51022814	DNA binding||hypothetical protein LOC100384463||hypothetical protein LOC100384463 (LOC100384463), mRNA||Putative uncharacterized protein||regulation of transcription, DNA-dependent||transcription factor activity
BBE1	n0511	Apigenin C-hexosyl-C-pentoside	5.28287	1	50329616	51711959	GRMZM2G329040	50628408	50653355	catalytic activity||hydrolase activity||hypothetical protein LOC100280294||hypothetical protein LOC100280294 (LOC100280294), mRNA||metabolic process||Putative uncharacterized protein
BBE1	n0511	Apigenin C-hexosyl-C-pentoside	3.79203	8	150066698	151102830	GRMZM2G363583	150512032	150518611	electron carrier activity||heme binding||iron ion binding||monooxygenase activity
BBE1	n0511	Apigenin C-hexosyl-C-pentoside	3.79203	8	150066698	151102830	GRMZM2G369485	150261239	150266645	cell redox homeostasis||electron carrier activity||protein disulfide oxidoreductase activity
BBE1	n0511	Apigenin C-hexosyl-C-pentoside	5.28287	1	50329616	51711959	GRMZM2G385931	51285616	51289996	ATP binding||helicase activity||hypothetical protein LOC100191798||LOC100191798||LOC100191798 (pco124238), mRNA||nucleic acid binding||nucleoside-triphosphatase activity||nucleotide binding||Putative uncharacterized protein
BBE1	n0511	Apigenin C-hexosyl-C-pentoside	3.75236	6	118240269	118728740	GRMZM2G387890	118269208	118277670	Unknown
BBE1	n0511	Apigenin C-hexosyl-C-pentoside	3.79203	8	150066698	151102830	GRMZM2G417439	150400192	150401873	Transcribed locus
BBE1	n0511	Apigenin C-hexosyl-C-pentoside	3.79203	8	150066698	151102830	GRMZM2G460814	150421456	150422444	Unknown
BBE1	n0511	Apigenin C-hexosyl-C-pentoside	3.79203	8	150066698	151102830	GRMZM2G462623	150872681	150878195	regulation of transcription, DNA-dependent||transcription factor activity||transcription factor complex
BBE1	n0511	Apigenin C-hexosyl-C-pentoside	3.79203	8	150066698	151102830	GRMZM2G464794	150578943	150581926	Unknown
BBE1	n0511	Apigenin C-hexosyl-C-pentoside	3.75236	6	118240269	118728740	GRMZM2G467799	118296098	118319094	ATP binding||helicase activity||hypothetical protein LOC100381566||hypothetical protein LOC100381566 (LOC100381566), mRNA||hypothetical protein LOC100383943||hypothetical protein LOC100383943 (LOC100383943), mRNA||metabolic process||nucleic acid binding||oxidation reduction||oxidoreductase activity||Putative uncharacterized protein||Transcribed locus||TSA: Zea mays contig09299, mRNA sequence||TSA…
BBE1	n0511	Apigenin C-hexosyl-C-pentoside	3.75236	6	118240269	118728740	GRMZM2G476323	118413122	118413718	hydrolase activity
BBE1	n0511	Apigenin C-hexosyl-C-pentoside	5.28287	1	50329616	51711959	GRMZM2G550861	51010321	51011073	actin cytoskeleton||cell adhesion||nucleus||regulation of transcription||structural molecule activity||transcription regulator activity
BBE1	n0511	Apigenin C-hexosyl-C-pentoside	5.28287	1	50329616	51711959	GRMZM2G703565	50661958	50669948	nucleic acid binding||zinc ion binding
BBE1	n0511	Apigenin C-hexosyl-C-pentoside	5.28287	1	50329616	51711959	GRMZM5G833991	51294187	51294944	hypothetical protein LOC100384123||Putative uncharacterized protein
BBE1	n0511	Apigenin C-hexosyl-C-pentoside	5.28287	1	50329616	51711959	GRMZM5G835810	51042936	51049357	LOC100285931||LOC100285931 (umc2741), mRNA||nucleotidyltransferase activity||nucleus||polynucleotide adenylyltransferase activity||PolyPutative uncharacterized protein ;||Putative uncharacterized protein||RNA 3'-end processing||RNA binding||RNA polyadenylation||transcription
BBE1	n0511	Apigenin C-hexosyl-C-pentoside	5.28287	1	50329616	51711959	GRMZM5G851485	50864166	50865478	homoiothermy||hypothetical protein LOC100274900||ice binding||LOC100274900||LOC100274900 (IDP875), mRNA||nucleus||Putative uncharacterized protein||regulation of transcription||response to freezing||transcription regulator activity
BBE1	n0511	Apigenin C-hexosyl-C-pentoside	3.79203	8	150066698	151102830	GRMZM5G873581	150927089	150928704	Unknown
BBE1	n0511	Apigenin C-hexosyl-C-pentoside	5.28287	1	50329616	51711959	GRMZM5G878582	50438180	50439466	Full-length cDNA clone ZM_BFb0367L22||Putative uncharacterized protein
BBE1	n0511	Apigenin C-hexosyl-C-pentoside	5.28287	1	50329616	51711959	GRMZM5G895991	51157163	51161617	catalytic activity||homoiothermy||hypothetical protein LOC100217081||hypothetical protein LOC100217081 (LOC100217081), mRNA||ice binding||IMP biosynthetic process||N6-(1,2-dicarboxyethyl)AMP AMP-lyase (fumarate-forming) activity||purine ribonucleotide biosynthetic process||Putative uncharacterized protein||response to freezing
BBE1	n1201	Apigenin C-pentosyl-C-pentoside	4.72943	8	150066698	151102830	AC195536.3_FG006	150420438	150420719	Unknown
BBE1	n1201	Apigenin C-pentosyl-C-pentoside	5.61322	5	82203899	83999685	AC197265.3_FG005	83145879	83146355	Unknown
BBE1	n1201	Apigenin C-pentosyl-C-pentoside	4.72943	8	150066698	151102830	AC202181.3_FG010	150964410	150965270	Unknown
BBE1	n1201	Apigenin C-pentosyl-C-pentoside	5.61322	5	82203899	83999685	AC206519.2_FG002	83025159	83025821	Unknown
BBE1	n1201	Apigenin C-pentosyl-C-pentoside	4.72943	8	150066698	151102830	AC216793.3_FG008	151059509	151060666	Unknown
BBE1	n1201	Apigenin C-pentosyl-C-pentoside	5.61322	5	82203899	83999685	AC226545.2_FG003	82910903	82913941	Unknown
BBE1	n1201	Apigenin C-pentosyl-C-pentoside	5.61322	5	82203899	83999685	AC234515.1_FG002	83567769	83572400	Unknown
BBE1	n1201	Apigenin C-pentosyl-C-pentoside	5.61322	5	82203899	83999685	AC234515.1_FG003	83557023	83560095	cytoplasm||GTP binding||GTPase activity||hypothetical protein LOC100383576||hypothetical protein LOC100383576 (LOC100383576), mRNA||microtubule||microtubule-based movement||microtubule-based process||protein complex||protein polymerization||Putative uncharacterized protein||structural molecule activity
BBE1	n1201	Apigenin C-pentosyl-C-pentoside	5.61322	5	82203899	83999685	GRMZM2G005562	82549227	82555670	homoiothermy||ice binding||LOC100283618||LOC100283618 (pco073276b), mRNA||Pectate lyase 4||Putative uncharacterized protein||response to freezing||Transcribed locus||TSA: Zea mays contig10005, mRNA sequence||type I hypersensitivity
BBE1	n1201	Apigenin C-pentosyl-C-pentoside	4.72943	8	150066698	151102830	GRMZM2G006121	150448394	150450729	hypothetical protein LOC100276929||hypothetical protein LOC100276929 (LOC100276929), mRNA||hypothetical protein LOC100303806||hypothetical protein LOC100303806 (LOC100303806), mRNA||Putative uncharacterized protein||TSA: Zea mays contig00149, mRNA sequence||TSA: Zea mays contig06189, mRNA sequence||TSA: Zea mays contig35908, mRNA sequence||TSA: Zea mays contig50306, mRNA sequence||TSA: Zea mays c…
BBE1	n1201	Apigenin C-pentosyl-C-pentoside	5.61322	5	82203899	83999685	GRMZM2G006144	82556313	82561535	Hypothetical protein LOC100272533||oxidation reduction||oxidoreductase activity||Putative uncharacterized protein
BBE1	n1201	Apigenin C-pentosyl-C-pentoside	4.72943	8	150066698	151102830	GRMZM2G009732	150910705	150911353	Hypothetical protein LOC100216555||Putative uncharacterized protein
BBE1	n1201	Apigenin C-pentosyl-C-pentoside	4.72943	8	150066698	151102830	GRMZM2G012405	150725677	150727690	deaminase activity||purine ribonucleoside monophosphate biosynthetic process
BBE1	n1201	Apigenin C-pentosyl-C-pentoside	5.61322	5	82203899	83999685	GRMZM2G032280	83397014	83400242	biotin-[acetyl-CoA-carboxylase] ligase activity||catalytic activity||homoiothermy||ice binding||protein modification process||response to freezing||TSA: Zea mays contig21249, mRNA sequence||TSA: Zea mays contig57584, mRNA sequence
BBE1	n1201	Apigenin C-pentosyl-C-pentoside	5.61322	5	82203899	83999685	GRMZM2G050080	83743980	83745342	Unknown
BBE1	n1201	Apigenin C-pentosyl-C-pentoside	4.72943	8	150066698	151102830	GRMZM2G052296	150897458	150899203	Putative uncharacterized protein
BBE1	n1201	Apigenin C-pentosyl-C-pentoside	4.72943	8	150066698	151102830	GRMZM2G055936	150358554	150362799	antioxidant activity||LOC100283392||LOC100283392 (pco096955), mRNA||oxidoreductase activity||Peroxiredoxin-5Putative uncharacterized protein ;||Transcribed locus, strongly similar to NP_001149765.1 LOC100283392 [Zea mays]
BBE1	n1201	Apigenin C-pentosyl-C-pentoside	4.72943	8	150066698	151102830	GRMZM2G059449	150307207	150312570	TSA: Zea mays contig02980, mRNA sequence
BBE1	n1201	Apigenin C-pentosyl-C-pentoside	4.72943	8	150066698	151102830	GRMZM2G059497	150315942	150327942	ATP binding||hypothetical protein LOC100191464||hypothetical protein LOC100191464 (LOC100191464), mRNA||protein amino acid phosphorylation||protein binding||protein kinase activity||protein serine/threonine kinase activity||Putative uncharacterized protein
BBE1	n1201	Apigenin C-pentosyl-C-pentoside	4.72943	8	150066698	151102830	GRMZM2G068462	150249067	150249605	Unknown
BBE1	n1201	Apigenin C-pentosyl-C-pentoside	4.72943	8	150066698	151102830	GRMZM2G068586	150278118	150283545	hypothetical protein LOC100193706||hypothetical protein LOC100193706 (LOC100193706), mRNA||Putative uncharacterized protein||Tubby protein
BBE1	n1201	Apigenin C-pentosyl-C-pentoside	4.72943	8	150066698	151102830	GRMZM2G080767	150799766	150807925	calcium ion binding||integral to membrane||ion channel activity||ion transport||membrane||response to antibiotic||tetracycline transport||tetracycline:hydrogen antiporter activity||transmembrane transport
BBE1	n1201	Apigenin C-pentosyl-C-pentoside	5.61322	5	82203899	83999685	GRMZM2G087267	83277783	83281412	host cell nucleus||hypothetical protein LOC100217012||hypothetical protein LOC100217012 (LOC100217012), mRNA||Putative uncharacterized protein||regulation of transcription, DNA-dependent||transcription factor activity
BBE1	n1201	Apigenin C-pentosyl-C-pentoside	5.61322	5	82203899	83999685	GRMZM2G087495	83402967	83405797	hypothetical protein LOC100191397||hypothetical protein LOC100191397 (LOC100191397), mRNA||Putative uncharacterized protein
BBE1	n1201	Apigenin C-pentosyl-C-pentoside	5.61322	5	82203899	83999685	GRMZM2G088235	83860797	83865920	nickel ion binding||nitrogen compound metabolic process||Putative uncharacterized protein||TSA: Zea mays contig37459, mRNA sequence||urease accessory protein F||urease accessory protein F (LOC100280793), mRNA
BBE1	n1201	Apigenin C-pentosyl-C-pentoside	5.61322	5	82203899	83999685	GRMZM2G088396	83859479	83861633	4-hydroxyphenylpyruvate dioxygenase 1||4-hydroxyphenylpyruvate dioxygenase 1 (hppd1), mRNA||4-hydroxyphenylpyruvate dioxygenase activity||aromatic amino acid family metabolic process
BBE1	n1201	Apigenin C-pentosyl-C-pentoside	4.72943	8	150066698	151102830	GRMZM2G093908	151092242	151095727	xref
BBE1	n1201	Apigenin C-pentosyl-C-pentoside	5.61322	5	82203899	83999685	GRMZM2G111201	82427780	82431853	actin binding||actin cytoskeleton organization||cellular component organization
BBE1	n1201	Apigenin C-pentosyl-C-pentoside	4.72943	8	150066698	151102830	GRMZM2G126235	150777631	150785791	ion channel activity||ion transport||membrane||transmembrane transport||Voltage-dependent calcium channel protein TPC1
BBE1	n1201	Apigenin C-pentosyl-C-pentoside	4.72943	8	150066698	151102830	GRMZM2G126251	150774082	150774892	hypothetical protein LOC100274848||hypothetical protein LOC100274848 (LOC100274848), mRNA||Putative uncharacterized protein
BBE1	n1201	Apigenin C-pentosyl-C-pentoside	5.61322	5	82203899	83999685	GRMZM2G158520	82953053	82954942	hypothetical protein LOC100274801||hypothetical protein LOC100274801 (LOC100274801), mRNA||Putative uncharacterized protein||Transcribed locus
BBE1	n1201	Apigenin C-pentosyl-C-pentoside	4.72943	8	150066698	151102830	GRMZM2G163141	150150685	150182982	alanine metabolic process||alanine racemase activity||ATP binding||protein amino acid phosphorylation||protein kinase activity||protein serine/threonine kinase activity||Putative uncharacterized protein
BBE1	n1201	Apigenin C-pentosyl-C-pentoside	4.72943	8	150066698	151102830	GRMZM2G163157	150144896	150146384	6b-interacting protein 1||6b-interacting protein 1 (LOC100282650), mRNA||DNA binding
BBE1	n1201	Apigenin C-pentosyl-C-pentoside	4.72943	8	150066698	151102830	GRMZM2G163159	150128269	150141802	hypothetical protein LOC100279197||hypothetical protein LOC100279197 (LOC100279197), mRNA||hypothetical protein LOC100303920||hypothetical protein LOC100303920 (LOC100303920), mRNA||Putative uncharacterized protein
BBE1	n1201	Apigenin C-pentosyl-C-pentoside	4.72943	8	150066698	151102830	GRMZM2G163841	150573802	150574767	DNA binding||regulation of transcription
BBE1	n1201	Apigenin C-pentosyl-C-pentoside	4.72943	8	150066698	151102830	GRMZM2G163843	150569499	150570962	DNA binding||no apical meristem protein||no apical meristem protein (LOC100281294), mRNA||Putative uncharacterized protein||regulation of transcription
BBE1	n1201	Apigenin C-pentosyl-C-pentoside	4.72943	8	150066698	151102830	GRMZM2G163848	150560164	150565396	hypothetical protein LOC100193994||hypothetical protein LOC100193994 (LOC100193994), mRNA||IAA5-auxin-responsive Aux/IAA family member||nucleus||Putative uncharacterized protein||regulation of transcription
BBE1	n1201	Apigenin C-pentosyl-C-pentoside	4.72943	8	150066698	151102830	GRMZM2G163988	150869608	150871697	intracellular||LOC100286220||LOC100286220 (pco086004), mRNA||Putative uncharacterized protein||Ribosomal protein rpS20||ribosome||RNA binding||structural constituent of ribosome||translation
BBE1	n1201	Apigenin C-pentosyl-C-pentoside	5.61322	5	82203899	83999685	GRMZM2G167578	82675654	82676901	copper ion binding||DNA binding||electron carrier activity||ligand-dependent nuclear receptor activity||nucleus||regulation of transcription, DNA-dependent||structural constituent of cell wall
BBE1	n1201	Apigenin C-pentosyl-C-pentoside	4.72943	8	150066698	151102830	GRMZM2G169116	151016450	151023630	hypothetical protein LOC100193454||hypothetical protein LOC100193454 (LOC100193454), mRNA||Putative uncharacterized protein||Transcribed locus, moderately similar to XP_002456144.1 hypothetical protein SORBIDRAFT_03g031190 [Sorghum bicolor]
BBE1	n1201	Apigenin C-pentosyl-C-pentoside	4.72943	8	150066698	151102830	GRMZM2G306412	150446932	150448096	Clone 220138 mRNA sequence
BBE1	n1201	Apigenin C-pentosyl-C-pentoside	4.72943	8	150066698	151102830	GRMZM2G311680	150906867	150909121	Aspartic proteinase nepenthesin-2Putative uncharacterized protein ;||aspartic-type endopeptidase activity||hypothetical protein LOC100193604||hypothetical protein LOC100193604 (LOC100193604), mRNA||hypothetical protein LOC100273869||hypothetical protein LOC100273869 (LOC100273869), mRNA||intracellular||proteolysis||Putative uncharacterized protein||ribosome||structural constituent of ribosome||tr…
BBE1	n1201	Apigenin C-pentosyl-C-pentoside	4.72943	8	150066698	151102830	GRMZM2G363583	150512032	150518611	electron carrier activity||heme binding||iron ion binding||monooxygenase activity
BBE1	n1201	Apigenin C-pentosyl-C-pentoside	4.72943	8	150066698	151102830	GRMZM2G369485	150261239	150266645	cell redox homeostasis||electron carrier activity||protein disulfide oxidoreductase activity
BBE1	n1201	Apigenin C-pentosyl-C-pentoside	5.61322	5	82203899	83999685	GRMZM2G387123	83867332	83868010	Clone 331788 mRNA sequence
BBE1	n1201	Apigenin C-pentosyl-C-pentoside	5.61322	5	82203899	83999685	GRMZM2G387127	83435480	83437132	apoplast||manganese ion binding||nutrient reservoir activity||Transcribed locus||TSA: Zea mays contig03211, mRNA sequence||TSA: Zea mays contig41148, mRNA sequence
BBE1	n1201	Apigenin C-pentosyl-C-pentoside	5.61322	5	82203899	83999685	GRMZM2G390350	82882273	82883691	Unknown
BBE1	n1201	Apigenin C-pentosyl-C-pentoside	5.61322	5	82203899	83999685	GRMZM2G409658	82423451	82427210	ATP binding||hypothetical protein LOC100383954||hypothetical protein LOC100383954 (LOC100383954), mRNA||protein amino acid phosphorylation||protein kinase activity||protein serine/threonine kinase activity||Putative uncharacterized protein||signal transduction
BBE1	n1201	Apigenin C-pentosyl-C-pentoside	5.61322	5	82203899	83999685	GRMZM2G409726	82443403	82446794	Clone 1424191 mRNA sequence||Clone MubG1 ubiquitin||Hypothetical protein LOC100192680||polyubiquitin||Polyubiquitin homolog Fragment||Polyubiquitin protein
BBE1	n1201	Apigenin C-pentosyl-C-pentoside	4.72943	8	150066698	151102830	GRMZM2G417439	150400192	150401873	Transcribed locus
BBE1	n1201	Apigenin C-pentosyl-C-pentoside	5.61322	5	82203899	83999685	GRMZM2G443332	82609175	82610100	hypothetical protein LOC100275268||hypothetical protein LOC100275268 (LOC100275268), mRNA||Putative uncharacterized protein
BBE1	n1201	Apigenin C-pentosyl-C-pentoside	5.61322	5	82203899	83999685	GRMZM2G459142	82971168	82971688	homoiothermy||ice binding||response to freezing
BBE1	n1201	Apigenin C-pentosyl-C-pentoside	4.72943	8	150066698	151102830	GRMZM2G460814	150421456	150422444	Unknown
BBE1	n1201	Apigenin C-pentosyl-C-pentoside	4.72943	8	150066698	151102830	GRMZM2G462623	150872681	150878195	regulation of transcription, DNA-dependent||transcription factor activity||transcription factor complex
BBE1	n1201	Apigenin C-pentosyl-C-pentoside	4.72943	8	150066698	151102830	GRMZM2G464794	150578943	150581926	Unknown
BBE1	n1201	Apigenin C-pentosyl-C-pentoside	5.61322	5	82203899	83999685	GRMZM2G564932	83093332	83094205	Hypothetical protein LOC100273172||Putative uncharacterized protein
BBE1	n1201	Apigenin C-pentosyl-C-pentoside	5.61322	5	82203899	83999685	GRMZM5G844046	83023500	83023965	homoiothermy||ice binding||response to freezing||TSA: Zea mays contig10867, mRNA sequence||TSA: Zea mays contig36453, mRNA sequence
BBE1	n1201	Apigenin C-pentosyl-C-pentoside	5.61322	5	82203899	83999685	GRMZM5G844909	82675825	82676822	Unknown
BBE1	n1201	Apigenin C-pentosyl-C-pentoside	5.61322	5	82203899	83999685	GRMZM5G867030	82234311	82236318	hypothetical protein LOC100274509||hypothetical protein LOC100274509 (LOC100274509), mRNA||LOC100273201||Putative uncharacterized protein
BBE1	n1201	Apigenin C-pentosyl-C-pentoside	4.72943	8	150066698	151102830	GRMZM5G873581	150927089	150928704	Unknown
BBE1	n1201	Apigenin C-pentosyl-C-pentoside	5.61322	5	82203899	83999685	GRMZM5G889792	83521923	83522252	Unknown
BBE1	n1201	Apigenin C-pentosyl-C-pentoside	5.61322	5	82203899	83999685	GRMZM5G894416	83606990	83607661	Unknown
BBE1	n1268	Apigenin C-pentosyl-O-coumaroylhexoside	4.64114	9	117362535	117878054	AC216199.3_FG003	117537528	117538217	hypothetical protein LOC100384086||Putative uncharacterized protein
BBE1	n1268	Apigenin C-pentosyl-O-coumaroylhexoside	4.64114	9	117362535	117878054	GRMZM2G020852	117824523	117826031	extracellular region||Putative uncharacterized protein||sexual reproduction
BBE1	n1268	Apigenin C-pentosyl-O-coumaroylhexoside	4.64114	9	117362535	117878054	GRMZM2G071074	117537523	117538936	Hypothetical protein LOC100384086||hypothetical protein LOC100384086 (LOC100384086), mRNA
BBE1	n1268	Apigenin C-pentosyl-O-coumaroylhexoside	4.64114	9	117362535	117878054	GRMZM2G072886	117513331	117514659	beta-expansin 9 protein||beta-expansin 9 protein (EXPB9), mRNA||expansin-B9 precursor||Expansin-B9 Precursor (ZmEXPB9)(Beta-expansin-1b)(Pollen allergen Zea m 1)(Allergen Zea m 1)||extracellular region||plant-type cell wall organization||sexual reproduction
BBE1	n1268	Apigenin C-pentosyl-O-coumaroylhexoside	4.64114	9	117362535	117878054	GRMZM2G094828	117674551	117686437	Unknown
BBE1	n1268	Apigenin C-pentosyl-O-coumaroylhexoside	4.64114	9	117362535	117878054	GRMZM5G803886	117545627	117546392	Unknown
BBE1	n1268	Apigenin C-pentosyl-O-coumaroylhexoside	4.64114	9	117362535	117878054	GRMZM5G861756	117398641	117402164	GTP binding||TSA: Zea mays contig08603, mRNA sequence
BBE1	n1268	Apigenin C-pentosyl-O-coumaroylhexoside	4.64114	9	117362535	117878054	GRMZM5G897795	117377363	117389095	DNA binding||nucleosome||nucleosome assembly
BBE1	n1555	Apigenin di-C-hexoside	12.002	1	50329616	51711959	AC208571.4_FG001	50700350	50712129	catalytic activity
BBE1	n1555	Apigenin di-C-hexoside	2.99501	7	147418807	147930840	AC211359.2_FG002	147834610	147835722	Unknown
BBE1	n1555	Apigenin di-C-hexoside	12.002	1	50329616	51711959	GRMZM2G008490	50678627	50682435	Transcribed locus, moderately similar to XP_002467967.1 hypothetical protein SORBIDRAFT_01g037260 [Sorghum bicolor]||TSA: Zea mays contig24299, mRNA sequence
BBE1	n1555	Apigenin di-C-hexoside	12.002	1	50329616	51711959	GRMZM2G018941	51013925	51015964	mitochondrial inner membrane||NADH-ubiquinone oxidoreductase 13 kDa-B subunit||NADH-ubiquinone oxidoreductase 13 kDa-B subunit (LOC100285005), mRNA||oxidoreductase activity, acting on NADH or NADPH||Putative uncharacterized protein||respiratory electron transport chain
BBE1	n1555	Apigenin di-C-hexoside	12.002	1	50329616	51711959	GRMZM2G030794	51170076	51171018	Full-length cDNA clone ZM_BFc0072B17
BBE1	n1555	Apigenin di-C-hexoside	12.002	1	50329616	51711959	GRMZM2G070849	51397954	51400225	DNA binding||hypothetical protein LOC100274036||hypothetical protein LOC100274036 (LOC100274036), mRNA||ligand-dependent nuclear receptor activity||nucleus||Putative uncharacterized protein||R2R3MYB-domain protein||R2R3MYB-domain protein Fragment||regulation of transcription, DNA-dependent
BBE1	n1555	Apigenin di-C-hexoside	12.002	1	50329616	51711959	GRMZM2G084783	51291271	51292601	iron ion binding||iron-sulfur cluster assembly||iron-sulfur cluster binding||LOC100286236||LOC100286236 (AY110393), mRNA||NFU3||Putative uncharacterized protein
BBE1	n1555	Apigenin di-C-hexoside	12.002	1	50329616	51711959	GRMZM2G084821	51293368	51295043	Clone 356303 hypothetical protein||Clone 362557 hypothetical protein||Hypothetical protein LOC100384123||hypothetical protein LOC100384123 (LOC100384123), mRNA||LOC100278759||Putative uncharacterized protein
BBE1	n1555	Apigenin di-C-hexoside	12.002	1	50329616	51711959	GRMZM2G084940	51318993	51329214	catalytic activity||Clone 225528 mRNA sequence||Clone 645115 mRNA sequence||TSA: Zea mays contig13464, mRNA sequence||TSA: Zea mays contig37777, mRNA sequence
BBE1	n1555	Apigenin di-C-hexoside	12.002	1	50329616	51711959	GRMZM2G089720	50420161	50421666	Unknown
BBE1	n1555	Apigenin di-C-hexoside	2.99501	7	147418807	147930840	GRMZM2G103892	147719977	147727860	hypothetical protein LOC100384808||hypothetical protein LOC100384808 (LOC100384808), mRNA||Putative uncharacterized protein
BBE1	n1555	Apigenin di-C-hexoside	2.99501	7	147418807	147930840	GRMZM2G103896	147707892	147717770	hypothetical protein LOC100278709||hypothetical protein LOC100278709 (LOC100278709), mRNA||Putative uncharacterized protein||Transcribed locus
BBE1	n1555	Apigenin di-C-hexoside	2.99501	7	147418807	147930840	GRMZM2G105219	147526985	147529865	cation transport||integral to membrane||solute:hydrogen antiporter activity||transmembrane transport
BBE1	n1555	Apigenin di-C-hexoside	2.99501	7	147418807	147930840	GRMZM2G105245	147530325	147575051	metabolic process||oxidoreductase activity
BBE1	n1555	Apigenin di-C-hexoside	2.99501	7	147418807	147930840	GRMZM2G105253	147578535	147583044	actin cytoskeleton||cell adhesion||homoiothermy||hypothetical protein LOC100194277||ice binding||LOC100194277||LOC100194277 (umc1134), mRNA||Putative uncharacterized protein||response to freezing||Rho guanyl-nucleotide exchange factor activity||structural constituent of cell wall||structural molecule activity
BBE1	n1555	Apigenin di-C-hexoside	2.99501	7	147418807	147930840	GRMZM2G105297	147587904	147588830	hypothetical protein LOC100276916||hypothetical protein LOC100276916 (LOC100276916), mRNA||Putative uncharacterized protein
BBE1	n1555	Apigenin di-C-hexoside	2.99501	7	147418807	147930840	GRMZM2G105419	147423976	147424879	TSA: Zea mays contig07210, mRNA sequence||TSA: Zea mays contig30293, mRNA sequence
BBE1	n1555	Apigenin di-C-hexoside	12.002	1	50329616	51711959	GRMZM2G135968	50328667	50340181	Transcribed locus, moderately similar to XP_002273166.1 PREDICTED: hypothetical protein [Vitis vinifera]||TSA: Zea mays contig41152, mRNA sequence||TSA: Zea mays contig64349, mRNA sequence
BBE1	n1555	Apigenin di-C-hexoside	12.002	1	50329616	51711959	GRMZM2G165919	51534145	51536353	galactinol synthase 1||Galactinol synthase 1 (EC 2.4.1.123)||galactinol synthase 1 (LOC606403), mRNA||Galactinol synthase 3Putative uncharacterized protein ;||product:galactinol synthase 1||transferase activity, transferring glycosyl groups
BBE1	n1555	Apigenin di-C-hexoside	12.002	1	50329616	51711959	GRMZM2G317160	51016688	51022814	DNA binding||hypothetical protein LOC100384463||hypothetical protein LOC100384463 (LOC100384463), mRNA||Putative uncharacterized protein||regulation of transcription, DNA-dependent||transcription factor activity
BBE1	n1555	Apigenin di-C-hexoside	12.002	1	50329616	51711959	GRMZM2G329040	50628408	50653355	catalytic activity||hydrolase activity||hypothetical protein LOC100280294||hypothetical protein LOC100280294 (LOC100280294), mRNA||metabolic process||Putative uncharacterized protein
BBE1	n1555	Apigenin di-C-hexoside	12.002	1	50329616	51711959	GRMZM2G385931	51285616	51289996	ATP binding||helicase activity||hypothetical protein LOC100191798||LOC100191798||LOC100191798 (pco124238), mRNA||nucleic acid binding||nucleoside-triphosphatase activity||nucleotide binding||Putative uncharacterized protein
BBE1	n1555	Apigenin di-C-hexoside	2.99501	7	147418807	147930840	GRMZM2G423555	147770824	147783202	Clone 1574836 mRNA sequence||Transcribed locus
BBE1	n1555	Apigenin di-C-hexoside	12.002	1	50329616	51711959	GRMZM2G550861	51010321	51011073	actin cytoskeleton||cell adhesion||nucleus||regulation of transcription||structural molecule activity||transcription regulator activity
BBE1	n1555	Apigenin di-C-hexoside	12.002	1	50329616	51711959	GRMZM2G703565	50661958	50669948	nucleic acid binding||zinc ion binding
BBE1	n1555	Apigenin di-C-hexoside	2.99501	7	147418807	147930840	GRMZM5G814851	147926283	147947324	amino acid binding||ATP binding||ATP binding protein||ATP binding protein (LOC100285114), mRNA||homoiothermy||ice binding||metabolic process||protein amino acid phosphorylation||protein kinase activity||protein serine/threonine kinase activity||response to freezing
BBE1	n1555	Apigenin di-C-hexoside	2.99501	7	147418807	147930840	GRMZM5G815870	147765755	147766141	Unknown
BBE1	n1555	Apigenin di-C-hexoside	12.002	1	50329616	51711959	GRMZM5G833991	51294187	51294944	hypothetical protein LOC100384123||Putative uncharacterized protein
BBE1	n1555	Apigenin di-C-hexoside	12.002	1	50329616	51711959	GRMZM5G835810	51042936	51049357	LOC100285931||LOC100285931 (umc2741), mRNA||nucleotidyltransferase activity||nucleus||polynucleotide adenylyltransferase activity||PolyPutative uncharacterized protein ;||Putative uncharacterized protein||RNA 3'-end processing||RNA binding||RNA polyadenylation||transcription
BBE1	n1555	Apigenin di-C-hexoside	2.99501	7	147418807	147930840	GRMZM5G835903	147419448	147420211	LOC100284793||LOC100284793 (umc2328), mRNA||SAUR55-auxin-responsive SAUR family member||TSA: Zea mays contig18885, mRNA sequence
BBE1	n1555	Apigenin di-C-hexoside	12.002	1	50329616	51711959	GRMZM5G851485	50864166	50865478	homoiothermy||hypothetical protein LOC100274900||ice binding||LOC100274900||LOC100274900 (IDP875), mRNA||nucleus||Putative uncharacterized protein||regulation of transcription||response to freezing||transcription regulator activity
BBE1	n1555	Apigenin di-C-hexoside	12.002	1	50329616	51711959	GRMZM5G878582	50438180	50439466	Full-length cDNA clone ZM_BFb0367L22||Putative uncharacterized protein
BBE1	n1555	Apigenin di-C-hexoside	2.99501	7	147418807	147930840	GRMZM5G895383	147829607	147833191	Glutathione S-transferase GST 16Putative uncharacterized protein (EC 2.5.1.18);||glutathione transferase16||glutathione transferase16 (gst16), mRNA||product:glutathione S-transferase GST 16||Putative uncharacterized protein
BBE1	n1555	Apigenin di-C-hexoside	12.002	1	50329616	51711959	GRMZM5G895991	51157163	51161617	catalytic activity||homoiothermy||hypothetical protein LOC100217081||hypothetical protein LOC100217081 (LOC100217081), mRNA||ice binding||IMP biosynthetic process||N6-(1,2-dicarboxyethyl)AMP AMP-lyase (fumarate-forming) activity||purine ribonucleotide biosynthetic process||Putative uncharacterized protein||response to freezing
BBE1	n1090	Apigenin-C-pentoside	3.12036	9	9733491	10051192	AC194719.3_FG002	9970215	9970754	Unknown
BBE1	n1090	Apigenin-C-pentoside	4.09984	5	83999685	85447534	AC208217.3_FG001	84516113	84516340	ATP-dependent peptidase activity||proteolysis||serine-type endopeptidase activity
BBE1	n1090	Apigenin-C-pentoside	3.34454	7	10529404	11470608	AC208337.2_FG003	10786267	10792397	intracellular||ribosome||structural constituent of ribosome||translation
BBE1	n1090	Apigenin-C-pentoside	4.09984	5	83999685	85447534	AC211514.2_FG003	84338664	84340523	Unknown
BBE1	n1090	Apigenin-C-pentoside	3.34454	7	10529404	11470608	AC211651.4_FG001	11184229	11190288	ATP binding||Transcribed locus
BBE1	n1090	Apigenin-C-pentoside	3.12036	9	9733491	10051192	GRMZM2G005066	9740803	9741876	anthocyanin regulatory C1 protein||CI protein Fragment||DNA binding||myb-related protein c1-I-2K1||myb-related protein c1-I-2K1 (LOC100101514), mRNA||product:myb-related protein c1-I-2K1||R2R3MYB-domain protein||R2R3MYB-domain protein Fragment
BBE1	n1090	Apigenin-C-pentoside	4.09984	5	83999685	85447534	GRMZM2G005998	84252053	84254208	hypothetical protein LOC100275043||hypothetical protein LOC100275043 (LOC100275043), mRNA||Putative uncharacterized protein
BBE1	n1090	Apigenin-C-pentoside	4.09984	5	83999685	85447534	GRMZM2G007372	84840183	84843411	hypothetical protein LOC100277891||hypothetical protein LOC100277891 (LOC100277891), mRNA||Putative uncharacterized protein
BBE1	n1090	Apigenin-C-pentoside	3.12036	9	9733491	10051192	GRMZM2G008923	9919838	9922673	Unknown
BBE1	n1090	Apigenin-C-pentoside	4.09984	5	83999685	85447534	GRMZM2G010321	84934242	84936493	glycine catabolic process||glycine cleavage complex||glycine decarboxylation via glycine cleavage system||hypothetical protein LOC100273340||hypothetical protein LOC100273340 (LOC100273340), mRNA||mitochondrion||Putative uncharacterized protein
BBE1	n1090	Apigenin-C-pentoside	4.09984	5	83999685	85447534	GRMZM2G010754	84938287	84943705	splicing factor, arginine/serine-rich 12||splicing factor, arginine/serine-rich 12 (LOC100281976), mRNA
BBE1	n1090	Apigenin-C-pentoside	3.34454	7	10529404	11470608	GRMZM2G015534	10793341	10796233	DNA binding protein opaque-2 (O2)||nucleus||Opaque 2 Fragment||opaque endosperm2||opaque endosperm2 (o2), mRNA||Opaque2 Fragment||Opaque-2 Fragment||Opaque-2 protein||Opaque-2 protein Fragment||Opaque-2 truncated polypeptide||protein dimerization activity||Putative uncharacterized protein||regulation of transcription, DNA-dependent||regulatory protein opaque-2||sequence-specific DNA binding||tran…
BBE1	n1090	Apigenin-C-pentoside	4.09984	5	83999685	85447534	GRMZM2G017741	84083388	84086632	hypothetical protein LOC100382271||hypothetical protein LOC100382271 (LOC100382271), mRNA||Putative uncharacterized protein
BBE1	n1090	Apigenin-C-pentoside	4.09984	5	83999685	85447534	GRMZM2G017802	84088707	84089603	Unknown
BBE1	n1090	Apigenin-C-pentoside	4.09984	5	83999685	85447534	GRMZM2G026117	84248220	84252180	hydroxymethylbilane synthase activity||Hypothetical protein LOC100191140||hypothetical protein LOC100191140 (LOC100191140), mRNA||peptidyl-pyrromethane cofactor linkage||Putative uncharacterized protein||tetrapyrrole biosynthetic process
BBE1	n1090	Apigenin-C-pentoside	3.34454	7	10529404	11470608	GRMZM2G030138	10569255	10576278	GTP binding||GTPase activity||hypothetical protein LOC100384250||hypothetical protein LOC100384250 (LOC100384250), mRNA||Putative uncharacterized protein||Xylanase inhibitor protein 1||xylanase inhibitor protein 1 (LOC100280478), mRNA
BBE1	n1090	Apigenin-C-pentoside	3.34454	7	10529404	11470608	GRMZM2G030263	10557057	10560195	Unknown
BBE1	n1090	Apigenin-C-pentoside	3.34454	7	10529404	11470608	GRMZM2G030350	10548981	10551211	hypothetical protein LOC100382025||hypothetical protein LOC100382025 (LOC100382025), mRNA||Putative uncharacterized protein
BBE1	n1090	Apigenin-C-pentoside	3.12036	9	9733491	10051192	GRMZM2G067743	9812369	9814204	ATP binding||dopamine receptor activity||G-protein coupled receptor protein signaling pathway||hydrolase activity, acting on acid anhydrides, in phosphorus-containing anhydrides||integral to membrane||LOC100101543||LOC100101543 (TIDP3466), mRNA||nucleus||product:putative growth-regulating factor 11||putative growth-regulating factor 11||Putative growth-regulating factor 11Putative uncharacterized…
BBE1	n1090	Apigenin-C-pentoside	4.09984	5	83999685	85447534	GRMZM2G074634	84101452	84105175	Cysteine-type peptidase||LOC100285337||LOC100285337 (pco117653), mRNA
BBE1	n1090	Apigenin-C-pentoside	3.34454	7	10529404	11470608	GRMZM2G088305	11284071	11288350	catalytic activity||metabolic process
BBE1	n1090	Apigenin-C-pentoside	4.09984	5	83999685	85447534	GRMZM2G092311	85387826	85389133	chlorophyll a-b binding protein 6A||chlorophyll a-b binding protein 6A (LOC100281791), mRNA||Chlorophyll a-b binding protein 6APutative uncharacterized protein ;||Putative uncharacterized protein||Transcribed locus, moderately similar to NP_001148183.1 chlorophyll a-b binding protein 6A [Zea mays]
BBE1	n1090	Apigenin-C-pentoside	3.34454	7	10529404	11470608	GRMZM2G102075	11335166	11337275	40S ribosomal protein S15||40S ribosomal protein S15 (LOC100282387), mRNA||40S ribosomal protein S15Putative uncharacterized protein ;||intracellular||ribosome||RNA binding||small ribosomal subunit||structural constituent of ribosome||translation
BBE1	n1090	Apigenin-C-pentoside	4.09984	5	83999685	85447534	GRMZM2G104632	85252669	85257667	glucose metabolic process||glyceraldehyde-3-phosphate dehydrogenase activity||Glyceraldehyde-3-phosphate dehydrogenase, cytosolic||LOC100282981||LOC100282981 (pco070235b), mRNA||NAD or NADH binding||oxidation reduction||Putative uncharacterized protein
BBE1	n1090	Apigenin-C-pentoside	4.09984	5	83999685	85447534	GRMZM2G107026	84314151	84314930	Unknown
BBE1	n1090	Apigenin-C-pentoside	3.34454	7	10529404	11470608	GRMZM2G115357	10970395	10971733	IAA24 - auxin-responsive Aux/IAA family member||IAA24 - auxin-responsive Aux/IAA family member (LOC100280600), mRNA||IAA24-auxin-responsive Aux/IAA family member||nucleus||regulation of transcription||TSA: Zea mays contig02629, mRNA sequence||TSA: Zea mays contig54177, mRNA sequence
BBE1	n1090	Apigenin-C-pentoside	3.12036	9	9733491	10051192	GRMZM2G122793	9964958	9969714	ferredoxin reductase activity||Ferredoxin-thioredoxin reductase catalytic chain||Ferredoxin-thioredoxin reductase catalytic chain, chloroplastic Precursor (FTR-C)(EC 1.18.-.-)(Ferredoxin-thioredoxin reductase subunit B)(FTR-B)||Ferredoxin-thioredoxin reductase Fragment||Ferredoxin-thioredoxin1||oxidation reduction||Putative uncharacterized protein
BBE1	n1090	Apigenin-C-pentoside	4.09984	5	83999685	85447534	GRMZM2G127999	84706267	84706916	Unknown
BBE1	n1090	Apigenin-C-pentoside	4.09984	5	83999685	85447534	GRMZM2G128012	84796405	84799488	hypothetical protein LOC100191193||LOC100191193||LOC100191193 (pco133815), mRNA||Putative uncharacterized protein
BBE1	n1090	Apigenin-C-pentoside	4.09984	5	83999685	85447534	GRMZM2G130382	85077134	85077777	nucleus||regulation of transcription, DNA-dependent||sequence-specific DNA binding||transcription factor activity
BBE1	n1090	Apigenin-C-pentoside	3.34454	7	10529404	11470608	GRMZM2G162359	10651271	10653006	carbohydrate metabolic process||hydrolase activity, hydrolyzing O-glycosyl compounds||hypothetical protein LOC100274481||hypothetical protein LOC100274481 (LOC100274481), mRNA||Putative uncharacterized protein||Transcribed locus, moderately similar to NP_001142312.1 hypothetical protein LOC100274481 [Zea mays]
BBE1	n1090	Apigenin-C-pentoside	3.34454	7	10529404	11470608	GRMZM2G162382	10694109	10698145	BHLH transcription factorPutative uncharacterized protein ;||hypothetical protein LOC100272246||hypothetical protein LOC100272246 (LOC100272246), mRNA||nucleus||Putative uncharacterized protein||regulation of transcription||transcription regulator activity
BBE1	n1090	Apigenin-C-pentoside	3.12036	9	9733491	10051192	GRMZM2G169709	9936686	9940697	Putative casein kinase I||regulation of transcription, DNA-dependent||transcription factor activity||transcription factor complex
BBE1	n1090	Apigenin-C-pentoside	4.09984	5	83999685	85447534	GRMZM2G303241	85235121	85235741	hypothetical protein LOC100279142||hypothetical protein LOC100279142 (LOC100279142), mRNA||Putative uncharacterized protein
BBE1	n1090	Apigenin-C-pentoside	4.09984	5	83999685	85447534	GRMZM2G322129	84061561	84065912	binding||hypothetical protein LOC100194083||LOC100194083||LOC100194083 (pco096212), mRNA||Putative uncharacterized protein
BBE1	n1090	Apigenin-C-pentoside	3.34454	7	10529404	11470608	GRMZM2G328171	10575103	10576227	carbohydrate metabolic process||hydrolase activity, hydrolyzing O-glycosyl compounds||xylanase inhibitor protein 1
BBE1	n1090	Apigenin-C-pentoside	3.34454	7	10529404	11470608	GRMZM2G333916	11127929	11134326	Cytosine-specific methyltransferase (EC 2.1.1.37)||Cytosine-specific methyltransferase Fragment (EC 2.1.1.37)||DNA (cytosine-5-)-methyltransferase activity||DNA binding||DNA methylation||nucleus||protein binding||Putative uncharacterized protein
BBE1	n1090	Apigenin-C-pentoside	3.34454	7	10529404	11470608	GRMZM2G333997	11141131	11144040	Unknown
BBE1	n1090	Apigenin-C-pentoside	3.34454	7	10529404	11470608	GRMZM2G334041	11146638	11152649	Cytosine-specific methyltransferase (EC 2.1.1.37)||DNA (cytosine-5-)-methyltransferase activity||DNA binding||DNA methyl transferase1||DNA methyl transferase1 (dmt101), mRNA||DNA methylation||nucleus||product:DNA methyltransferase 101||protein binding||Putative uncharacterized protein
BBE1	n1090	Apigenin-C-pentoside	4.09984	5	83999685	85447534	GRMZM2G382914	84821810	84825942	glycolysis||hypothetical protein LOC100274579||hypothetical protein LOC100274579 (LOC100274579), mRNA||Phosphoglycerate kinase (EC 2.7.2.3)||phosphoglycerate kinase activity||Phosphoglycerate kinase Fragment (EC 2.7.2.3)
BBE1	n1090	Apigenin-C-pentoside	3.34454	7	10529404	11470608	GRMZM2G401308	11440921	11445373	DNA binding||dopamine receptor activity||G-protein coupled receptor protein signaling pathway||Histone H1||Histone H1-like protein||histone H1-like protein (hon102), mRNA||homoiothermy||ice binding||integral to membrane||nucleosome||nucleosome assembly||nucleus||product:histone H1-like protein||Putative uncharacterized protein||response to freezing||structural constituent of cell wall||Transcribe…
BBE1	n1090	Apigenin-C-pentoside	4.09984	5	83999685	85447534	GRMZM2G427468	84799805	84801081	60S ribosomal protein L27a-2||60S ribosomal protein L27a-2Putative uncharacterized protein ;||hypothetical protein LOC100274530||intracellular||LOC100274530||LOC100274530 (pco152633a), mRNA||ribosome||structural constituent of ribosome||translation
BBE1	n1090	Apigenin-C-pentoside	4.09984	5	83999685	85447534	GRMZM2G449843	84018779	84019752	Unknown
BBE1	n1090	Apigenin-C-pentoside	3.34454	7	10529404	11470608	GRMZM5G841619	10775147	10779088	catalytic activity||homoiothermy||ice binding||Indole-3-glycerol phosphate lyase||metabolic process||product:tryptophan synthase alpha||response to freezing||tryptophan metabolic process||tryptophan synthase activity||tryptophan synthase alpha||tryptophan synthase alpha (TSA), mRNA||type I hypersensitivity
BBE1	n1090	Apigenin-C-pentoside	3.34454	7	10529404	11470608	GRMZM5G864001	10898412	10902673	hypothetical protein LOC100193116||hypothetical protein LOC100193116 (LOC100193116), mRNA||protein binding||Putative uncharacterized protein||zinc ion binding
BBE1	n1090	Apigenin-C-pentoside	3.12036	9	9733491	10051192	GRMZM5G882986	10008231	10013505	cellular amino acid derivative biosynthetic process||hypothetical protein LOC100273896||intramolecular lyase activity||LOC100273896||LOC100273896 (si707052g07), mRNA||Putative uncharacterized protein
BBE1	n1270	C-pentosyl-apigenin O-caffeoylhexoside	6.05888	9	117362535	117878054	AC216199.3_FG003	117537528	117538217	hypothetical protein LOC100384086||Putative uncharacterized protein
BBE1	n1270	C-pentosyl-apigenin O-caffeoylhexoside	6.05888	9	117362535	117878054	GRMZM2G020852	117824523	117826031	extracellular region||Putative uncharacterized protein||sexual reproduction
BBE1	n1270	C-pentosyl-apigenin O-caffeoylhexoside	3.54148	9	26768523	26880693	GRMZM2G030216	26826264	26829233	Full-length cDNA clone ZM_BFc0064P17||membrane||Putative uncharacterized protein
BBE1	n1270	C-pentosyl-apigenin O-caffeoylhexoside	3.54148	9	26768523	26880693	GRMZM2G030252	26830407	26832492	hypothetical protein LOC100193350||hypothetical protein LOC100193350 (LOC100193350), mRNA||membrane||Putative uncharacterized protein
BBE1	n1270	C-pentosyl-apigenin O-caffeoylhexoside	6.05888	9	117362535	117878054	GRMZM2G071074	117537523	117538936	Hypothetical protein LOC100384086||hypothetical protein LOC100384086 (LOC100384086), mRNA
BBE1	n1270	C-pentosyl-apigenin O-caffeoylhexoside	6.05888	9	117362535	117878054	GRMZM2G072886	117513331	117514659	beta-expansin 9 protein||beta-expansin 9 protein (EXPB9), mRNA||expansin-B9 precursor||Expansin-B9 Precursor (ZmEXPB9)(Beta-expansin-1b)(Pollen allergen Zea m 1)(Allergen Zea m 1)||extracellular region||plant-type cell wall organization||sexual reproduction
BBE1	n1270	C-pentosyl-apigenin O-caffeoylhexoside	6.05888	9	117362535	117878054	GRMZM2G094828	117674551	117686437	Unknown
BBE1	n1270	C-pentosyl-apigenin O-caffeoylhexoside	3.54148	9	26768523	26880693	GRMZM2G475293	26817670	26821592	catalytic activity||catalytic/ hydrolase||catalytic/ hydrolase (LOC100282116), mRNA||hydrolase activity||hypothetical protein LOC100191686||hypothetical protein LOC100191686 (LOC100191686), mRNA||metabolic process||phosphoglycolate phosphatase activity||Putative uncharacterized protein
BBE1	n1270	C-pentosyl-apigenin O-caffeoylhexoside	3.54148	9	26768523	26880693	GRMZM2G475360	26820177	26825748	ATP binding||ATPase activity||Hypothetical protein LOC100191686||hypothetical protein LOC100279266||LOC100279266||LOC100279266 (si614021f04b), mRNA||metallocarboxypeptidase activity||nucleoside-triphosphatase activity||nucleotide binding||proteolysis||Putative uncharacterized protein||zinc ion binding
BBE1	n1270	C-pentosyl-apigenin O-caffeoylhexoside	6.05888	9	117362535	117878054	GRMZM5G803886	117545627	117546392	Unknown
BBE1	n1270	C-pentosyl-apigenin O-caffeoylhexoside	6.05888	9	117362535	117878054	GRMZM5G861756	117398641	117402164	GTP binding||TSA: Zea mays contig08603, mRNA sequence
BBE1	n1270	C-pentosyl-apigenin O-caffeoylhexoside	6.05888	9	117362535	117878054	GRMZM5G897795	117377363	117389095	DNA binding||nucleosome||nucleosome assembly
BBE1	n1370	Chrysoeriol	3.45439	8	102816056	104498470	AC203955.3_FG002	104449987	104451180	Unknown
BBE1	n1370	Chrysoeriol	3.45439	8	102816056	104498470	AC203955.3_FG005	104467697	104468518	Unknown
BBE1	n1370	Chrysoeriol	3.45439	8	102816056	104498470	AC208406.3_FG004	103831393	103831659	Unknown
BBE1	n1370	Chrysoeriol	3.45439	8	102816056	104498470	AC218035.3_FG001	103527701	103528233	Unknown
BBE1	n1370	Chrysoeriol	3.45439	8	102816056	104498470	AC218035.3_FG004	103589990	103593771	homoiothermy||ice binding||proteolysis||response to freezing||serine-type carboxypeptidase activity||Transcribed locus, strongly similar to NP_001145431.1 hypothetical protein LOC100278802 [Zea mays]
BBE1	n1370	Chrysoeriol	3.45439	8	102816056	104498470	AC226248.1_FG002	103022748	103024966	ATP binding||DNA binding||ligand-dependent nuclear receptor activity||nucleus||protein amino acid phosphorylation||protein kinase||protein kinase (LOC100281715), mRNA||protein kinase activity||protein serine/threonine kinase activity||Putative uncharacterized protein||regulation of transcription, DNA-dependent
BBE1	n1370	Chrysoeriol	3.45439	8	102816056	104498470	GRMZM2G010348	103312276	103315003	Cytochrome c||Cytochrome cPutative uncharacterized protein ;||electron carrier activity||Full-length cDNA clone ZM_BFb0292J13||heme binding||iron ion binding||Putative uncharacterized protein
BBE1	n1370	Chrysoeriol	3.64243	3	1664139	2040126	GRMZM2G010460	1684097	1688895	hypothetical protein LOC100194284||LOC100194284||LOC100194284 (pco104496), mRNA||post-translational protein modification||Putative uncharacterized protein||regulation of protein metabolic process||small conjugating protein ligase activity
BBE1	n1370	Chrysoeriol	3.64243	3	1664139	2040126	GRMZM2G011553	1677728	1678921	harpin-induced protein||harpin-induced protein (LOC100280956), mRNA
BBE1	n1370	Chrysoeriol	3.64243	3	1664139	2040126	GRMZM2G011636	1672506	1677401	25.3 kDa vesicle transport proteinPutative uncharacterized protein ;||hypothetical protein LOC100272807||hypothetical protein LOC100272807 (LOC100272807), mRNA||integral to membrane||transport||vesicle-mediated transport
BBE1	n1370	Chrysoeriol	9.62938	1	47490835	48270329	GRMZM2G016020	48010042	48010786	A-type R2R3 Myb protein Fragment||A-type R2R3 Myb proteinPericarp color 1 Fragment ;||DNA binding||product:myb-like transcription factor
BBE1	n1370	Chrysoeriol	3.45439	8	102816056	104498470	GRMZM2G016153	103639165	103642053	TSA: Zea mays contig00815, mRNA sequence
BBE1	n1370	Chrysoeriol	9.62938	1	47490835	48270329	GRMZM2G017400	47993964	47995437	Unknown
BBE1	n1370	Chrysoeriol	9.62938	1	47490835	48270329	GRMZM2G017536	47989435	47993634	Clone 1460229 mRNA sequence||Clone 318237 mRNA sequence||Hypothetical protein LOC100193341||Putative uncharacterized protein
BBE1	n1370	Chrysoeriol	3.45439	8	102816056	104498470	GRMZM2G017603	104379532	104382273	apoptosis||ATP binding||defense response||hypothetical protein LOC100279616||hypothetical protein LOC100279616 (LOC100279616), mRNA||Putative uncharacterized protein||Transcribed locus
BBE1	n1370	Chrysoeriol	9.62938	1	47490835	48270329	GRMZM2G036086	47810317	47811419	peroxisomal biogenesis factor 11 family protein||peroxisomal biogenesis factor 11 family protein (LOC100284553), mRNA||TSA: Zea mays contig43143, mRNA sequence
BBE1	n1370	Chrysoeriol	3.45439	8	102816056	104498470	GRMZM2G047152	104460886	104464505	apoptosis||ATP binding||defense response||protein binding||TSA: Zea mays contig13176, mRNA sequence||TSA: Zea mays contig19633, mRNA sequence||TSA: Zea mays contig34729, mRNA sequence
BBE1	n1370	Chrysoeriol	9.62938	1	47490835	48270329	GRMZM2G057027	48092121	48097632	A-type R2R3 Myb protein Fragment||A-type R2R3 Myb proteinPericarp color 1 Fragment ;||DNA binding||homoiothermy||ice binding||Myb-like transcription factor P1||P1/P2P2 protein ;||product:P protein||R2R3MYB-domain protein Fragment||response to freezing
BBE1	n1370	Chrysoeriol	9.62938	1	47490835	48270329	GRMZM2G064597	48107459	48108272	Unknown
BBE1	n1370	Chrysoeriol	9.62938	1	47490835	48270329	GRMZM2G066352	48232796	48238899	Unknown
BBE1	n1370	Chrysoeriol	9.62938	1	47490835	48270329	GRMZM2G076537	47509293	47517202	DNA polymerase III subunit epsilon||exonuclease activity||hypothetical protein LOC100192533||intracellular||LOC100192533||LOC100192533 (cl8740_1a), mRNA||nucleic acid binding||Putative uncharacterized protein||Transcribed locus
BBE1	n1370	Chrysoeriol	3.64243	3	1664139	2040126	GRMZM2G083474	1964146	1964815	hypothetical protein LOC100275129||hypothetical protein LOC100275129 (LOC100275129), mRNA||Putative uncharacterized protein
BBE1	n1370	Chrysoeriol	3.64243	3	1664139	2040126	GRMZM2G083497	1967335	1969302	40S ribosomal protein S15a||40S ribosomal protein S15a (LOC100280584), mRNA||40S ribosomal protein S15aPutative uncharacterized protein ;||intracellular||ribosome||structural constituent of ribosome||Transcribed locus, strongly similar to NP_001146975.1 40S ribosomal protein S15a [Zea mays]||translation
BBE1	n1370	Chrysoeriol	3.64243	3	1664139	2040126	GRMZM2G083749	1975792	1981027	hypothetical protein LOC100191589||hypothetical protein LOC100191589 (LOC100191589), mRNA||nucleus||Putative uncharacterized protein||regulation of transcription||transcription regulator activity
BBE1	n1370	Chrysoeriol	3.45439	8	102816056	104498470	GRMZM2G084274	103701246	103704404	hypothetical protein LOC100272457||LOC100272457||LOC100272457 (IDP602), mRNA||Putative uncharacterized protein
BBE1	n1370	Chrysoeriol	3.45439	8	102816056	104498470	GRMZM2G084421	103678797	103679227	Unknown
BBE1	n1370	Chrysoeriol	9.62938	1	47490835	48270329	GRMZM2G084799	48117497	48128047	A-type R2R3 Myb protein Fragment||A-type R2R3 Myb proteinPericarp color 1 Fragment ;||DNA binding||Myb-like transcription factorMyb-like transcription factor P1 ;||myb-related protein P||P1-WR 1P1-WR 10P1-WR 11P1-WR 2P1-WR 3P1-WR 4P1-WR 6P1-WR 7P1-WR 9P2/P1 ;;;;;;;;;||P1-WR 5||P1-WR 8||P2-t protein||Pericarp color1||pericarp color1 (p1), mRNA||product:myb-like transcription factor||R2R3MYB-domain…
BBE1	n1370	Chrysoeriol	3.64243	3	1664139	2040126	GRMZM2G093079	1845061	1845954	Unknown
BBE1	n1370	Chrysoeriol	3.64243	3	1664139	2040126	GRMZM2G093090	1847906	1849027	Aquaporin TIP4.1||aquaporin TIP4-4||Aquaporin TIP4-4 (Tonoplast intrinsic protein 4-4)(ZmTIP4-4)(ZmTIP4;4)||extracellular region||integral to membrane||membrane||multicellular organismal development||product:tonoplast membrane integral protein ZmTIP4-4||Putative uncharacterized protein||signal transducer activity||tonoplast intrinsic protein4||tonoplast intrinsic protein4 (tip4d), mRNA||transmemb…
BBE1	n1370	Chrysoeriol	3.64243	3	1664139	2040126	GRMZM2G093104	1851742	1857172	catalytic activity||cytoplasm||intracellular||regulation of transcription||RNA metabolic process||TSA: Zea mays contig28373, mRNA sequence||TSA: Zea mays contig30325, mRNA sequence
BBE1	n1370	Chrysoeriol	3.45439	8	102816056	104498470	GRMZM2G096029	104279166	104281118	Clone 236869 mRNA sequence||electron carrier activity||heme binding||iron ion binding||monooxygenase activity||oxidation reduction||Transcribed locus, weakly similar to XP_002449435.1 hypothetical protein SORBIDRAFT_05g011296 [Sorghum bicolor]
BBE1	n1370	Chrysoeriol	3.45439	8	102816056	104498470	GRMZM2G096064	104267219	104268277	Unknown
BBE1	n1370	Chrysoeriol	3.64243	3	1664139	2040126	GRMZM2G099678	2001770	2004402	LOC100282200||LOC100282200 (pco073188), mRNA||Vegetative storage protein PNI288
BBE1	n1370	Chrysoeriol	3.45439	8	102816056	104498470	GRMZM2G110739	103899662	103903165	cell death||integral to membrane
BBE1	n1370	Chrysoeriol	9.62938	1	47490835	48270329	GRMZM2G111990	48139884	48141013	Unknown
BBE1	n1370	Chrysoeriol	9.62938	1	47490835	48270329	GRMZM2G112263	48158038	48158425	DNA binding
BBE1	n1370	Chrysoeriol	3.45439	8	102816056	104498470	GRMZM2G116671	104171347	104172050	hypothetical protein LOC100278204||hypothetical protein LOC100278204 (LOC100278204), mRNA||Putative uncharacterized protein
BBE1	n1370	Chrysoeriol	9.62938	1	47490835	48270329	GRMZM2G122965	47699083	47705236	ATP binding||hypothetical protein LOC100381956||hypothetical protein LOC100381956 (LOC100381956), mRNA||microtubule motor activity||microtubule-based movement||Transcribed locus, moderately similar to XP_002465392.1 hypothetical protein SORBIDRAFT_01g037790 [Sorghum bicolor]
BBE1	n1370	Chrysoeriol	3.64243	3	1664139	2040126	GRMZM2G123499	1767353	1776209	TSA: Zea mays contig03556, mRNA sequence||TSA: Zea mays contig11757, mRNA sequence||TSA: Zea mays contig35220, mRNA sequence||TSA: Zea mays contig36462, mRNA sequence
BBE1	n1370	Chrysoeriol	3.64243	3	1664139	2040126	GRMZM2G123519	1726294	1729668	Full-length cDNA clone ZM_BFa0063M13||post-translational protein modification||Putative uncharacterized protein||regulation of protein metabolic process||small conjugating protein ligase activity
BBE1	n1370	Chrysoeriol	3.64243	3	1664139	2040126	GRMZM2G123540	1721270	1726072	KOB1||KOB1 (LOC100285082), mRNA||Putative uncharacterized protein
BBE1	n1370	Chrysoeriol	3.64243	3	1664139	2040126	GRMZM2G123558	1711861	1714237	DREPP4 protein||DREPP4 proteinPutative uncharacterized protein ;||G-protein coupled receptor protein signaling pathway||histamine receptor activity||homoiothermy||hypothetical protein LOC100191938||hypothetical protein LOC100191938 (LOC100191938), mRNA||ice binding||integral to membrane||response to freezing
BBE1	n1370	Chrysoeriol	9.62938	1	47490835	48270329	GRMZM2G129872	48006727	48007861	A-type R2R3 Myb protein Fragment||A-type R2R3 Myb proteinPericarp color 1 Fragment ;||DNA binding||product:myb-like transcription factor
BBE1	n1370	Chrysoeriol	3.45439	8	102816056	104498470	GRMZM2G134687	103366829	103369759	DNA binding||regulation of transcription
BBE1	n1370	Chrysoeriol	3.45439	8	102816056	104498470	GRMZM2G152862	102928504	102932341	MADS-box transcription factor 4||nucleus||product:putative MADS-domain transcription factor||Putative MADS-domain transcription factor||Putative uncharacterized protein||regulation of transcription, DNA-dependent||sequence-specific DNA binding||transcription factor activity||Zea mays MADS29||Zea mays MADS29 (zmm29), mRNA||Zea mays MADS29.
BBE1	n1370	Chrysoeriol	3.64243	3	1664139	2040126	GRMZM2G156035	1885669	1901782	ATP binding||casein kinase I isoform delta-like||casein kinase I isoform delta-like (LOC100285095), mRNA||protein amino acid phosphorylation||protein kinase activity||protein serine/threonine kinase activity
BBE1	n1370	Chrysoeriol	3.45439	8	102816056	104498470	GRMZM2G158918	103454290	103460620	protein binding||TSA: Zea mays contig03752, mRNA sequence||zinc ion binding
BBE1	n1370	Chrysoeriol	9.62938	1	47490835	48270329	GRMZM2G162356	47900337	47901226	anaphase-promoting complex subunit 11||anaphase-promoting complex subunit 11 (LOC100283699), mRNA||LOC100286262||LOC100286262 (pco086069b), mRNA||protein binding||zinc ion binding
BBE1	n1370	Chrysoeriol	3.64243	3	1664139	2040126	GRMZM2G308619	1690612	1693656	ATP binding||protein amino acid phosphorylation||protein kinase activity||protein serine/threonine kinase activity||Transcribed locus, moderately similar to XP_002457063.1 hypothetical protein SORBIDRAFT_03g000680 [Sorghum bicolor]
BBE1	n1370	Chrysoeriol	3.64243	3	1664139	2040126	GRMZM2G308628	1689191	1690080	Unknown
BBE1	n1370	Chrysoeriol	9.62938	1	47490835	48270329	GRMZM2G311465	47986776	47988982	Unknown
BBE1	n1370	Chrysoeriol	9.62938	1	47490835	48270329	GRMZM2G335358	48019625	48020672	Unknown
BBE1	n1370	Chrysoeriol	3.45439	8	102816056	104498470	GRMZM2G347471	104452056	104455567	Unknown
BBE1	n1370	Chrysoeriol	9.62938	1	47490835	48270329	GRMZM2G377215	47504495	47507003	carbohydrate binding||carbohydrate metabolic process||hydrolase activity, hydrolyzing O-glycosyl compounds||product:roothairless 3||Putative uncharacterized protein||roothair defective3||roothair defective3 (rth3), mRNA||Roothairless 3||TSA: Zea mays contig48227, mRNA sequence
BBE1	n1370	Chrysoeriol	3.45439	8	102816056	104498470	GRMZM2G408096	103184801	103195370	DNA binding||histone modification||hypothetical protein LOC100216926||hypothetical protein LOC100216926 (LOC100216926), mRNA||nucleus||protein binding||Putative uncharacterized protein||transcription initiation||zinc ion binding
BBE1	n1370	Chrysoeriol	9.62938	1	47490835	48270329	GRMZM2G427418	47597259	47600865	Transcribed locus, moderately similar to NP_001168327.1 hypothetical protein LOC100382095 [Zea mays]
BBE1	n1370	Chrysoeriol	9.62938	1	47490835	48270329	GRMZM2G427438	47593036	47595015	nucleic acid binding||Transcribed locus, weakly similar to XP_002467999.1 hypothetical protein SORBIDRAFT_01g037830 [Sorghum bicolor]||zinc ion binding
BBE1	n1370	Chrysoeriol	3.45439	8	102816056	104498470	GRMZM2G435373	103922075	104021247	LOC100284832||LOC100284832 (si614088f03a), mRNA||protein transport||Putative uncharacterized protein||Putative uncharacterized proteinRab GDP dissociation inhibitor alpha ;||Rab GDP-dissociation inhibitor activity||regulation of GTPase activity
BBE1	n1370	Chrysoeriol	3.45439	8	102816056	104498470	GRMZM2G454348	103174540	103175021	Unknown
BBE1	n1370	Chrysoeriol	3.64243	3	1664139	2040126	GRMZM2G456491	1880438	1882186	homoiothermy||ice binding||response to freezing
BBE1	n1370	Chrysoeriol	3.64243	3	1664139	2040126	GRMZM2G701269	1730998	1732296	Unknown
BBE1	n1370	Chrysoeriol	3.45439	8	102816056	104498470	GRMZM5G805387	103019809	103023476	MADS-box transcription factor 4||nucleus||product:putative MADS-domain transcription factor||Putative MADS-domain transcription factor||Putative uncharacterized protein||regulation of transcription, DNA-dependent||sequence-specific DNA binding||transcription factor activity
BBE1	n1370	Chrysoeriol	9.62938	1	47490835	48270329	GRMZM5G807260	47827840	47828946	hypothetical protein LOC100277630||hypothetical protein LOC100277630 (LOC100277630), mRNA||Putative uncharacterized protein
BBE1	n1370	Chrysoeriol	3.45439	8	102816056	104498470	GRMZM5G811334	103180240	103181247	hypothetical protein LOC100278803||hypothetical protein LOC100278803 (LOC100278803), mRNA||Putative uncharacterized protein
BBE1	n1370	Chrysoeriol	3.45439	8	102816056	104498470	GRMZM5G815808	103462154	103464207	Alpha/beta hydrolase fold||catalytic activity||LOC100281307||LOC100281307 (umc2173), mRNA
BBE1	n1370	Chrysoeriol	9.62938	1	47490835	48270329	GRMZM5G819965	47906016	47907112	Full-length cDNA clone ZM_BFb0113H15||Long cell-linked locus protein||product:long cell-linked locus protein||Putative uncharacterized protein||Transcribed locus, moderately similar to NP_001147023.1 long cell-linked locus protein [Zea mays]
BBE1	n1562	Chrysoeriol C-hexosyl-O-rhamnoside	4.71189	1	50329616	51711959	AC208571.4_FG001	50700350	50712129	catalytic activity
BBE1	n1562	Chrysoeriol C-hexosyl-O-rhamnoside	3.34189	7	147418807	147930840	AC211359.2_FG002	147834610	147835722	Unknown
BBE1	n1562	Chrysoeriol C-hexosyl-O-rhamnoside	4.71189	1	50329616	51711959	GRMZM2G008490	50678627	50682435	Transcribed locus, moderately similar to XP_002467967.1 hypothetical protein SORBIDRAFT_01g037260 [Sorghum bicolor]||TSA: Zea mays contig24299, mRNA sequence
BBE1	n1562	Chrysoeriol C-hexosyl-O-rhamnoside	4.71189	1	50329616	51711959	GRMZM2G018941	51013925	51015964	mitochondrial inner membrane||NADH-ubiquinone oxidoreductase 13 kDa-B subunit||NADH-ubiquinone oxidoreductase 13 kDa-B subunit (LOC100285005), mRNA||oxidoreductase activity, acting on NADH or NADPH||Putative uncharacterized protein||respiratory electron transport chain
BBE1	n1562	Chrysoeriol C-hexosyl-O-rhamnoside	4.71189	1	50329616	51711959	GRMZM2G030794	51170076	51171018	Full-length cDNA clone ZM_BFc0072B17
BBE1	n1562	Chrysoeriol C-hexosyl-O-rhamnoside	4.71189	1	50329616	51711959	GRMZM2G070849	51397954	51400225	DNA binding||hypothetical protein LOC100274036||hypothetical protein LOC100274036 (LOC100274036), mRNA||ligand-dependent nuclear receptor activity||nucleus||Putative uncharacterized protein||R2R3MYB-domain protein||R2R3MYB-domain protein Fragment||regulation of transcription, DNA-dependent
BBE1	n1562	Chrysoeriol C-hexosyl-O-rhamnoside	4.71189	1	50329616	51711959	GRMZM2G084783	51291271	51292601	iron ion binding||iron-sulfur cluster assembly||iron-sulfur cluster binding||LOC100286236||LOC100286236 (AY110393), mRNA||NFU3||Putative uncharacterized protein
BBE1	n1562	Chrysoeriol C-hexosyl-O-rhamnoside	4.71189	1	50329616	51711959	GRMZM2G084821	51293368	51295043	Clone 356303 hypothetical protein||Clone 362557 hypothetical protein||Hypothetical protein LOC100384123||hypothetical protein LOC100384123 (LOC100384123), mRNA||LOC100278759||Putative uncharacterized protein
BBE1	n1562	Chrysoeriol C-hexosyl-O-rhamnoside	4.71189	1	50329616	51711959	GRMZM2G084940	51318993	51329214	catalytic activity||Clone 225528 mRNA sequence||Clone 645115 mRNA sequence||TSA: Zea mays contig13464, mRNA sequence||TSA: Zea mays contig37777, mRNA sequence
BBE1	n1562	Chrysoeriol C-hexosyl-O-rhamnoside	4.71189	1	50329616	51711959	GRMZM2G089720	50420161	50421666	Unknown
BBE1	n1562	Chrysoeriol C-hexosyl-O-rhamnoside	3.34189	7	147418807	147930840	GRMZM2G103892	147719977	147727860	hypothetical protein LOC100384808||hypothetical protein LOC100384808 (LOC100384808), mRNA||Putative uncharacterized protein
BBE1	n1562	Chrysoeriol C-hexosyl-O-rhamnoside	3.34189	7	147418807	147930840	GRMZM2G103896	147707892	147717770	hypothetical protein LOC100278709||hypothetical protein LOC100278709 (LOC100278709), mRNA||Putative uncharacterized protein||Transcribed locus
BBE1	n1562	Chrysoeriol C-hexosyl-O-rhamnoside	3.34189	7	147418807	147930840	GRMZM2G105219	147526985	147529865	cation transport||integral to membrane||solute:hydrogen antiporter activity||transmembrane transport
BBE1	n1562	Chrysoeriol C-hexosyl-O-rhamnoside	3.34189	7	147418807	147930840	GRMZM2G105245	147530325	147575051	metabolic process||oxidoreductase activity
BBE1	n1562	Chrysoeriol C-hexosyl-O-rhamnoside	3.34189	7	147418807	147930840	GRMZM2G105253	147578535	147583044	actin cytoskeleton||cell adhesion||homoiothermy||hypothetical protein LOC100194277||ice binding||LOC100194277||LOC100194277 (umc1134), mRNA||Putative uncharacterized protein||response to freezing||Rho guanyl-nucleotide exchange factor activity||structural constituent of cell wall||structural molecule activity
BBE1	n1562	Chrysoeriol C-hexosyl-O-rhamnoside	3.34189	7	147418807	147930840	GRMZM2G105297	147587904	147588830	hypothetical protein LOC100276916||hypothetical protein LOC100276916 (LOC100276916), mRNA||Putative uncharacterized protein
BBE1	n1562	Chrysoeriol C-hexosyl-O-rhamnoside	3.34189	7	147418807	147930840	GRMZM2G105419	147423976	147424879	TSA: Zea mays contig07210, mRNA sequence||TSA: Zea mays contig30293, mRNA sequence
BBE1	n1562	Chrysoeriol C-hexosyl-O-rhamnoside	4.71189	1	50329616	51711959	GRMZM2G135968	50328667	50340181	Transcribed locus, moderately similar to XP_002273166.1 PREDICTED: hypothetical protein [Vitis vinifera]||TSA: Zea mays contig41152, mRNA sequence||TSA: Zea mays contig64349, mRNA sequence
BBE1	n1562	Chrysoeriol C-hexosyl-O-rhamnoside	4.71189	1	50329616	51711959	GRMZM2G165919	51534145	51536353	galactinol synthase 1||Galactinol synthase 1 (EC 2.4.1.123)||galactinol synthase 1 (LOC606403), mRNA||Galactinol synthase 3Putative uncharacterized protein ;||product:galactinol synthase 1||transferase activity, transferring glycosyl groups
BBE1	n1562	Chrysoeriol C-hexosyl-O-rhamnoside	4.71189	1	50329616	51711959	GRMZM2G317160	51016688	51022814	DNA binding||hypothetical protein LOC100384463||hypothetical protein LOC100384463 (LOC100384463), mRNA||Putative uncharacterized protein||regulation of transcription, DNA-dependent||transcription factor activity
BBE1	n1562	Chrysoeriol C-hexosyl-O-rhamnoside	4.71189	1	50329616	51711959	GRMZM2G329040	50628408	50653355	catalytic activity||hydrolase activity||hypothetical protein LOC100280294||hypothetical protein LOC100280294 (LOC100280294), mRNA||metabolic process||Putative uncharacterized protein
BBE1	n1562	Chrysoeriol C-hexosyl-O-rhamnoside	4.71189	1	50329616	51711959	GRMZM2G385931	51285616	51289996	ATP binding||helicase activity||hypothetical protein LOC100191798||LOC100191798||LOC100191798 (pco124238), mRNA||nucleic acid binding||nucleoside-triphosphatase activity||nucleotide binding||Putative uncharacterized protein
BBE1	n1562	Chrysoeriol C-hexosyl-O-rhamnoside	3.34189	7	147418807	147930840	GRMZM2G423555	147770824	147783202	Clone 1574836 mRNA sequence||Transcribed locus
BBE1	n1562	Chrysoeriol C-hexosyl-O-rhamnoside	4.71189	1	50329616	51711959	GRMZM2G550861	51010321	51011073	actin cytoskeleton||cell adhesion||nucleus||regulation of transcription||structural molecule activity||transcription regulator activity
BBE1	n1562	Chrysoeriol C-hexosyl-O-rhamnoside	4.71189	1	50329616	51711959	GRMZM2G703565	50661958	50669948	nucleic acid binding||zinc ion binding
BBE1	n1562	Chrysoeriol C-hexosyl-O-rhamnoside	3.34189	7	147418807	147930840	GRMZM5G814851	147926283	147947324	amino acid binding||ATP binding||ATP binding protein||ATP binding protein (LOC100285114), mRNA||homoiothermy||ice binding||metabolic process||protein amino acid phosphorylation||protein kinase activity||protein serine/threonine kinase activity||response to freezing
BBE1	n1562	Chrysoeriol C-hexosyl-O-rhamnoside	3.34189	7	147418807	147930840	GRMZM5G815870	147765755	147766141	Unknown
BBE1	n1562	Chrysoeriol C-hexosyl-O-rhamnoside	4.71189	1	50329616	51711959	GRMZM5G833991	51294187	51294944	hypothetical protein LOC100384123||Putative uncharacterized protein
BBE1	n1562	Chrysoeriol C-hexosyl-O-rhamnoside	4.71189	1	50329616	51711959	GRMZM5G835810	51042936	51049357	LOC100285931||LOC100285931 (umc2741), mRNA||nucleotidyltransferase activity||nucleus||polynucleotide adenylyltransferase activity||PolyPutative uncharacterized protein ;||Putative uncharacterized protein||RNA 3'-end processing||RNA binding||RNA polyadenylation||transcription
BBE1	n1562	Chrysoeriol C-hexosyl-O-rhamnoside	3.34189	7	147418807	147930840	GRMZM5G835903	147419448	147420211	LOC100284793||LOC100284793 (umc2328), mRNA||SAUR55-auxin-responsive SAUR family member||TSA: Zea mays contig18885, mRNA sequence
BBE1	n1562	Chrysoeriol C-hexosyl-O-rhamnoside	4.71189	1	50329616	51711959	GRMZM5G851485	50864166	50865478	homoiothermy||hypothetical protein LOC100274900||ice binding||LOC100274900||LOC100274900 (IDP875), mRNA||nucleus||Putative uncharacterized protein||regulation of transcription||response to freezing||transcription regulator activity
BBE1	n1562	Chrysoeriol C-hexosyl-O-rhamnoside	4.71189	1	50329616	51711959	GRMZM5G878582	50438180	50439466	Full-length cDNA clone ZM_BFb0367L22||Putative uncharacterized protein
BBE1	n1562	Chrysoeriol C-hexosyl-O-rhamnoside	3.34189	7	147418807	147930840	GRMZM5G895383	147829607	147833191	Glutathione S-transferase GST 16Putative uncharacterized protein (EC 2.5.1.18);||glutathione transferase16||glutathione transferase16 (gst16), mRNA||product:glutathione S-transferase GST 16||Putative uncharacterized protein
BBE1	n1562	Chrysoeriol C-hexosyl-O-rhamnoside	4.71189	1	50329616	51711959	GRMZM5G895991	51157163	51161617	catalytic activity||homoiothermy||hypothetical protein LOC100217081||hypothetical protein LOC100217081 (LOC100217081), mRNA||ice binding||IMP biosynthetic process||N6-(1,2-dicarboxyethyl)AMP AMP-lyase (fumarate-forming) activity||purine ribonucleotide biosynthetic process||Putative uncharacterized protein||response to freezing
BBE1	n1569	Chrysoeriol di-C-hexoside	11.5858	1	50329616	51711959	AC208571.4_FG001	50700350	50712129	catalytic activity
BBE1	n1569	Chrysoeriol di-C-hexoside	3.15473	7	147418807	147930840	AC211359.2_FG002	147834610	147835722	Unknown
BBE1	n1569	Chrysoeriol di-C-hexoside	11.5858	1	50329616	51711959	GRMZM2G008490	50678627	50682435	Transcribed locus, moderately similar to XP_002467967.1 hypothetical protein SORBIDRAFT_01g037260 [Sorghum bicolor]||TSA: Zea mays contig24299, mRNA sequence
BBE1	n1569	Chrysoeriol di-C-hexoside	11.5858	1	50329616	51711959	GRMZM2G018941	51013925	51015964	mitochondrial inner membrane||NADH-ubiquinone oxidoreductase 13 kDa-B subunit||NADH-ubiquinone oxidoreductase 13 kDa-B subunit (LOC100285005), mRNA||oxidoreductase activity, acting on NADH or NADPH||Putative uncharacterized protein||respiratory electron transport chain
BBE1	n1569	Chrysoeriol di-C-hexoside	11.5858	1	50329616	51711959	GRMZM2G030794	51170076	51171018	Full-length cDNA clone ZM_BFc0072B17
BBE1	n1569	Chrysoeriol di-C-hexoside	11.5858	1	50329616	51711959	GRMZM2G070849	51397954	51400225	DNA binding||hypothetical protein LOC100274036||hypothetical protein LOC100274036 (LOC100274036), mRNA||ligand-dependent nuclear receptor activity||nucleus||Putative uncharacterized protein||R2R3MYB-domain protein||R2R3MYB-domain protein Fragment||regulation of transcription, DNA-dependent
BBE1	n1569	Chrysoeriol di-C-hexoside	11.5858	1	50329616	51711959	GRMZM2G084783	51291271	51292601	iron ion binding||iron-sulfur cluster assembly||iron-sulfur cluster binding||LOC100286236||LOC100286236 (AY110393), mRNA||NFU3||Putative uncharacterized protein
BBE1	n1569	Chrysoeriol di-C-hexoside	11.5858	1	50329616	51711959	GRMZM2G084821	51293368	51295043	Clone 356303 hypothetical protein||Clone 362557 hypothetical protein||Hypothetical protein LOC100384123||hypothetical protein LOC100384123 (LOC100384123), mRNA||LOC100278759||Putative uncharacterized protein
BBE1	n1569	Chrysoeriol di-C-hexoside	11.5858	1	50329616	51711959	GRMZM2G084940	51318993	51329214	catalytic activity||Clone 225528 mRNA sequence||Clone 645115 mRNA sequence||TSA: Zea mays contig13464, mRNA sequence||TSA: Zea mays contig37777, mRNA sequence
BBE1	n1569	Chrysoeriol di-C-hexoside	11.5858	1	50329616	51711959	GRMZM2G089720	50420161	50421666	Unknown
BBE1	n1569	Chrysoeriol di-C-hexoside	3.15473	7	147418807	147930840	GRMZM2G103892	147719977	147727860	hypothetical protein LOC100384808||hypothetical protein LOC100384808 (LOC100384808), mRNA||Putative uncharacterized protein
BBE1	n1569	Chrysoeriol di-C-hexoside	3.15473	7	147418807	147930840	GRMZM2G103896	147707892	147717770	hypothetical protein LOC100278709||hypothetical protein LOC100278709 (LOC100278709), mRNA||Putative uncharacterized protein||Transcribed locus
BBE1	n1569	Chrysoeriol di-C-hexoside	3.15473	7	147418807	147930840	GRMZM2G105219	147526985	147529865	cation transport||integral to membrane||solute:hydrogen antiporter activity||transmembrane transport
BBE1	n1569	Chrysoeriol di-C-hexoside	3.15473	7	147418807	147930840	GRMZM2G105245	147530325	147575051	metabolic process||oxidoreductase activity
BBE1	n1569	Chrysoeriol di-C-hexoside	3.15473	7	147418807	147930840	GRMZM2G105253	147578535	147583044	actin cytoskeleton||cell adhesion||homoiothermy||hypothetical protein LOC100194277||ice binding||LOC100194277||LOC100194277 (umc1134), mRNA||Putative uncharacterized protein||response to freezing||Rho guanyl-nucleotide exchange factor activity||structural constituent of cell wall||structural molecule activity
BBE1	n1569	Chrysoeriol di-C-hexoside	3.15473	7	147418807	147930840	GRMZM2G105297	147587904	147588830	hypothetical protein LOC100276916||hypothetical protein LOC100276916 (LOC100276916), mRNA||Putative uncharacterized protein
BBE1	n1569	Chrysoeriol di-C-hexoside	3.15473	7	147418807	147930840	GRMZM2G105419	147423976	147424879	TSA: Zea mays contig07210, mRNA sequence||TSA: Zea mays contig30293, mRNA sequence
BBE1	n1569	Chrysoeriol di-C-hexoside	11.5858	1	50329616	51711959	GRMZM2G135968	50328667	50340181	Transcribed locus, moderately similar to XP_002273166.1 PREDICTED: hypothetical protein [Vitis vinifera]||TSA: Zea mays contig41152, mRNA sequence||TSA: Zea mays contig64349, mRNA sequence
BBE1	n1569	Chrysoeriol di-C-hexoside	11.5858	1	50329616	51711959	GRMZM2G165919	51534145	51536353	galactinol synthase 1||Galactinol synthase 1 (EC 2.4.1.123)||galactinol synthase 1 (LOC606403), mRNA||Galactinol synthase 3Putative uncharacterized protein ;||product:galactinol synthase 1||transferase activity, transferring glycosyl groups
BBE1	n1569	Chrysoeriol di-C-hexoside	11.5858	1	50329616	51711959	GRMZM2G317160	51016688	51022814	DNA binding||hypothetical protein LOC100384463||hypothetical protein LOC100384463 (LOC100384463), mRNA||Putative uncharacterized protein||regulation of transcription, DNA-dependent||transcription factor activity
BBE1	n1569	Chrysoeriol di-C-hexoside	11.5858	1	50329616	51711959	GRMZM2G329040	50628408	50653355	catalytic activity||hydrolase activity||hypothetical protein LOC100280294||hypothetical protein LOC100280294 (LOC100280294), mRNA||metabolic process||Putative uncharacterized protein
BBE1	n1569	Chrysoeriol di-C-hexoside	11.5858	1	50329616	51711959	GRMZM2G385931	51285616	51289996	ATP binding||helicase activity||hypothetical protein LOC100191798||LOC100191798||LOC100191798 (pco124238), mRNA||nucleic acid binding||nucleoside-triphosphatase activity||nucleotide binding||Putative uncharacterized protein
BBE1	n1569	Chrysoeriol di-C-hexoside	3.15473	7	147418807	147930840	GRMZM2G423555	147770824	147783202	Clone 1574836 mRNA sequence||Transcribed locus
BBE1	n1569	Chrysoeriol di-C-hexoside	11.5858	1	50329616	51711959	GRMZM2G550861	51010321	51011073	actin cytoskeleton||cell adhesion||nucleus||regulation of transcription||structural molecule activity||transcription regulator activity
BBE1	n1569	Chrysoeriol di-C-hexoside	11.5858	1	50329616	51711959	GRMZM2G703565	50661958	50669948	nucleic acid binding||zinc ion binding
BBE1	n1569	Chrysoeriol di-C-hexoside	3.15473	7	147418807	147930840	GRMZM5G814851	147926283	147947324	amino acid binding||ATP binding||ATP binding protein||ATP binding protein (LOC100285114), mRNA||homoiothermy||ice binding||metabolic process||protein amino acid phosphorylation||protein kinase activity||protein serine/threonine kinase activity||response to freezing
BBE1	n1569	Chrysoeriol di-C-hexoside	3.15473	7	147418807	147930840	GRMZM5G815870	147765755	147766141	Unknown
BBE1	n1569	Chrysoeriol di-C-hexoside	11.5858	1	50329616	51711959	GRMZM5G833991	51294187	51294944	hypothetical protein LOC100384123||Putative uncharacterized protein
BBE1	n1569	Chrysoeriol di-C-hexoside	11.5858	1	50329616	51711959	GRMZM5G835810	51042936	51049357	LOC100285931||LOC100285931 (umc2741), mRNA||nucleotidyltransferase activity||nucleus||polynucleotide adenylyltransferase activity||PolyPutative uncharacterized protein ;||Putative uncharacterized protein||RNA 3'-end processing||RNA binding||RNA polyadenylation||transcription
BBE1	n1569	Chrysoeriol di-C-hexoside	3.15473	7	147418807	147930840	GRMZM5G835903	147419448	147420211	LOC100284793||LOC100284793 (umc2328), mRNA||SAUR55-auxin-responsive SAUR family member||TSA: Zea mays contig18885, mRNA sequence
BBE1	n1569	Chrysoeriol di-C-hexoside	11.5858	1	50329616	51711959	GRMZM5G851485	50864166	50865478	homoiothermy||hypothetical protein LOC100274900||ice binding||LOC100274900||LOC100274900 (IDP875), mRNA||nucleus||Putative uncharacterized protein||regulation of transcription||response to freezing||transcription regulator activity
BBE1	n1569	Chrysoeriol di-C-hexoside	11.5858	1	50329616	51711959	GRMZM5G878582	50438180	50439466	Full-length cDNA clone ZM_BFb0367L22||Putative uncharacterized protein
BBE1	n1569	Chrysoeriol di-C-hexoside	3.15473	7	147418807	147930840	GRMZM5G895383	147829607	147833191	Glutathione S-transferase GST 16Putative uncharacterized protein (EC 2.5.1.18);||glutathione transferase16||glutathione transferase16 (gst16), mRNA||product:glutathione S-transferase GST 16||Putative uncharacterized protein
BBE1	n1569	Chrysoeriol di-C-hexoside	11.5858	1	50329616	51711959	GRMZM5G895991	51157163	51161617	catalytic activity||homoiothermy||hypothetical protein LOC100217081||hypothetical protein LOC100217081 (LOC100217081), mRNA||ice binding||IMP biosynthetic process||N6-(1,2-dicarboxyethyl)AMP AMP-lyase (fumarate-forming) activity||purine ribonucleotide biosynthetic process||Putative uncharacterized protein||response to freezing
BBE1	n1245	Chrysoeriol di-O-hexoside	4.09243	6	3601208	3986905	AC195920.3_FG006	3902242	3903137	Unknown
BBE1	n1245	Chrysoeriol di-O-hexoside	5.38034	2	39372538	39525409	AC213693.3_FG003	39428420	39428743	6-phosphofructokinase activity||6-phosphofructokinase complex||glycolysis
BBE1	n1245	Chrysoeriol di-O-hexoside	7.23743	10	124914195	126825095	AC214507.3_FG001	125931362	125932713	CFM6||LOC732768||LOC732768 (si687066e03), mRNA||product:CFM6||RNA binding
BBE1	n1245	Chrysoeriol di-O-hexoside	7.23743	10	124914195	126825095	AC217043.3_FG002	125204821	125209604	nucleic acid binding
BBE1	n1245	Chrysoeriol di-O-hexoside	7.23743	10	124914195	126825095	AC217043.3_FG008	125341784	125342620	Unknown
BBE1	n1245	Chrysoeriol di-O-hexoside	7.23743	10	124914195	126825095	AC225191.2_FG002	126791105	126791718	Unknown
BBE1	n1245	Chrysoeriol di-O-hexoside	7.23743	10	124914195	126825095	GRMZM2G005865	126349740	126350663	Unknown
BBE1	n1245	Chrysoeriol di-O-hexoside	7.23743	10	124914195	126825095	GRMZM2G019621	125214057	125219916	ATP binding||beta1-adrenergic receptor activity||defense response||G-protein coupled receptor protein signaling pathway||homoiothermy||hypothetical protein LOC100193425||hypothetical protein LOC100193425 (LOC100193425), mRNA||ice binding||integral to membrane||nucleoside-triphosphatase activity||nucleotide binding||Putative uncharacterized protein||response to freezing||Thyroid receptor-interacti…
BBE1	n1245	Chrysoeriol di-O-hexoside	7.23743	10	124914195	126825095	GRMZM2G025054	125302195	125306046	homoiothermy||ice binding||Putative uncharacterized protein||response to freezing||transglutaminase||transglutaminase (LOC100285057), mRNA
BBE1	n1245	Chrysoeriol di-O-hexoside	7.23743	10	124914195	126825095	GRMZM2G025366	125331184	125335073	isocitrate dehydrogenase (NAD+) activity||Isocitrate dehydrogenase subunit 1||magnesium ion binding||mitochondrion||NAD or NADH binding||NAD-dependent isocitrate dehydrogenase||NAD-dependent isocitrate dehydrogenase Fragment||oxidation reduction||oxidoreductase activity, acting on the CH-OH group of donors, NAD or NADP as acceptor||Putative uncharacterized protein||tricarboxylic acid cycle
BBE1	n1245	Chrysoeriol di-O-hexoside	7.23743	10	124914195	126825095	GRMZM2G026580	125968969	125974245	ATP binding||Clone 1165623 mRNA sequence||DNA binding||DNA polymerase III complex||DNA replication||DNA-directed DNA polymerase activity||nucleoside-triphosphatase activity||nucleotide binding
BBE1	n1245	Chrysoeriol di-O-hexoside	5.38034	2	39372538	39525409	GRMZM2G027571	39420411	39422539	LOC100284787||small nuclear ribonucleoprotein Sm D1||small nuclear ribonucleoprotein Sm D1 (LOC100281963), mRNA||TSA: Zea mays contig27554, mRNA sequence
BBE1	n1245	Chrysoeriol di-O-hexoside	4.09243	6	3601208	3986905	GRMZM2G030325	3869561	3872846	DNA binding||regulation of transcription||Transcribed locus, strongly similar to XP_002443756.1 hypothetical protein SORBIDRAFT_07g001400 [Sorghum bicolor]
BBE1	n1245	Chrysoeriol di-O-hexoside	7.23743	10	124914195	126825095	GRMZM2G039536	126019219	126020532	hypothetical protein LOC100303883||hypothetical protein LOC100303883 (LOC100303883), mRNA||Putative uncharacterized protein||TSA: Zea mays contig35363, mRNA sequence
BBE1	n1245	Chrysoeriol di-O-hexoside	7.23743	10	124914195	126825095	GRMZM2G039600	126021117	126028652	Clone 1704264 mRNA sequence||Transcribed locus, moderately similar to XP_002448075.1 hypothetical protein SORBIDRAFT_06g020570 [Sorghum bicolor]
BBE1	n1245	Chrysoeriol di-O-hexoside	7.23743	10	124914195	126825095	GRMZM2G041513	125950989	125951356	Unknown
BBE1	n1245	Chrysoeriol di-O-hexoside	7.23743	10	124914195	126825095	GRMZM2G047143	126492995	126495107	cell cycle checkpoint protein MAD2 homolog||cell cycle checkpoint protein MAD2 homolog (mad2), mRNA||mitosis||mitotic spindle checkpoint protein MAD2||Mitotic spindle checkpoint protein MAD2Putative uncharacterized protein ;||product:cell cycle checkpoint protein MAD2 homolog||Putative uncharacterized protein
BBE1	n1245	Chrysoeriol di-O-hexoside	7.23743	10	124914195	126825095	GRMZM2G047370	126489800	126493558	DNA binding||DNA-binding protein||GT-like protein||hypothetical protein LOC100280076||hypothetical protein LOC100280076 (LOC100280076), mRNA||product:GT-like protein||Putative uncharacterized protein
BBE1	n1245	Chrysoeriol di-O-hexoside	7.23743	10	124914195	126825095	GRMZM2G051852	125719262	125721216	DNA binding||homoiothermy||ice binding||ligand-dependent nuclear receptor activity||nucleotide binding protein||nucleotide binding protein (LOC100285051), mRNA||nucleus||protein phosphatase type 2A complex||protein phosphatase type 2A regulator activity||regulation of transcription, DNA-dependent||response to freezing||signal transduction
BBE1	n1245	Chrysoeriol di-O-hexoside	7.23743	10	124914195	126825095	GRMZM2G058525	126133354	126138548	Full-length cDNA clone ZM_BFc0069L15||protein phosphatase type 2A complex||protein phosphatase type 2A regulator activity||Putative uncharacterized protein||signal transduction
BBE1	n1245	Chrysoeriol di-O-hexoside	7.23743	10	124914195	126825095	GRMZM2G058573	125902600	125924721	chromatin silencing||hydrolase activity, acting on carbon-nitrogen (but not peptide) bonds, in linear amides||LOC542568||LOC542568 (cl3393_1), mRNA||NAD binding||product:SIR2-like histone deacetylase||protein amino acid deacetylation||Putative uncharacterized proteinSIR2-like histone deacetylase ;||regulation of transcription||zinc ion binding
BBE1	n1245	Chrysoeriol di-O-hexoside	7.23743	10	124914195	126825095	GRMZM2G065284	125134554	125136362	nucleic acid binding||zinc ion binding
BBE1	n1245	Chrysoeriol di-O-hexoside	7.23743	10	124914195	126825095	GRMZM2G065292	125125004	125130397	LOC100283123||LOC100283123 (pco107779), mRNA||protein binding||Protein lap1||Putative uncharacterized protein||TSA: Zea mays contig03499, mRNA sequence
BBE1	n1245	Chrysoeriol di-O-hexoside	7.23743	10	124914195	126825095	GRMZM2G066163	125021136	125024013	hypothetical protein LOC100383053||hypothetical protein LOC100383053 (LOC100383053), mRNA||Putative uncharacterized protein||TSA: Zea mays contig07038, mRNA sequence||TSA: Zea mays contig31936, mRNA sequence
BBE1	n1245	Chrysoeriol di-O-hexoside	7.23743	10	124914195	126825095	GRMZM2G066248	125009858	125013205	ATP binding||protein amino acid phosphorylation||protein binding||protein kinase activity||protein serine/threonine kinase activity||receptor protein kinase CLAVATA1||receptor protein kinase CLAVATA1 (LOC100281730), mRNA
BBE1	n1245	Chrysoeriol di-O-hexoside	7.23743	10	124914195	126825095	GRMZM2G066815	125428223	125432495	eukaryotic translation initiation factor 4B||eukaryotic translation initiation factor 4B (LOC100284982), mRNA
BBE1	n1245	Chrysoeriol di-O-hexoside	4.09243	6	3601208	3986905	GRMZM2G104769	3643162	3647082	hypothetical protein LOC100273449||LOC100273449||LOC100273449 (TIDP9204), mRNA||protein ubiquitination||Putative uncharacterized proteinSTIP1 homology and U box-containing protein 1 ;||ubiquitin ligase complex||ubiquitin-protein ligase activity
BBE1	n1245	Chrysoeriol di-O-hexoside	4.09243	6	3601208	3986905	GRMZM2G104877	3677020	3678837	electron carrier activity||heme binding||iron ion binding||monooxygenase activity||oxidation reduction
BBE1	n1245	Chrysoeriol di-O-hexoside	5.38034	2	39372538	39525409	GRMZM2G107199	39429270	39434596	Cytochrome P450 CYP724B3||electron carrier activity||heme binding||hypothetical protein LOC100217085||hypothetical protein LOC100217085 (LOC100217085), mRNA||iron ion binding||monooxygenase activity||oxidation reduction||Putative uncharacterized protein
BBE1	n1245	Chrysoeriol di-O-hexoside	7.23743	10	124914195	126825095	GRMZM2G111423	125849649	125850884	wax synthase||wax synthase (LOC100285318), mRNA||Wax synthase isoform 1
BBE1	n1245	Chrysoeriol di-O-hexoside	7.23743	10	124914195	126825095	GRMZM2G111462	125844982	125849427	ATP binding||ATPase activity||ATPase activity, coupled to transmembrane movement of substances||integral to membrane||nucleoside-triphosphatase activity||nucleotide binding||phosphotransferase activity, alcohol group as acceptor||transmembrane transport||transport
BBE1	n1245	Chrysoeriol di-O-hexoside	7.23743	10	124914195	126825095	GRMZM2G111482	125836247	125840899	Clone 275611 mRNA sequence||Transcribed locus
BBE1	n1245	Chrysoeriol di-O-hexoside	7.23743	10	124914195	126825095	GRMZM2G111770	125194444	125197616	DNA binding||regulation of transcription
BBE1	n1245	Chrysoeriol di-O-hexoside	7.23743	10	124914195	126825095	GRMZM2G123178	124936720	124940067	ATP binding||protein amino acid phosphorylation||protein binding||protein kinase activity||protein serine/threonine kinase activity||receptor protein kinase CLAVATA1||receptor protein kinase CLAVATA1 (LOC100281730), mRNA
BBE1	n1245	Chrysoeriol di-O-hexoside	7.23743	10	124914195	126825095	GRMZM2G128731	124947591	124950468	hypothetical protein LOC100383053||hypothetical protein LOC100383053 (LOC100383053), mRNA||Putative uncharacterized protein||TSA: Zea mays contig07038, mRNA sequence||TSA: Zea mays contig31936, mRNA sequence
BBE1	n1245	Chrysoeriol di-O-hexoside	7.23743	10	124914195	126825095	GRMZM2G132994	125112523	125115746	intracellular signaling pathway||lipid metabolic process||phospholipase C activity||phosphoric diester hydrolase activity||Putative uncharacterized protein
BBE1	n1245	Chrysoeriol di-O-hexoside	7.23743	10	124914195	126825095	GRMZM2G133016	125107366	125111470	Clone 373863 mRNA sequence||DNA binding||homoiothermy||hypothetical protein LOC100383612||hypothetical protein LOC100383612 (LOC100383612), mRNA||ice binding||Putative uncharacterized protein||response to freezing||Sel1-like repeat
BBE1	n1245	Chrysoeriol di-O-hexoside	7.23743	10	124914195	126825095	GRMZM2G133067	125088425	125088742	Unknown
BBE1	n1245	Chrysoeriol di-O-hexoside	7.23743	10	124914195	126825095	GRMZM2G133077	125086574	125087180	Unknown
BBE1	n1245	Chrysoeriol di-O-hexoside	7.23743	10	124914195	126825095	GRMZM2G135629	126645458	126651866	binding||protein ubiquitination||Transcribed locus, moderately similar to NP_001145876.1 hypothetical protein LOC100279391 [Zea mays]||ubiquitin ligase complex||ubiquitin-protein ligase activity
BBE1	n1245	Chrysoeriol di-O-hexoside	4.09243	6	3601208	3986905	GRMZM2G143646	3772968	3777418	Transcribed locus, moderately similar to XP_002443755.1 hypothetical protein SORBIDRAFT_07g001380 [Sorghum bicolor]||TSA: Zea mays contig27409, mRNA sequence
BBE1	n1245	Chrysoeriol di-O-hexoside	7.23743	10	124914195	126825095	GRMZM2G167280	126581440	126586818	ATP binding||Hypothetical protein LOC100384702||hypothetical protein LOC100384702 (LOC100384702), mRNA||protein amino acid phosphorylation||protein binding||protein kinase activity||protein serine/threonine kinase activity||TSA: Zea mays contig48623, mRNA sequence
BBE1	n1245	Chrysoeriol di-O-hexoside	7.23743	10	124914195	126825095	GRMZM2G167295	126575430	126578864	Unknown
BBE1	n1245	Chrysoeriol di-O-hexoside	4.09243	6	3601208	3986905	GRMZM2G175995	3973845	3974501	homoiothermy||hypothetical protein LOC100274662||hypothetical protein LOC100274662 (LOC100274662), mRNA||hypothetical protein LOC100275663||hypothetical protein LOC100275663 (LOC100275663), mRNA||ice binding||Putative uncharacterized protein||response to freezing
BBE1	n1245	Chrysoeriol di-O-hexoside	7.23743	10	124914195	126825095	GRMZM2G180716	125535775	125545818	carbohydrate metabolic process||extracellular region||hormone activity||hydrolase activity, hydrolyzing O-glycosyl compounds||hypothetical protein LOC100193538||hypothetical protein LOC100193538 (LOC100193538), mRNA||Putative uncharacterized protein||surfeit locus protein 2 containing protein||surfeit locus protein 2 containing protein (LOC100283472), mRNA
BBE1	n1245	Chrysoeriol di-O-hexoside	7.23743	10	124914195	126825095	GRMZM2G306094	126307185	126310530	DNA binding||Exonuclease||hypothetical protein LOC100193582||LOC100193582||LOC100193582 (si687047d01), mRNA||Putative uncharacterized protein
BBE1	n1245	Chrysoeriol di-O-hexoside	7.23743	10	124914195	126825095	GRMZM2G306348	126530563	126540360	ATP binding||ATP-dependent helicase activity||DNA recombination||helicase activity||nucleic acid binding
BBE1	n1245	Chrysoeriol di-O-hexoside	4.09243	6	3601208	3986905	GRMZM2G318471	3911360	3912421	Unknown
BBE1	n1245	Chrysoeriol di-O-hexoside	5.38034	2	39372538	39525409	GRMZM2G330430	39425347	39428132	ATP binding||GTP binding||GTPase activity||intracellular||intracellular protein transport||nucleocytoplasmic transport||product:GTP binding protein||product:ras-related protein Rab-2-A||protein binding||protein transport||Putative uncharacterized proteinRas-related protein Rab-2-A ;||ras related protein1||ras related protein1 (ras1), mRNA||ras-related protein Rab-2-A||regulation of transcription,…
BBE1	n1245	Chrysoeriol di-O-hexoside	7.23743	10	124914195	126825095	GRMZM2G359735	126138815	126144100	catalytic activity||hypothetical protein LOC100383540||hypothetical protein LOC100383540 (LOC100383540), mRNA||iron-sulfur cluster binding||Putative uncharacterized protein||TSA: Zea mays contig17875, mRNA sequence||TSA: Zea mays contig52809, mRNA sequence
BBE1	n1245	Chrysoeriol di-O-hexoside	7.23743	10	124914195	126825095	GRMZM2G362890	126351333	126352374	membrane||transmembrane transport||transport||transporter activity
BBE1	n1245	Chrysoeriol di-O-hexoside	7.23743	10	124914195	126825095	GRMZM2G367765	125045370	125048090	intracellular||ribosome||structural constituent of ribosome||translation
BBE1	n1245	Chrysoeriol di-O-hexoside	7.23743	10	124914195	126825095	GRMZM2G367768	125026578	125030554	catalytic activity||cellular metabolic process||coenzyme binding
BBE1	n1245	Chrysoeriol di-O-hexoside	4.09243	6	3601208	3986905	GRMZM2G405503	3647547	3649280	Hypothetical protein LOC100384777||metabolic process||methyltransferase activity
BBE1	n1245	Chrysoeriol di-O-hexoside	7.23743	10	124914195	126825095	GRMZM2G410191	125828794	125834952	Unknown
BBE1	n1245	Chrysoeriol di-O-hexoside	7.23743	10	124914195	126825095	GRMZM2G428924	124953955	124957012	catalytic activity||cellular metabolic process||coenzyme binding
BBE1	n1245	Chrysoeriol di-O-hexoside	7.23743	10	124914195	126825095	GRMZM2G435881	124972834	124975404	Unknown
BBE1	n1245	Chrysoeriol di-O-hexoside	7.23743	10	124914195	126825095	GRMZM2G437481	126652215	126656003	nucleus||regulation of transcription||transcription regulator activity
BBE1	n1245	Chrysoeriol di-O-hexoside	7.23743	10	124914195	126825095	GRMZM2G461557	126281609	126286592	Hypothetical protein LOC100216964||hypothetical protein LOC100216964 (LOC100216964), mRNA||Putative uncharacterized protein
BBE1	n1245	Chrysoeriol di-O-hexoside	4.09243	6	3601208	3986905	GRMZM2G476040	3986391	3987241	hypothetical protein LOC100275871||hypothetical protein LOC100275871 (LOC100275871), mRNA||TSA: Zea mays contig63618, mRNA sequence
BBE1	n1245	Chrysoeriol di-O-hexoside	7.23743	10	124914195	126825095	GRMZM2G481373	125538806	125541575	Unknown
BBE1	n1245	Chrysoeriol di-O-hexoside	7.23743	10	124914195	126825095	GRMZM2G529530	125082496	125083185	Unknown
BBE1	n1245	Chrysoeriol di-O-hexoside	7.23743	10	124914195	126825095	GRMZM2G546315	126561956	126562624	Unknown
BBE1	n1245	Chrysoeriol di-O-hexoside	7.23743	10	124914195	126825095	GRMZM2G702229	126553343	126558427	acid phosphatase/vanadium-dependent haloperoxidase related||acid phosphatase/vanadium-dependent haloperoxidase related (LOC100285275), mRNA
BBE1	n1245	Chrysoeriol di-O-hexoside	7.23743	10	124914195	126825095	GRMZM2G702244	126774626	126775239	Unknown
BBE1	n1245	Chrysoeriol di-O-hexoside	4.09243	6	3601208	3986905	GRMZM5G838157	3905459	3906175	Unknown
BBE1	n1240	Chrysoeriol O-rhamnosyl-O-hexoside	3.03714	8	40804724	64708138	AC186431.5_FG001	61953310	62000059	Unknown
BBE1	n1240	Chrysoeriol O-rhamnosyl-O-hexoside	3.03714	8	40804724	64708138	AC187870.3_FG002	44989007	44990669	Unknown
BBE1	n1240	Chrysoeriol O-rhamnosyl-O-hexoside	3.03714	8	40804724	64708138	AC190225.2_FG001	61329298	61331048	homoiothermy||ice binding||intracellular||response to freezing||zinc ion binding
BBE1	n1240	Chrysoeriol O-rhamnosyl-O-hexoside	3.03714	8	40804724	64708138	AC190882.3_FG003	40945691	40946202	Unknown
BBE1	n1240	Chrysoeriol O-rhamnosyl-O-hexoside	3.03714	8	40804724	64708138	AC194206.3_FG005	59128893	59130902	Unknown
BBE1	n1240	Chrysoeriol O-rhamnosyl-O-hexoside	3.03714	8	40804724	64708138	AC194355.3_FG002	56190336	56191277	Unknown
BBE1	n1240	Chrysoeriol O-rhamnosyl-O-hexoside	3.03714	8	40804724	64708138	AC194898.3_FG003	43051761	43054341	membrane||transport||transporter activity
BBE1	n1240	Chrysoeriol O-rhamnosyl-O-hexoside	3.03714	8	40804724	64708138	AC198230.4_FG003	50354076	50354568	Unknown
BBE1	n1240	Chrysoeriol O-rhamnosyl-O-hexoside	3.03714	8	40804724	64708138	AC199194.3_FG002	49272838	49273518	Unknown
BBE1	n1240	Chrysoeriol O-rhamnosyl-O-hexoside	3.03714	8	40804724	64708138	AC199701.4_FG001	45864875	45866456	Unknown
BBE1	n1240	Chrysoeriol O-rhamnosyl-O-hexoside	3.03714	8	40804724	64708138	AC199956.4_FG003	41131585	41132148	Unknown
BBE1	n1240	Chrysoeriol O-rhamnosyl-O-hexoside	3.03714	8	40804724	64708138	AC202877.3_FG002	57909851	57911305	Unknown
BBE1	n1240	Chrysoeriol O-rhamnosyl-O-hexoside	3.03714	8	40804724	64708138	AC203260.3_FG003	63914156	63915090	Unknown
BBE1	n1240	Chrysoeriol O-rhamnosyl-O-hexoside	3.03714	8	40804724	64708138	AC203976.4_FG001	63957039	63958470	Unknown
BBE1	n1240	Chrysoeriol O-rhamnosyl-O-hexoside	3.03714	8	40804724	64708138	AC205274.3_FG001	52299255	52299758	extracellular region||hypothetical protein LOC100272820||hypothetical protein LOC100272820 (LOC100272820), mRNA||Pathogenesis-related maize seed protein||Pathogenesis-related protein PRMS Precursor||product:pathogenesis-related protein||Putative uncharacterized protein||TSA: Zea mays contig59723, mRNA sequence
BBE1	n1240	Chrysoeriol O-rhamnosyl-O-hexoside	3.03714	8	40804724	64708138	AC209647.2_FG001	53118786	53119277	Unknown
BBE1	n1240	Chrysoeriol O-rhamnosyl-O-hexoside	3.03714	8	40804724	64708138	AC209647.2_FG002	53111205	53111501	Unknown
BBE1	n1240	Chrysoeriol O-rhamnosyl-O-hexoside	3.03714	8	40804724	64708138	AC210669.3_FG001	53326211	53327094	apoplast||carbohydrate metabolic process||cell wall||cellular glucan metabolic process||hydrolase activity, hydrolyzing O-glycosyl compounds||xyloglucan:xyloglucosyl transferase activity
BBE1	n1240	Chrysoeriol O-rhamnosyl-O-hexoside	2.6256	8	75156932	77024443	AC231180.2_FG001	76035656	76044611	zinc ion binding
BBE1	n1240	Chrysoeriol O-rhamnosyl-O-hexoside	2.6256	8	75156932	77024443	AC231180.2_FG006	76128223	76129850	carbohydrate metabolic process||LOC100283011||LOC100283011 (pco140658), mRNA||polygalacturonase activity
BBE1	n1240	Chrysoeriol O-rhamnosyl-O-hexoside	2.6256	8	75156932	77024443	AC233854.1_FG002	76990850	76992377	ATP binding||nucleoside-triphosphatase activity||nucleotide binding
BBE1	n1240	Chrysoeriol O-rhamnosyl-O-hexoside	3.03714	8	40804724	64708138	AC234517.1_FG005	50124476	50127105	electron carrier activity||heme binding||iron ion binding||monooxygenase activity
BBE1	n1240	Chrysoeriol O-rhamnosyl-O-hexoside	3.03714	8	40804724	64708138	AC235535.1_FG001	53547922	53561252	ATP binding||ATP-dependent chromatin remodeling||chromatin remodeling||chromatin remodeling complex||Clone 1526791 mRNA sequence||DNA binding||helicase activity||hydrolase activity, acting on acid anhydrides, in phosphorus-containing anhydrides||nucleic acid binding||nucleosome binding||nucleus||TSA: Zea mays contig17436, mRNA sequence
BBE1	n1240	Chrysoeriol O-rhamnosyl-O-hexoside	2.6256	8	75156932	77024443	GRMZM2G000700	75891220	75897356	binding||membrane||transmembrane transport||transport
BBE1	n1240	Chrysoeriol O-rhamnosyl-O-hexoside	2.6256	8	75156932	77024443	GRMZM2G000706	75898313	75901567	ARF GTPase activator activity||regulation of ARF GTPase activity||zinc ion binding
BBE1	n1240	Chrysoeriol O-rhamnosyl-O-hexoside	3.03714	8	40804724	64708138	GRMZM2G001755	56454110	56463183	ATP-dependent Clp protease proteolytic subunit||ATP-dependent Clp protease proteolytic subunit 1||ATP-dependent Clp protease proteolytic subunit 1 (LOC100282832), mRNA||proteolysis||serine-type endopeptidase activity
BBE1	n1240	Chrysoeriol O-rhamnosyl-O-hexoside	3.03714	8	40804724	64708138	GRMZM2G002112	63563950	63564503	Unknown
BBE1	n1240	Chrysoeriol O-rhamnosyl-O-hexoside	3.03714	8	40804724	64708138	GRMZM2G003835	62554077	62554397	EMB2752||EMB2752 (LOC100284157), mRNA
BBE1	n1240	Chrysoeriol O-rhamnosyl-O-hexoside	3.03714	8	40804724	64708138	GRMZM2G003875	62554859	62558986	ATP binding||catalytic activity||hypothetical protein LOC100383422||hypothetical protein LOC100383422 (LOC100383422), mRNA||phosphoribosylamine--glycine ligase||phosphoribosylamine--glycine ligase (LOC100281518), mRNA||phosphoribosylamine-glycine ligase activity||purine base biosynthetic process||Putative uncharacterized protein
BBE1	n1240	Chrysoeriol O-rhamnosyl-O-hexoside	3.03714	8	40804724	64708138	GRMZM2G005269	52475381	52476606	Unknown
BBE1	n1240	Chrysoeriol O-rhamnosyl-O-hexoside	3.03714	8	40804724	64708138	GRMZM2G006290	49494752	49501080	integral to membrane||serine-type peptidase activity||Transcribed locus, weakly similar to NP_001061650.1 Os08g0367300 [Oryza sativa (japonica cultivar-group)]
BBE1	n1240	Chrysoeriol O-rhamnosyl-O-hexoside	3.03714	8	40804724	64708138	GRMZM2G006463	40948482	40951838	Hypothetical protein LOC100277242||Putative uncharacterized protein
BBE1	n1240	Chrysoeriol O-rhamnosyl-O-hexoside	3.03714	8	40804724	64708138	GRMZM2G006554	59158617	59159128	ATP binding||protein amino acid phosphorylation||protein serine/threonine kinase activity
BBE1	n1240	Chrysoeriol O-rhamnosyl-O-hexoside	3.03714	8	40804724	64708138	GRMZM2G006585	52090731	52092148	hypothetical protein LOC100279056||hypothetical protein LOC100279056 (LOC100279056), mRNA||intracellular||Putative uncharacterized protein||zinc ion binding
BBE1	n1240	Chrysoeriol O-rhamnosyl-O-hexoside	3.03714	8	40804724	64708138	GRMZM2G006644	59131226	59131455	Unknown
BBE1	n1240	Chrysoeriol O-rhamnosyl-O-hexoside	6.51321	1	46031385	47025308	GRMZM2G010328	46852658	46861936	biosynthetic process||cellular amino acid metabolic process||Putative uncharacterized proteinTransaminase/transferase ;||pyridoxal phosphate binding||transaminase activity||transaminase/ transferase, transferring nitrogenous groups||transaminase/ transferase, transferring nitrogenous groups (LOC100283445), mRNA||transferase activity, transferring nitrogenous groups
BBE1	n1240	Chrysoeriol O-rhamnosyl-O-hexoside	6.51321	1	46031385	47025308	GRMZM2G010545	46840486	46844013	Full-length cDNA clone ZM_BFc0188G23||TSA: Zea mays contig52907, mRNA sequence
BBE1	n1240	Chrysoeriol O-rhamnosyl-O-hexoside	6.51321	1	46031385	47025308	GRMZM2G010909	46736924	46738122	hypothetical protein LOC100382979||hypothetical protein LOC100382979 (LOC100382979), mRNA
BBE1	n1240	Chrysoeriol O-rhamnosyl-O-hexoside	3.03714	8	40804724	64708138	GRMZM2G012601	44551727	44555938	cysteine-type peptidase activity||proteolysis||Putative uncharacterized protein||SUMO protease||SUMO protease (LOC100280713), mRNA
BBE1	n1240	Chrysoeriol O-rhamnosyl-O-hexoside	2.6256	8	75156932	77024443	GRMZM2G015692	76522988	76529854	hydrolase activity||Transcribed locus, strongly similar to XP_002441605.1 hypothetical protein SORBIDRAFT_09g030200 [Sorghum bicolor]
BBE1	n1240	Chrysoeriol O-rhamnosyl-O-hexoside	3.03714	8	40804724	64708138	GRMZM2G015959	55425451	55428420	catalytic activity||DNA binding||proteolysis||regulation of transcription, DNA-dependent||RNA polymerase II transcription factor activity||serine-type endopeptidase activity||serine-type peptidase activity||transcription initiation from RNA polymerase II promoter
BBE1	n1240	Chrysoeriol O-rhamnosyl-O-hexoside	3.03714	8	40804724	64708138	GRMZM2G017666	53818465	53820463	Unknown
BBE1	n1240	Chrysoeriol O-rhamnosyl-O-hexoside	3.03714	8	40804724	64708138	GRMZM2G022547	45871383	45879186	calcium ion binding||Clone 1446216 mRNA sequence||electron carrier activity||FAD binding||integral to membrane||iron ion binding||membrane||oxidation reduction||oxidoreductase activity||oxidoreductase activity, acting on NADH or NADPH, with oxygen as acceptor||peroxidase activity||Transcribed locus||Transcribed locus, moderately similar to NP_001043020.1 Os01g0360200 [Oryza sativa Japonica Group]…
BBE1	n1240	Chrysoeriol O-rhamnosyl-O-hexoside	3.03714	8	40804724	64708138	GRMZM2G023840	59973029	59975575	Full-length cDNA clone ZM_BFc0072J14||heme binding||oxidation reduction||peroxidase activity||response to oxidative stress||TSA: Zea mays contig14888, mRNA sequence
BBE1	n1240	Chrysoeriol O-rhamnosyl-O-hexoside	3.03714	8	40804724	64708138	GRMZM2G027782	56662088	56663985	carbohydrate metabolic process||Exopolygalacturonase||hypothetical protein LOC100191230||hypothetical protein LOC100191230 (LOC100191230), mRNA||polygalacturonase activity||Putative uncharacterized protein
BBE1	n1240	Chrysoeriol O-rhamnosyl-O-hexoside	6.51321	1	46031385	47025308	GRMZM2G029543	46134883	46138910	[acyl-carrier-protein] S-malonyltransferase activity||Clone ceb1.pk0072.f6, mRNA sequence||fatty acid biosynthetic process||malonyl CoA-acyl carrier protein transacylase||malonyl CoA-acyl carrier protein transacylase (LOC100283964), mRNA||metabolic process||Putative uncharacterized protein
BBE1	n1240	Chrysoeriol O-rhamnosyl-O-hexoside	6.51321	1	46031385	47025308	GRMZM2G030016	46126597	46129448	40S ribosomal protein S7||Clone EL01N0409H01.c mRNA sequence||hypothetical protein LOC100193269||hypothetical protein LOC100193269 (LOC100193269), mRNA||intracellular||Putative uncharacterized protein||ribosome||structural constituent of ribosome||translation
BBE1	n1240	Chrysoeriol O-rhamnosyl-O-hexoside	6.51321	1	46031385	47025308	GRMZM2G032047	46124872	46126322	Cp protein||LOC100283541||LOC100283541 (AY110632), mRNA||Putative uncharacterized protein
BBE1	n1240	Chrysoeriol O-rhamnosyl-O-hexoside	3.03714	8	40804724	64708138	GRMZM2G032124	41187670	41188439	Unknown
BBE1	n1240	Chrysoeriol O-rhamnosyl-O-hexoside	6.51321	1	46031385	47025308	GRMZM2G032182	46119595	46122942	binding||membrane||mitochondrial inner membrane||mitochondrial RNA-splicing protein MRS3||mitochondrial RNA-splicing protein MRS3 (LOC100284957), nuclear gene encoding mitochondrial protein, mRNA||Putative uncharacterized protein||Transcribed locus||transmembrane transport||transport||TSA: Zea mays contig16592, mRNA sequence
BBE1	n1240	Chrysoeriol O-rhamnosyl-O-hexoside	3.03714	8	40804724	64708138	GRMZM2G035395	43067450	43071286	binding||Full-length cDNA clone ZM_BFb0024H11||Putative uncharacterized protein
BBE1	n1240	Chrysoeriol O-rhamnosyl-O-hexoside	3.03714	8	40804724	64708138	GRMZM2G035542	43071367	43079654	hydrogen-translocating pyrophosphatase activity||inorganic diphosphatase activity||membrane||proton transport||TSA: Zea mays contig38588, mRNA sequence
BBE1	n1240	Chrysoeriol O-rhamnosyl-O-hexoside	3.03714	8	40804724	64708138	GRMZM2G043238	48088346	48135622	binding||Full-length cDNA clone ZM_BFb0034M08||homoiothermy||ice binding||response to freezing||Transcribed locus, strongly similar to XP_002457828.1 hypothetical protein SORBIDRAFT_03g014460 [Sorghum bicolor]
BBE1	n1240	Chrysoeriol O-rhamnosyl-O-hexoside	2.6256	8	75156932	77024443	GRMZM2G044591	75641962	75645943	Hypothetical protein LOC100279944||hypothetical protein LOC100279944 (LOC100279944), mRNA||Putative uncharacterized protein
BBE1	n1240	Chrysoeriol O-rhamnosyl-O-hexoside	3.03714	8	40804724	64708138	GRMZM2G047476	54541244	54545863	ATP synthesis coupled proton transport||hydrogen ion transmembrane transporter activity||intracellular||proton-transporting V-type ATPase, V0 domain||ribosome||structural constituent of ribosome||Transcribed locus||translation
BBE1	n1240	Chrysoeriol O-rhamnosyl-O-hexoside	3.03714	8	40804724	64708138	GRMZM2G047613	61648132	61649574	catalytic activity
BBE1	n1240	Chrysoeriol O-rhamnosyl-O-hexoside	3.03714	8	40804724	64708138	GRMZM2G048611	62001364	62009654	Chaperone protein dnaJ 49||heat shock protein binding||hypothetical protein LOC100272688||hypothetical protein LOC100272688 (LOC100272688), mRNA||protein folding||Putative uncharacterized protein||unfolded protein binding
BBE1	n1240	Chrysoeriol O-rhamnosyl-O-hexoside	3.03714	8	40804724	64708138	GRMZM2G049565	52926771	52927578	Unknown
BBE1	n1240	Chrysoeriol O-rhamnosyl-O-hexoside	3.03714	8	40804724	64708138	GRMZM2G050470	60838909	60839868	Unknown
BBE1	n1240	Chrysoeriol O-rhamnosyl-O-hexoside	3.03714	8	40804724	64708138	GRMZM2G050607	60632430	60633244	late embryogenesis abundant protein Lea14-A||late embryogenesis abundant protein Lea14-A (LOC100286287), mRNA||response to desiccation
BBE1	n1240	Chrysoeriol O-rhamnosyl-O-hexoside	3.03714	8	40804724	64708138	GRMZM2G051758	51774084	51775405	Unknown
BBE1	n1240	Chrysoeriol O-rhamnosyl-O-hexoside	3.03714	8	40804724	64708138	GRMZM2G051790	51744472	51760863	catalytic activity||hypothetical protein LOC100273813||hypothetical protein LOC100273813 (LOC100273813), mRNA||Putative uncharacterized protein
BBE1	n1240	Chrysoeriol O-rhamnosyl-O-hexoside	3.03714	8	40804724	64708138	GRMZM2G053574	58531723	58534575	hypothetical protein LOC100191426||intracellular||LOC100191426||LOC100191426 (AY110113), mRNA||Putative uncharacterized protein||ubiquitin-dependent protein catabolic process||zinc ion binding
BBE1	n1240	Chrysoeriol O-rhamnosyl-O-hexoside	3.03714	8	40804724	64708138	GRMZM2G054247	64649596	64652404	anaphase-promoting complex||anaphase-promoting complex subunit 10||anaphase-promoting complex subunit 10 (LOC100282264), mRNA||protein binding||Putative uncharacterized protein||regulation of mitotic metaphase/anaphase transition
BBE1	n1240	Chrysoeriol O-rhamnosyl-O-hexoside	3.03714	8	40804724	64708138	GRMZM2G054689	64661588	64664277	Unknown
BBE1	n1240	Chrysoeriol O-rhamnosyl-O-hexoside	3.03714	8	40804724	64708138	GRMZM2G055162	48674371	48674757	Unknown
BBE1	n1240	Chrysoeriol O-rhamnosyl-O-hexoside	3.03714	8	40804724	64708138	GRMZM2G056524	58692245	58726198	protein binding||zinc ion binding
BBE1	n1240	Chrysoeriol O-rhamnosyl-O-hexoside	6.51321	1	46031385	47025308	GRMZM2G058138	46061768	46066293	eukaryotic translation initiation factor 2 complex||hypothetical protein LOC100279728||hypothetical protein LOC100279728 (LOC100279728), mRNA||LOC100193869||Putative uncharacterized protein||RNA binding||translation||translation initiation factor activity
BBE1	n1240	Chrysoeriol O-rhamnosyl-O-hexoside	2.6256	8	75156932	77024443	GRMZM2G058305	75601621	75605633	ATP binding||calcium ion binding||protein amino acid phosphorylation||protein kinase activity||protein serine/threonine kinase activity||TSA: Zea mays contig06600, mRNA sequence||TSA: Zea mays contig14256, mRNA sequence||TSA: Zea mays contig24881, mRNA sequence
BBE1	n1240	Chrysoeriol O-rhamnosyl-O-hexoside	2.6256	8	75156932	77024443	GRMZM2G058456	75598595	75602324	TSA: Zea mays contig61883, mRNA sequence
BBE1	n1240	Chrysoeriol O-rhamnosyl-O-hexoside	3.03714	8	40804724	64708138	GRMZM2G060481	57516456	57518608	acyltransferase activity||catalytic activity||fatty acid biosynthetic process||Full-length cDNA clone ZM_BFc0007D08||lipid biosynthetic process||membrane||metabolic process||transferase activity, transferring acyl groups other than amino-acyl groups
BBE1	n1240	Chrysoeriol O-rhamnosyl-O-hexoside	3.03714	8	40804724	64708138	GRMZM2G061052	43287735	43288541	hypothetical protein LOC100272470||hypothetical protein LOC100272470 (LOC100272470), mRNA||nucleus||Putative uncharacterized protein||regulation of transcription||transcription regulator activity
BBE1	n1240	Chrysoeriol O-rhamnosyl-O-hexoside	3.03714	8	40804724	64708138	GRMZM2G064083	57210736	57211285	Unknown
BBE1	n1240	Chrysoeriol O-rhamnosyl-O-hexoside	3.03714	8	40804724	64708138	GRMZM2G065016	57785844	57786388	Unknown
BBE1	n1240	Chrysoeriol O-rhamnosyl-O-hexoside	6.51321	1	46031385	47025308	GRMZM2G066274	46405877	46408841	ATP binding||hypothetical protein LOC100384795||hypothetical protein LOC100384795 (LOC100384795), mRNA||protein amino acid phosphorylation||protein binding||protein kinase activity||protein serine/threonine kinase activity||Transcribed locus
BBE1	n1240	Chrysoeriol O-rhamnosyl-O-hexoside	3.03714	8	40804724	64708138	GRMZM2G074824	59170818	59180125	catalytic activity
BBE1	n1240	Chrysoeriol O-rhamnosyl-O-hexoside	3.03714	8	40804724	64708138	GRMZM2G075690	41372983	41380991	mov34/MPN/PAD-1 family protein||mov34/MPN/PAD-1 family protein (LOC100283490), mRNA||Mov34/MPN/PAD-1 family proteinPutative uncharacterized protein ;||Putative uncharacterized protein
BBE1	n1240	Chrysoeriol O-rhamnosyl-O-hexoside	3.03714	8	40804724	64708138	GRMZM2G075796	64567512	64568715	homoiothermy||hypothetical protein LOC100191935||hypothetical protein LOC100191935 (LOC100191935), mRNA||ice binding||Putative uncharacterized proteinVIP1 protein ;||response to freezing||TSA: Zea mays contig55144, mRNA sequence||TSA: Zea mays contig57398, mRNA sequence
BBE1	n1240	Chrysoeriol O-rhamnosyl-O-hexoside	3.03714	8	40804724	64708138	GRMZM2G075839	64569287	64573386	DNA binding||programmed cell death protein 5||programmed cell death protein 5 (LOC100283479), mRNA||Programmed cell death protein 5Putative uncharacterized protein ;
BBE1	n1240	Chrysoeriol O-rhamnosyl-O-hexoside	3.03714	8	40804724	64708138	GRMZM2G077259	45812299	45813386	rapid alkalinization factor 1||rapid alkalinization factor 1 (LOC100283072), mRNA
BBE1	n1240	Chrysoeriol O-rhamnosyl-O-hexoside	3.03714	8	40804724	64708138	GRMZM2G079746	62826403	62830019	fiber protein Fb11||fiber protein Fb11 (LOC100282278), mRNA||Transcribed locus||TSA: Zea mays contig57103, mRNA sequence
BBE1	n1240	Chrysoeriol O-rhamnosyl-O-hexoside	3.03714	8	40804724	64708138	GRMZM2G079938	62832234	62836930	aminopeptidase activity||catalytic activity||proteolysis||Putative uncharacterized protein
BBE1	n1240	Chrysoeriol O-rhamnosyl-O-hexoside	3.03714	8	40804724	64708138	GRMZM2G080110	62838040	62840177	binding||membrane||transmembrane transport||transport
BBE1	n1240	Chrysoeriol O-rhamnosyl-O-hexoside	3.03714	8	40804724	64708138	GRMZM2G080116	62098612	62099830	hypothetical protein LOC100216769||hypothetical protein LOC100216769 (LOC100216769), mRNA||microtubule associated complex||Microtubule motor||microtubule motor activity||microtubule-based process||Putative uncharacterized protein
BBE1	n1240	Chrysoeriol O-rhamnosyl-O-hexoside	3.03714	8	40804724	64708138	GRMZM2G080442	41292027	41292844	Clone 379574 mRNA sequence
BBE1	n1240	Chrysoeriol O-rhamnosyl-O-hexoside	3.03714	8	40804724	64708138	GRMZM2G082385	64497963	64503845	ATP binding||ATPase activity||ATPase activity, coupled to transmembrane movement of substances||integral to membrane||nucleoside-triphosphatase activity||nucleotide binding||transmembrane transport||transport
BBE1	n1240	Chrysoeriol O-rhamnosyl-O-hexoside	3.03714	8	40804724	64708138	GRMZM2G083836	48993929	48999789	aminoacyl-tRNA ligase activity||asparagine-tRNA ligase activity||asparaginyl-tRNA aminoacylation||Asparaginyl-tRNA synthetase, cytoplasmic 3||aspartate-tRNA ligase activity||aspartyl-tRNA aminoacylation||ATP binding||cytoplasm||homoiothermy||ice binding||LOC100281485||LOC100281485 (pco123869), mRNA||nucleic acid binding||nucleotide binding||Putative uncharacterized protein||response to freezing||…
BBE1	n1240	Chrysoeriol O-rhamnosyl-O-hexoside	3.03714	8	40804724	64708138	GRMZM2G083875	63422963	63426086	Unknown
BBE1	n1240	Chrysoeriol O-rhamnosyl-O-hexoside	3.03714	8	40804724	64708138	GRMZM2G084727	62284722	62286946	Asp/Glu racemase||hypothetical protein LOC100193653||hypothetical protein LOC100193653 (LOC100193653), mRNA||metabolic process||Putative uncharacterized protein||racemase and epimerase activity, acting on amino acids and derivatives
BBE1	n1240	Chrysoeriol O-rhamnosyl-O-hexoside	3.03714	8	40804724	64708138	GRMZM2G086636	42011991	42014628	GTP binding||GTP-binding protein SAR1A||GTP-binding protein SAR1A (LOC100283241), mRNA||hypothetical protein LOC100279736||intracellular||intracellular protein transport||Putative uncharacterized protein||small GTPase mediated signal transduction
BBE1	n1240	Chrysoeriol O-rhamnosyl-O-hexoside	3.03714	8	40804724	64708138	GRMZM2G087081	62475546	62477791	TSA: Zea mays contig47596, mRNA sequence
BBE1	n1240	Chrysoeriol O-rhamnosyl-O-hexoside	3.03714	8	40804724	64708138	GRMZM2G088060	62666334	62669336	60S ribosomal protein L28||60S ribosomal protein L28 (LOC100281129), mRNA||intracellular||Putative uncharacterized protein||ribosome||structural constituent of ribosome||translation
BBE1	n1240	Chrysoeriol O-rhamnosyl-O-hexoside	3.03714	8	40804724	64708138	GRMZM2G088291	60563591	60567388	Clone 1466573 mRNA sequence||lipid metabolic process||phosphatidylcholine-sterol O-acyltransferase activity
BBE1	n1240	Chrysoeriol O-rhamnosyl-O-hexoside	3.03714	8	40804724	64708138	GRMZM2G092003	63893483	63894955	type I hypersensitivity
BBE1	n1240	Chrysoeriol O-rhamnosyl-O-hexoside	3.03714	8	40804724	64708138	GRMZM2G092674	52305918	52352293	GTP binding
BBE1	n1240	Chrysoeriol O-rhamnosyl-O-hexoside	3.03714	8	40804724	64708138	GRMZM2G094558	47304621	47308108	Clone 442415 mRNA sequence||hydroxyethylthiazole kinase activity||thiamin biosynthetic process
BBE1	n1240	Chrysoeriol O-rhamnosyl-O-hexoside	3.03714	8	40804724	64708138	GRMZM2G094808	55996223	55997231	Unknown
BBE1	n1240	Chrysoeriol O-rhamnosyl-O-hexoside	3.03714	8	40804724	64708138	GRMZM2G099231	44016164	44019239	NAD+ ADP-ribosyltransferase activity||nucleic acid binding||Poly [ADP-ribose] polymerase 2 (PARP-2)(EC 2.4.2.30)(NAD(+) ADP-ribosyltransferase 2)(ADPRT-2)(Poly[ADP-ribose] synthase 2)||protein amino acid ADP-ribosylation||TSA: Zea mays contig36006, mRNA sequence
BBE1	n1240	Chrysoeriol O-rhamnosyl-O-hexoside	3.03714	8	40804724	64708138	GRMZM2G100662	51237461	51237706	Unknown
BBE1	n1240	Chrysoeriol O-rhamnosyl-O-hexoside	3.03714	8	40804724	64708138	GRMZM2G100776	48630170	48632250	negative regulation of translation||rRNA N-glycosylase activity
BBE1	n1240	Chrysoeriol O-rhamnosyl-O-hexoside	3.03714	8	40804724	64708138	GRMZM2G102015	46609618	46616477	ATP binding||coenzyme A biosynthetic process||dephospho-CoA kinase activity||Full-length cDNA clone ZM_BFc0125H07||Putative uncharacterized protein
BBE1	n1240	Chrysoeriol O-rhamnosyl-O-hexoside	2.6256	8	75156932	77024443	GRMZM2G102936	75821529	75822382	binding||membrane||transmembrane transport||transport
BBE1	n1240	Chrysoeriol O-rhamnosyl-O-hexoside	3.03714	8	40804724	64708138	GRMZM2G103479	57452228	57452884	hypothetical protein LOC100277086||hypothetical protein LOC100277086 (LOC100277086), mRNA||Putative uncharacterized protein
BBE1	n1240	Chrysoeriol O-rhamnosyl-O-hexoside	6.51321	1	46031385	47025308	GRMZM2G104373	46542947	46546531	26S protease regulatory subunit 4||ATP binding||cytoplasm||hydrolase activity||hypothetical protein LOC100279843||hypothetical protein LOC100279843 (LOC100279843), mRNA||nucleoside-triphosphatase activity||nucleotide binding||protein catabolic process||Putative uncharacterized protein
BBE1	n1240	Chrysoeriol O-rhamnosyl-O-hexoside	3.03714	8	40804724	64708138	GRMZM2G104390	40835101	40837111	GATA transcription factor 22||GATA transcription factor 22 (LOC100285453), mRNA||Putative uncharacterized protein||regulation of transcription, DNA-dependent||sequence-specific DNA binding||transcription factor activity||zinc ion binding
BBE1	n1240	Chrysoeriol O-rhamnosyl-O-hexoside	6.51321	1	46031385	47025308	GRMZM2G104464	46549933	46555517	homoiothermy||hypothetical protein LOC100277064||hypothetical protein LOC100277064 (LOC100277064), mRNA||ice binding||Putative uncharacterized protein||response to freezing
BBE1	n1240	Chrysoeriol O-rhamnosyl-O-hexoside	6.51321	1	46031385	47025308	GRMZM2G104534	46576198	46582130	Transcribed locus, moderately similar to XP_002465404.1 hypothetical protein SORBIDRAFT_01g038070 [Sorghum bicolor]
BBE1	n1240	Chrysoeriol O-rhamnosyl-O-hexoside	3.03714	8	40804724	64708138	GRMZM2G104722	54566596	54567300	Unknown
BBE1	n1240	Chrysoeriol O-rhamnosyl-O-hexoside	3.03714	8	40804724	64708138	GRMZM2G107718	53450069	53453666	Unknown
BBE1	n1240	Chrysoeriol O-rhamnosyl-O-hexoside	3.03714	8	40804724	64708138	GRMZM2G108259	42008361	42011573	heat shock protein binding||hypothetical protein LOC100381538||hypothetical protein LOC100381538 (LOC100381538), mRNA||protein folding||Putative uncharacterized protein||unfolded protein binding
BBE1	n1240	Chrysoeriol O-rhamnosyl-O-hexoside	3.03714	8	40804724	64708138	GRMZM2G109651	62977506	63005176	nucleus||positive regulation of transcription||protein binding||regulation of transcription, DNA-dependent||Transcribed locus, strongly similar to XP_002440164.1 hypothetical protein SORBIDRAFT_09g027090 [Sorghum bicolor]||transcription activator activity||transcription initiation||transcription regulator activity||translation initiation factor activity||translational initiation||TSA: Zea mays co…
BBE1	n1240	Chrysoeriol O-rhamnosyl-O-hexoside	6.51321	1	46031385	47025308	GRMZM2G110000	46073395	46079578	Full-length cDNA clone ZM_BFc0112C16||Putative uncharacterized protein
BBE1	n1240	Chrysoeriol O-rhamnosyl-O-hexoside	6.51321	1	46031385	47025308	GRMZM2G113364	46925779	46930203	cytoplasm||zinc ion binding
BBE1	n1240	Chrysoeriol O-rhamnosyl-O-hexoside	3.03714	8	40804724	64708138	GRMZM2G115905	47428264	47432722	Unknown
BBE1	n1240	Chrysoeriol O-rhamnosyl-O-hexoside	3.03714	8	40804724	64708138	GRMZM2G117401	44383682	44410624	ATP binding||hypothetical protein LOC100382371||hypothetical protein LOC100382371 (LOC100382371), mRNA||microtubule motor activity||microtubule-based movement||Putative uncharacterized protein
BBE1	n1240	Chrysoeriol O-rhamnosyl-O-hexoside	3.03714	8	40804724	64708138	GRMZM2G119693	63552921	63554406	DNA binding||hypothetical protein LOC100272675||hypothetical protein LOC100272675 (LOC100272675), mRNA||Putative uncharacterized protein
BBE1	n1240	Chrysoeriol O-rhamnosyl-O-hexoside	3.03714	8	40804724	64708138	GRMZM2G119722	63557197	63560561	Chaperone protein dnaJ 10||heat shock protein binding||hypothetical protein LOC100192576||LOC100192576||LOC100192576 (cl2587_-2b), mRNA||protein folding||Putative uncharacterized protein||unfolded protein binding
BBE1	n1240	Chrysoeriol O-rhamnosyl-O-hexoside	3.03714	8	40804724	64708138	GRMZM2G122344	60876539	60878028	Putative uncharacterized protein
BBE1	n1240	Chrysoeriol O-rhamnosyl-O-hexoside	3.03714	8	40804724	64708138	GRMZM2G123390	60434146	60434732	Clone 998058 mRNA sequence
BBE1	n1240	Chrysoeriol O-rhamnosyl-O-hexoside	3.03714	8	40804724	64708138	GRMZM2G123842	52841995	52842865	hypothetical protein LOC100383643||hypothetical protein LOC100383643 (LOC100383643), mRNA||Putative uncharacterized protein
BBE1	n1240	Chrysoeriol O-rhamnosyl-O-hexoside	3.03714	8	40804724	64708138	GRMZM2G124718	44041259	44047361	NAD+ ADP-ribosyltransferase activity||protein amino acid ADP-ribosylation||Putative uncharacterized protein
BBE1	n1240	Chrysoeriol O-rhamnosyl-O-hexoside	6.51321	1	46031385	47025308	GRMZM2G129302	46863231	46865595	glycosyltransferase 5||glycosyltransferase 5 (LOC100285084), mRNA||integral to membrane||Putative uncharacterized protein||transferase activity, transferring hexosyl groups
BBE1	n1240	Chrysoeriol O-rhamnosyl-O-hexoside	3.03714	8	40804724	64708138	GRMZM2G130101	62267220	62273955	hypothetical protein LOC100278843||hypothetical protein LOC100278843 (LOC100278843), mRNA||Putative uncharacterized protein
BBE1	n1240	Chrysoeriol O-rhamnosyl-O-hexoside	3.03714	8	40804724	64708138	GRMZM2G131055	55934515	55936807	Glycosyltransferase||hypothetical protein LOC100279381||hypothetical protein LOC100279381 (LOC100279381), mRNA||Putative uncharacterized protein||Transcribed locus, moderately similar to NP_001145867.1 hypothetical protein LOC100279381 [Zea mays]||transferase activity, transferring glycosyl groups
BBE1	n1240	Chrysoeriol O-rhamnosyl-O-hexoside	3.03714	8	40804724	64708138	GRMZM2G131074	55937188	55958973	hypothetical protein LOC100275614||hypothetical protein LOC100275614 (LOC100275614), mRNA||Putative uncharacterized protein||Transcribed locus
BBE1	n1240	Chrysoeriol O-rhamnosyl-O-hexoside	3.03714	8	40804724	64708138	GRMZM2G133070	60306181	60307277	Full-length cDNA clone ZM_BFb0282L19
BBE1	n1240	Chrysoeriol O-rhamnosyl-O-hexoside	3.03714	8	40804724	64708138	GRMZM2G138029	43847260	43848267	Unknown
BBE1	n1240	Chrysoeriol O-rhamnosyl-O-hexoside	3.03714	8	40804724	64708138	GRMZM2G142870	45260943	45275982	ATP binding||ATPase activity||ATPase activity, coupled to transmembrane movement of substances||Clone 1503562 mRNA sequence||integral to membrane||nucleoside-triphosphatase activity||nucleotide binding||Transcribed locus, moderately similar to NP_001043001.1 Os01g0356100 [Oryza sativa (japonica cultivar-group)]||transmembrane transport||transport||TSA: Zea mays contig14719, mRNA sequence
BBE1	n1240	Chrysoeriol O-rhamnosyl-O-hexoside	3.03714	8	40804724	64708138	GRMZM2G142964	61306565	61383675	Clone 1536943 mRNA sequence||Clone 440001 mRNA sequence
BBE1	n1240	Chrysoeriol O-rhamnosyl-O-hexoside	6.51321	1	46031385	47025308	GRMZM2G144224	46232264	46233515	Transcribed locus, strongly similar to NP_001049838.1 Os03g0297600 [Oryza sativa Japonica Group]||TSA: Zea mays contig47625, mRNA sequence||TSA: Zea mays contig51642, mRNA sequence
BBE1	n1240	Chrysoeriol O-rhamnosyl-O-hexoside	3.03714	8	40804724	64708138	GRMZM2G144739	43294905	43299645	ATP binding||carbohydrate metabolic process||Clone 1567524 mRNA sequence||exocyst||hypothetical protein LOC100194150||hypothetical protein LOC100194150 (LOC100194150), mRNA||phosphotransferase activity, alcohol group as acceptor||Putative uncharacterized protein||vesicle docking involved in exocytosis
BBE1	n1240	Chrysoeriol O-rhamnosyl-O-hexoside	3.03714	8	40804724	64708138	GRMZM2G145118	48802350	48804753	hypothetical protein LOC100275564||hypothetical protein LOC100275564 (LOC100275564), mRNA||Putative uncharacterized protein
BBE1	n1240	Chrysoeriol O-rhamnosyl-O-hexoside	3.03714	8	40804724	64708138	GRMZM2G145595	42281387	42289748	cell redox homeostasis||cytoplasm||dihydrolipoyl dehydrogenase activity||FAD binding||flavin-containing monooxygenase activity||glycerol-3-phosphate dehydrogenase activity||glycerol-3-phosphate dehydrogenase complex||glycerol-3-phosphate metabolic process||hypothetical protein LOC100381818||hypothetical protein LOC100381818 (LOC100381818), mRNA||NADP or NADPH binding||oxidation reduction||oxidore…
BBE1	n1240	Chrysoeriol O-rhamnosyl-O-hexoside	3.03714	8	40804724	64708138	GRMZM2G149326	48712226	48714381	hypothetical protein LOC100193768||hypothetical protein LOC100193768 (LOC100193768), mRNA||Putative uncharacterized protein
BBE1	n1240	Chrysoeriol O-rhamnosyl-O-hexoside	3.03714	8	40804724	64708138	GRMZM2G152436	63141442	63146103	flavin-containing monooxygenase activity||oxidation reduction||Putative uncharacterized protein
BBE1	n1240	Chrysoeriol O-rhamnosyl-O-hexoside	6.51321	1	46031385	47025308	GRMZM2G153450	46622335	46627171	hypothetical protein LOC100383254||hypothetical protein LOC100383254 (LOC100383254), mRNA||nucleic acid binding||Putative uncharacterized protein||Spliceosomal protein||TSA: Zea mays contig05355, mRNA sequence
BBE1	n1240	Chrysoeriol O-rhamnosyl-O-hexoside	6.51321	1	46031385	47025308	GRMZM2G153531	46631753	46635229	Unknown
BBE1	n1240	Chrysoeriol O-rhamnosyl-O-hexoside	3.03714	8	40804724	64708138	GRMZM2G153961	64405469	64406949	ATP binding||ATPase activity||nucleoside-triphosphatase activity||nucleotide binding||phosphotransferase activity, alcohol group as acceptor
BBE1	n1240	Chrysoeriol O-rhamnosyl-O-hexoside	3.03714	8	40804724	64708138	GRMZM2G156409	61015834	61019658	Unknown
BBE1	n1240	Chrysoeriol O-rhamnosyl-O-hexoside	3.03714	8	40804724	64708138	GRMZM2G157078	60432678	60433224	Unknown
BBE1	n1240	Chrysoeriol O-rhamnosyl-O-hexoside	3.03714	8	40804724	64708138	GRMZM2G158204	45525786	45528660	antiporter activity||DNA binding||drug transmembrane transport||drug transmembrane transporter activity||membrane||regulation of transcription||transmembrane transport
BBE1	n1240	Chrysoeriol O-rhamnosyl-O-hexoside	2.6256	8	75156932	77024443	GRMZM2G158788	76316289	76317529	hypothetical protein LOC100191327||hypothetical protein LOC100191327 (LOC100191327), mRNA||neuropeptide hormone activity||Putative uncharacterized protein
BBE1	n1240	Chrysoeriol O-rhamnosyl-O-hexoside	2.6256	8	75156932	77024443	GRMZM2G158818	76319202	76324406	catalytic activity
BBE1	n1240	Chrysoeriol O-rhamnosyl-O-hexoside	3.03714	8	40804724	64708138	GRMZM2G159592	64707037	64708414	DNA binding||regulation of transcription, DNA-dependent||transcription factor activity
BBE1	n1240	Chrysoeriol O-rhamnosyl-O-hexoside	3.03714	8	40804724	64708138	GRMZM2G159831	63239092	63239992	hypothetical protein LOC100276834||hypothetical protein LOC100276834 (LOC100276834), mRNA||Putative uncharacterized protein
BBE1	n1240	Chrysoeriol O-rhamnosyl-O-hexoside	3.03714	8	40804724	64708138	GRMZM2G160834	63192070	63193927	binding
BBE1	n1240	Chrysoeriol O-rhamnosyl-O-hexoside	3.03714	8	40804724	64708138	GRMZM2G161832	56877258	56882104	ATP binding||protein amino acid phosphorylation||protein serine/threonine kinase activity
BBE1	n1240	Chrysoeriol O-rhamnosyl-O-hexoside	2.6256	8	75156932	77024443	GRMZM2G162413	75985662	75990565	hypothetical protein LOC100280367||LOC100280367||LOC100280367 (pco121700), mRNA||Putative uncharacterized protein
BBE1	n1240	Chrysoeriol O-rhamnosyl-O-hexoside	2.6256	8	75156932	77024443	GRMZM2G162450	75990746	75992414	cell adhesion||cell recognition||nucleus||regulation of transcription||transcription regulator activity||TSA: Zea mays contig33174, mRNA sequence||viral infectious cycle
BBE1	n1240	Chrysoeriol O-rhamnosyl-O-hexoside	3.03714	8	40804724	64708138	GRMZM2G162727	61386641	61389788	Hypothetical protein LOC100275003
BBE1	n1240	Chrysoeriol O-rhamnosyl-O-hexoside	3.03714	8	40804724	64708138	GRMZM2G164419	61519670	61524045	Unknown
BBE1	n1240	Chrysoeriol O-rhamnosyl-O-hexoside	3.03714	8	40804724	64708138	GRMZM2G167422	61030929	61032800	Transcribed locus, strongly similar to XP_002455767.1 hypothetical protein SORBIDRAFT_03g024580 [Sorghum bicolor]
BBE1	n1240	Chrysoeriol O-rhamnosyl-O-hexoside	3.03714	8	40804724	64708138	GRMZM2G167521	47747614	47750056	peptidyl-prolyl cis-trans isomerase activity||protein folding
BBE1	n1240	Chrysoeriol O-rhamnosyl-O-hexoside	3.03714	8	40804724	64708138	GRMZM2G168681	63271714	63275991	Farnesyl diphosphate synthaseFarnesyl pyrophosphate synthetasePutative uncharacterized protein (EC 2.5.1.1)(EC 2.5.1.10);;||farnesyl pyrophosphate synthase||Farnesyl pyrophosphate synthase (FPP synthase)(FPS)(Farnesyl diphosphate synthase) [Includes Dimethylallyltranstransferase(EC 2.5.1.1);Geranyltranstransferase(EC 2.5.1.10)]||geranylgeranyl-diphosphate synthase||geranylgeranyl-diphosphate synt…
BBE1	n1240	Chrysoeriol O-rhamnosyl-O-hexoside	3.03714	8	40804724	64708138	GRMZM2G168752	63268755	63271679	Putative uncharacterized protein||Putative uncharacterized proteinSet1 complex component swd2 ;||set1 complex component swd2||set1 complex component swd2 (LOC100285399), mRNA||set1 complex component swd2 (LOC100285923), mRNA
BBE1	n1240	Chrysoeriol O-rhamnosyl-O-hexoside	3.03714	8	40804724	64708138	GRMZM2G170760	64165730	64174657	hypothetical protein LOC100279280||hypothetical protein LOC100279280 (LOC100279280), mRNA||phospholipid binding||Putative uncharacterized protein
BBE1	n1240	Chrysoeriol O-rhamnosyl-O-hexoside	3.03714	8	40804724	64708138	GRMZM2G173119	55249246	55280561	mov34/MPN/PAD-1 family protein||mov34/MPN/PAD-1 family protein (LOC100284313), mRNA||Putative uncharacterized protein||TSA: Zea mays contig40826, mRNA sequence
BBE1	n1240	Chrysoeriol O-rhamnosyl-O-hexoside	3.03714	8	40804724	64708138	GRMZM2G177617	64393308	64396302	acid phosphatase/vanadium-dependent haloperoxidase related||acid phosphatase/vanadium-dependent haloperoxidase related (LOC100280797), mRNA||acid phosphatase/vanadium-dependent haloperoxidase related (LOC100284175), mRNA
BBE1	n1240	Chrysoeriol O-rhamnosyl-O-hexoside	3.03714	8	40804724	64708138	GRMZM2G177760	62890107	62892262	DNA binding
BBE1	n1240	Chrysoeriol O-rhamnosyl-O-hexoside	3.03714	8	40804724	64708138	GRMZM2G180488	54960240	54961689	Unknown
BBE1	n1240	Chrysoeriol O-rhamnosyl-O-hexoside	2.6256	8	75156932	77024443	GRMZM2G300610	75882672	75883091	binding||membrane||transmembrane transport||transport
BBE1	n1240	Chrysoeriol O-rhamnosyl-O-hexoside	3.03714	8	40804724	64708138	GRMZM2G302405	54419404	54479133	hypothetical protein LOC100194074||hypothetical protein LOC100194074 (LOC100194074), mRNA||Putative uncharacterized protein
BBE1	n1240	Chrysoeriol O-rhamnosyl-O-hexoside	3.03714	8	40804724	64708138	GRMZM2G306610	40952348	40953703	nucleus||regulation of transcription, DNA-dependent||sequence-specific DNA binding||transcription factor activity
BBE1	n1240	Chrysoeriol O-rhamnosyl-O-hexoside	6.51321	1	46031385	47025308	GRMZM2G313934	46840622	46842381	Putative uncharacterized protein||TSA: Zea mays contig52907, mRNA sequence
BBE1	n1240	Chrysoeriol O-rhamnosyl-O-hexoside	2.6256	8	75156932	77024443	GRMZM2G316807	76033724	76035506	Transcribed locus, moderately similar to XP_002440348.1 hypothetical protein SORBIDRAFT_09g030070 [Sorghum bicolor]
BBE1	n1240	Chrysoeriol O-rhamnosyl-O-hexoside	3.03714	8	40804724	64708138	GRMZM2G317878	59697556	59698911	Unknown
BBE1	n1240	Chrysoeriol O-rhamnosyl-O-hexoside	3.03714	8	40804724	64708138	GRMZM2G321072	50350167	50352281	Unknown
BBE1	n1240	Chrysoeriol O-rhamnosyl-O-hexoside	3.03714	8	40804724	64708138	GRMZM2G323731	57119607	57123354	calcium ion binding||electron carrier activity||FAD binding||integral to membrane||iron ion binding||membrane||oxidation reduction||oxidoreductase activity||oxidoreductase activity, acting on NADH or NADPH, with oxygen as acceptor||peroxidase activity
BBE1	n1240	Chrysoeriol O-rhamnosyl-O-hexoside	3.03714	8	40804724	64708138	GRMZM2G324903	59314795	59317116	hypothetical protein LOC100279636||hypothetical protein LOC100279636 (LOC100279636), mRNA||membrane||Putative uncharacterized protein
BBE1	n1240	Chrysoeriol O-rhamnosyl-O-hexoside	3.03714	8	40804724	64708138	GRMZM2G326945	45880065	45881097	ATP synthesis coupled proton transport||hydrogen ion transporting ATP synthase activity, rotational mechanism||proton-transporting ATP synthase complex, catalytic core F(1)||proton-transporting ATPase activity, rotational mechanism
BBE1	n1240	Chrysoeriol O-rhamnosyl-O-hexoside	3.03714	8	40804724	64708138	GRMZM2G327032	60027762	60033439	ATP binding||ATPase activity||DNA binding||DNA replication||DNA-dependent DNA replication initiation||hypothetical protein LOC100383139||hypothetical protein LOC100383139 (LOC100383139), mRNA||nucleoside-triphosphatase activity||nucleotide binding||nucleus||Putative uncharacterized protein
BBE1	n1240	Chrysoeriol O-rhamnosyl-O-hexoside	2.6256	8	75156932	77024443	GRMZM2G331393	75414353	75416956	integral to membrane||transmembrane transport
BBE1	n1240	Chrysoeriol O-rhamnosyl-O-hexoside	2.6256	8	75156932	77024443	GRMZM2G338661	76646181	76648354	cellular iron ion homeostasis||extracellular region||ferric iron binding||iron ion transport
BBE1	n1240	Chrysoeriol O-rhamnosyl-O-hexoside	2.6256	8	75156932	77024443	GRMZM2G338696	76641842	76644964	hypothetical protein LOC100280144||hypothetical protein LOC100280144 (LOC100280144), mRNA||Putative uncharacterized protein||Transcribed locus, moderately similar to NP_001144681.1 hypothetical protein LOC100277708 [Zea mays]
BBE1	n1240	Chrysoeriol O-rhamnosyl-O-hexoside	3.03714	8	40804724	64708138	GRMZM2G339206	56322368	56323440	ARF GTPase activator activity||regulation of ARF GTPase activity||zinc ion binding
BBE1	n1240	Chrysoeriol O-rhamnosyl-O-hexoside	2.6256	8	75156932	77024443	GRMZM2G343428	75648363	75650689	ATP binding||protein amino acid phosphorylation||protein kinase activity||protein serine/threonine kinase activity||protein tyrosine kinase activity
BBE1	n1240	Chrysoeriol O-rhamnosyl-O-hexoside	3.03714	8	40804724	64708138	GRMZM2G344039	51694690	51695486	Unknown
BBE1	n1240	Chrysoeriol O-rhamnosyl-O-hexoside	3.03714	8	40804724	64708138	GRMZM2G345194	50940581	50945971	Unknown
BBE1	n1240	Chrysoeriol O-rhamnosyl-O-hexoside	3.03714	8	40804724	64708138	GRMZM2G354804	57780056	57782992	30S ribosomal protein S15 Fragment||intracellular||NAD or NADH binding||oxidation reduction||oxidoreductase activity, acting on NADH or NADPH||product:ndhA subunit of NADH deydrogenase||quinone binding||ribosomal protein S15||ribosome||structural constituent of ribosome||Transcribed locus||Transcribed locus, strongly similar to NP_039449.1 NADH dehydrogenase subunit 1 [Oryza sativa Japonica Group…
BBE1	n1240	Chrysoeriol O-rhamnosyl-O-hexoside	3.03714	8	40804724	64708138	GRMZM2G355610	64654656	64660228	intracellular||Phosphatidylinositol transfer protein Fragment||transport||transporter activity||TSA: Zea mays contig08781, mRNA sequence||TSA: Zea mays contig18539, mRNA sequence
BBE1	n1240	Chrysoeriol O-rhamnosyl-O-hexoside	3.03714	8	40804724	64708138	GRMZM2G359956	57471257	57475598	ARF GTPase activator activity||ATP binding||protein amino acid phosphorylation||protein serine/threonine kinase activity||regulation of ARF GTPase activity||zinc ion binding
BBE1	n1240	Chrysoeriol O-rhamnosyl-O-hexoside	3.03714	8	40804724	64708138	GRMZM2G364369	57214962	57221919	Clone 396878 mRNA sequence||Putative uncharacterized protein
BBE1	n1240	Chrysoeriol O-rhamnosyl-O-hexoside	6.51321	1	46031385	47025308	GRMZM2G365240	46418035	46418601	Unknown
BBE1	n1240	Chrysoeriol O-rhamnosyl-O-hexoside	3.03714	8	40804724	64708138	GRMZM2G371651	40812669	40813624	Transcribed locus
BBE1	n1240	Chrysoeriol O-rhamnosyl-O-hexoside	3.03714	8	40804724	64708138	GRMZM2G373106	41083706	41084778	carbohydrate metabolic process||cell wall macromolecule catabolic process||chitin binding||chitin catabolic process||chitinase activity
BBE1	n1240	Chrysoeriol O-rhamnosyl-O-hexoside	6.51321	1	46031385	47025308	GRMZM2G373621	46211858	46221969	Unknown
BBE1	n1240	Chrysoeriol O-rhamnosyl-O-hexoside	3.03714	8	40804724	64708138	GRMZM2G380881	49025498	49032049	Unknown
BBE1	n1240	Chrysoeriol O-rhamnosyl-O-hexoside	3.03714	8	40804724	64708138	GRMZM2G382918	60818379	60819545	apoptosis||protein binding
BBE1	n1240	Chrysoeriol O-rhamnosyl-O-hexoside	3.03714	8	40804724	64708138	GRMZM2G384871	55611841	55614049	Unknown
BBE1	n1240	Chrysoeriol O-rhamnosyl-O-hexoside	3.03714	8	40804724	64708138	GRMZM2G387569	62655242	62661021	hypothetical protein LOC100193865||hypothetical protein LOC100193865 (LOC100193865), mRNA||Putative uncharacterized protein
BBE1	n1240	Chrysoeriol O-rhamnosyl-O-hexoside	3.03714	8	40804724	64708138	GRMZM2G387594	62662759	62663501	homoiothermy||ice binding||Putative uncharacterized protein||response to freezing
BBE1	n1240	Chrysoeriol O-rhamnosyl-O-hexoside	3.03714	8	40804724	64708138	GRMZM2G387602	62663584	62664198	Clone 1510794 mRNA sequence
BBE1	n1240	Chrysoeriol O-rhamnosyl-O-hexoside	3.03714	8	40804724	64708138	GRMZM2G387603	62664782	62666035	LOC100282355||LOC100282355 (umc2571), mRNA
BBE1	n1240	Chrysoeriol O-rhamnosyl-O-hexoside	3.03714	8	40804724	64708138	GRMZM2G389510	63324774	63328937	Unknown
BBE1	n1240	Chrysoeriol O-rhamnosyl-O-hexoside	3.03714	8	40804724	64708138	GRMZM2G394122	56851644	56853581	Unknown
BBE1	n1240	Chrysoeriol O-rhamnosyl-O-hexoside	2.6256	8	75156932	77024443	GRMZM2G401721	76656407	76747936	Unknown
BBE1	n1240	Chrysoeriol O-rhamnosyl-O-hexoside	3.03714	8	40804724	64708138	GRMZM2G405592	40821085	40822010	Transcribed locus
BBE1	n1240	Chrysoeriol O-rhamnosyl-O-hexoside	3.03714	8	40804724	64708138	GRMZM2G410352	63005608	63006611	Putative uncharacterized protein||TSA: Zea mays contig41320, mRNA sequence
BBE1	n1240	Chrysoeriol O-rhamnosyl-O-hexoside	3.03714	8	40804724	64708138	GRMZM2G412021	46526922	46536324	actin binding||actin cytoskeleton||actin cytoskeleton organization||mitochondrial matrix
BBE1	n1240	Chrysoeriol O-rhamnosyl-O-hexoside	6.51321	1	46031385	47025308	GRMZM2G417082	46455870	46458427	intracellular||ribosome||structural constituent of ribosome||translation
BBE1	n1240	Chrysoeriol O-rhamnosyl-O-hexoside	3.03714	8	40804724	64708138	GRMZM2G418726	47288049	47292143	Unknown
BBE1	n1240	Chrysoeriol O-rhamnosyl-O-hexoside	3.03714	8	40804724	64708138	GRMZM2G426703	50656385	50656835	Unknown
BBE1	n1240	Chrysoeriol O-rhamnosyl-O-hexoside	3.03714	8	40804724	64708138	GRMZM2G433450	62909483	62911726	Unknown
BBE1	n1240	Chrysoeriol O-rhamnosyl-O-hexoside	3.03714	8	40804724	64708138	GRMZM2G439589	53871801	53874577	TSA: Zea mays contig28716, mRNA sequence
BBE1	n1240	Chrysoeriol O-rhamnosyl-O-hexoside	3.03714	8	40804724	64708138	GRMZM2G452910	52995335	52997932	Unknown
BBE1	n1240	Chrysoeriol O-rhamnosyl-O-hexoside	6.51321	1	46031385	47025308	GRMZM2G455809	46678942	46680363	2,3-dihydro-2,3-dihydroxybenzoate dehydrogenase activity||alcohol dehydrogenase (NAD) activity||Alcohol dehydrogenase Fragment||enterobactin biosynthetic process||metabolic process||oxidation reduction||oxidoreductase activity||product:alcohol dehydrogenase||sex determination protein tasselseed-2||tassel seed2||tassel seed2 (ts2), mRNA
BBE1	n1240	Chrysoeriol O-rhamnosyl-O-hexoside	6.51321	1	46031385	47025308	GRMZM2G455828	46687522	46689522	40S ribosomal protein S28||40S ribosomal protein S28 (LOC100281083), mRNA||40S ribosomal protein S28Putative uncharacterized protein ;||intracellular||ribosomal protein S28||ribosomal protein S28 (rps28), mRNA||ribosome||structural constituent of ribosome||translation
BBE1	n1240	Chrysoeriol O-rhamnosyl-O-hexoside	3.03714	8	40804724	64708138	GRMZM2G458867	42952243	42986334	cysteine-type peptidase activity||nucleic acid binding||nucleoside-triphosphatase activity||nucleotide binding||proteolysis||regulation of transcription||transcription regulator activity||TSA: Zea mays contig52725, mRNA sequence||zinc ion binding
BBE1	n1240	Chrysoeriol O-rhamnosyl-O-hexoside	3.03714	8	40804724	64708138	GRMZM2G462239	56762222	56765443	Unknown
BBE1	n1240	Chrysoeriol O-rhamnosyl-O-hexoside	3.03714	8	40804724	64708138	GRMZM2G465182	41173330	41179966	Unknown
BBE1	n1240	Chrysoeriol O-rhamnosyl-O-hexoside	3.03714	8	40804724	64708138	GRMZM2G468348	51802017	51805977	Unknown
BBE1	n1240	Chrysoeriol O-rhamnosyl-O-hexoside	3.03714	8	40804724	64708138	GRMZM2G469012	59169533	59170613	catalytic activity||hypothetical protein LOC100384837||hypothetical protein LOC100384837 (LOC100384837), mRNA||Putative uncharacterized protein
BBE1	n1240	Chrysoeriol O-rhamnosyl-O-hexoside	3.03714	8	40804724	64708138	GRMZM2G475980	64396636	64397946	Putative uncharacterized protein
BBE1	n1240	Chrysoeriol O-rhamnosyl-O-hexoside	3.03714	8	40804724	64708138	GRMZM2G476069	61789798	61792259	hypothetical protein LOC100383494||hypothetical protein LOC100383494 (LOC100383494), mRNA||membrane||oligopeptide transport||Putative uncharacterized protein||transporter activity
BBE1	n1240	Chrysoeriol O-rhamnosyl-O-hexoside	3.03714	8	40804724	64708138	GRMZM2G477457	52203774	52207012	binding||integral to membrane||membrane||potassium ion transmembrane transporter activity||potassium ion transport
BBE1	n1240	Chrysoeriol O-rhamnosyl-O-hexoside	3.03714	8	40804724	64708138	GRMZM2G479378	45565342	45570385	Unknown
BBE1	n1240	Chrysoeriol O-rhamnosyl-O-hexoside	2.6256	8	75156932	77024443	GRMZM2G518198	75469128	75472410	Clone 1638273 mRNA sequence||integral to membrane||transmembrane transport
BBE1	n1240	Chrysoeriol O-rhamnosyl-O-hexoside	3.03714	8	40804724	64708138	GRMZM2G527028	64573774	64575688	Clone 322177 mRNA sequence
BBE1	n1240	Chrysoeriol O-rhamnosyl-O-hexoside	3.03714	8	40804724	64708138	GRMZM2G545483	57447925	57450167	Unknown
BBE1	n1240	Chrysoeriol O-rhamnosyl-O-hexoside	3.03714	8	40804724	64708138	GRMZM2G568912	63605069	63609873	Unknown
BBE1	n1240	Chrysoeriol O-rhamnosyl-O-hexoside	3.03714	8	40804724	64708138	GRMZM2G578572	57378095	57383781	BAH domain containing protein||BAH domain containing protein (LOC100285236), mRNA||DNA binding||nucleus||transcription||zinc ion binding
BBE1	n1240	Chrysoeriol O-rhamnosyl-O-hexoside	3.03714	8	40804724	64708138	GRMZM2G583971	60229425	60232766	ATP binding||cell wall macromolecule catabolic process||protein amino acid phosphorylation||protein kinase activity||protein serine/threonine kinase activity
BBE1	n1240	Chrysoeriol O-rhamnosyl-O-hexoside	3.03714	8	40804724	64708138	GRMZM2G700471	42929586	42929944	Unknown
BBE1	n1240	Chrysoeriol O-rhamnosyl-O-hexoside	3.03714	8	40804724	64708138	GRMZM2G700476	44252235	44252708	Unknown
BBE1	n1240	Chrysoeriol O-rhamnosyl-O-hexoside	3.03714	8	40804724	64708138	GRMZM2G700498	59616161	59616374	Unknown
BBE1	n1240	Chrysoeriol O-rhamnosyl-O-hexoside	3.03714	8	40804724	64708138	GRMZM2G700501	46221594	46222028	homoiothermy||ice binding||response to freezing
BBE1	n1240	Chrysoeriol O-rhamnosyl-O-hexoside	3.03714	8	40804724	64708138	GRMZM2G700503	46495029	46495563	Unknown
BBE1	n1240	Chrysoeriol O-rhamnosyl-O-hexoside	3.03714	8	40804724	64708138	GRMZM5G803504	44960368	44960699	hypothetical protein LOC100193533||hypothetical protein LOC100193533 (LOC100193533), mRNA
BBE1	n1240	Chrysoeriol O-rhamnosyl-O-hexoside	2.6256	8	75156932	77024443	GRMZM5G807767	76493336	76498313	Hypothetical protein LOC100279779||hypothetical protein LOC100279779 (LOC100279779), mRNA||Putative uncharacterized protein
BBE1	n1240	Chrysoeriol O-rhamnosyl-O-hexoside	6.51321	1	46031385	47025308	GRMZM5G814718	46411401	46414414	apoplast||copper ion binding||hypothetical protein LOC100279407||hypothetical protein LOC100279407 (LOC100279407), mRNA||laccase activity||lignin catabolic process||oxidation reduction||oxidoreductase activity||Putative uncharacterized protein||Transcribed locus||Transcribed locus, strongly similar to NP_001145891.1 hypothetical protein LOC100279407 [Zea mays]
BBE1	n1240	Chrysoeriol O-rhamnosyl-O-hexoside	2.6256	8	75156932	77024443	GRMZM5G822426	76510774	76513535	cell redox homeostasis||hypothetical protein LOC100193843||hypothetical protein LOC100193843 (LOC100193843), mRNA||Hypothetical protein LOC100384771||Putative uncharacterized protein
BBE1	n1240	Chrysoeriol O-rhamnosyl-O-hexoside	3.03714	8	40804724	64708138	GRMZM5G822677	42523514	42523990	Unknown
BBE1	n1240	Chrysoeriol O-rhamnosyl-O-hexoside	3.03714	8	40804724	64708138	GRMZM5G822895	64015091	64015646	Unknown
BBE1	n1240	Chrysoeriol O-rhamnosyl-O-hexoside	3.03714	8	40804724	64708138	GRMZM5G828783	61720131	61720395	Hypothetical protein LOC100278818||Putative uncharacterized protein
BBE1	n1240	Chrysoeriol O-rhamnosyl-O-hexoside	3.03714	8	40804724	64708138	GRMZM5G830881	40929375	40929793	Unknown
BBE1	n1240	Chrysoeriol O-rhamnosyl-O-hexoside	3.03714	8	40804724	64708138	GRMZM5G834286	59469330	59471010	Hypothetical protein LOC100279689||Putative uncharacterized protein
BBE1	n1240	Chrysoeriol O-rhamnosyl-O-hexoside	3.03714	8	40804724	64708138	GRMZM5G843537	64419486	64423645	ATP binding||ATPase activity||ATPase activity, coupled to transmembrane movement of substances||integral to membrane||nucleoside-triphosphatase activity||nucleotide binding||phosphotransferase activity, alcohol group as acceptor||transmembrane transport||transport
BBE1	n1240	Chrysoeriol O-rhamnosyl-O-hexoside	3.03714	8	40804724	64708138	GRMZM5G848838	63438986	63439640	Transcribed locus
BBE1	n1240	Chrysoeriol O-rhamnosyl-O-hexoside	3.03714	8	40804724	64708138	GRMZM5G849671	45848529	45848654	Putative uncharacterized protein
BBE1	n1240	Chrysoeriol O-rhamnosyl-O-hexoside	3.03714	8	40804724	64708138	GRMZM5G850758	54540046	54540316	Putative uncharacterized protein
BBE1	n1240	Chrysoeriol O-rhamnosyl-O-hexoside	3.03714	8	40804724	64708138	GRMZM5G855289	52679796	52680354	Unknown
BBE1	n1240	Chrysoeriol O-rhamnosyl-O-hexoside	3.03714	8	40804724	64708138	GRMZM5G862623	64573817	64575622	hypothetical protein LOC100384423||hypothetical protein LOC100384423 (LOC100384423), mRNA
BBE1	n1240	Chrysoeriol O-rhamnosyl-O-hexoside	3.03714	8	40804724	64708138	GRMZM5G863467	61129922	61130483	Unknown
BBE1	n1240	Chrysoeriol O-rhamnosyl-O-hexoside	2.6256	8	75156932	77024443	GRMZM5G864412	76501653	76506580	cytoplasm||translation release factor activity||translation release factor activity, codon specific||translational termination
BBE1	n1240	Chrysoeriol O-rhamnosyl-O-hexoside	3.03714	8	40804724	64708138	GRMZM5G868959	47543294	47543527	Unknown
BBE1	n1240	Chrysoeriol O-rhamnosyl-O-hexoside	3.03714	8	40804724	64708138	GRMZM5G872412	46883096	46883419	Clone 370841 mRNA sequence
BBE1	n1240	Chrysoeriol O-rhamnosyl-O-hexoside	2.6256	8	75156932	77024443	GRMZM5G884544	76983379	76988268	DNA binding||hypothetical protein LOC100217234||hypothetical protein LOC100217234 (LOC100217234), mRNA||Putative uncharacterized protein
BBE1	n1240	Chrysoeriol O-rhamnosyl-O-hexoside	3.03714	8	40804724	64708138	GRMZM5G887514	50640799	50640945	Putative uncharacterized protein
BBE1	n1240	Chrysoeriol O-rhamnosyl-O-hexoside	3.03714	8	40804724	64708138	GRMZM5G888999	41345224	41346161	Unknown
BBE1	n1240	Chrysoeriol O-rhamnosyl-O-hexoside	3.03714	8	40804724	64708138	GRMZM5G889321	62515171	62519116	aminoacyl-tRNA ligase activity||ATP binding||cytoplasm||intrinsic to endoplasmic reticulum membrane||nucleotide binding||Transcribed locus||transferase activity, transferring hexosyl groups||translation||tRNA aminoacylation for protein translation||TSA: Zea mays contig25302, mRNA sequence
BBE1	n1240	Chrysoeriol O-rhamnosyl-O-hexoside	3.03714	8	40804724	64708138	GRMZM5G891502	54546183	54546971	binding||membrane||mitochondrial inner membrane||transmembrane transport||transport
BBE1	n1240	Chrysoeriol O-rhamnosyl-O-hexoside	3.03714	8	40804724	64708138	GRMZM5G891545	57784860	57785389	hypothetical protein||hypothetical protein ZemaCp073||hypothetical protein ZemaCp103||Putative uncharacterized protein ycf15 (ORF 99)
BBE1	n1240	Chrysoeriol O-rhamnosyl-O-hexoside	3.03714	8	40804724	64708138	GRMZM5G896790	50195674	50196176	4 iron, 4 sulfur cluster binding||electron carrier activity||iron ion binding||iron-sulfur cluster binding||membrane||oxidation reduction||oxidoreductase activity, acting on NADH or NADPH
BBE1	n1240	Chrysoeriol O-rhamnosyl-O-hexoside	2.6256	8	75156932	77024443	GRMZM5G896826	76509421	76509953	intracellular||zinc ion binding
BBE1	n0401	Methylchrysoeriol C-hexoside	3.74269	8	75156932	77024443	AC231180.2_FG001	76035656	76044611	zinc ion binding
BBE1	n0401	Methylchrysoeriol C-hexoside	3.74269	8	75156932	77024443	AC231180.2_FG006	76128223	76129850	carbohydrate metabolic process||LOC100283011||LOC100283011 (pco140658), mRNA||polygalacturonase activity
BBE1	n0401	Methylchrysoeriol C-hexoside	3.74269	8	75156932	77024443	AC233854.1_FG002	76990850	76992377	ATP binding||nucleoside-triphosphatase activity||nucleotide binding
BBE1	n0401	Methylchrysoeriol C-hexoside	3.74269	8	75156932	77024443	GRMZM2G000700	75891220	75897356	binding||membrane||transmembrane transport||transport
BBE1	n0401	Methylchrysoeriol C-hexoside	3.74269	8	75156932	77024443	GRMZM2G000706	75898313	75901567	ARF GTPase activator activity||regulation of ARF GTPase activity||zinc ion binding
BBE1	n0401	Methylchrysoeriol C-hexoside	3.74269	8	75156932	77024443	GRMZM2G015692	76522988	76529854	hydrolase activity||Transcribed locus, strongly similar to XP_002441605.1 hypothetical protein SORBIDRAFT_09g030200 [Sorghum bicolor]
BBE1	n0401	Methylchrysoeriol C-hexoside	3.74269	8	75156932	77024443	GRMZM2G044591	75641962	75645943	Hypothetical protein LOC100279944||hypothetical protein LOC100279944 (LOC100279944), mRNA||Putative uncharacterized protein
BBE1	n0401	Methylchrysoeriol C-hexoside	3.74269	8	75156932	77024443	GRMZM2G058305	75601621	75605633	ATP binding||calcium ion binding||protein amino acid phosphorylation||protein kinase activity||protein serine/threonine kinase activity||TSA: Zea mays contig06600, mRNA sequence||TSA: Zea mays contig14256, mRNA sequence||TSA: Zea mays contig24881, mRNA sequence
BBE1	n0401	Methylchrysoeriol C-hexoside	3.74269	8	75156932	77024443	GRMZM2G058456	75598595	75602324	TSA: Zea mays contig61883, mRNA sequence
BBE1	n0401	Methylchrysoeriol C-hexoside	3.74269	8	75156932	77024443	GRMZM2G102936	75821529	75822382	binding||membrane||transmembrane transport||transport
BBE1	n0401	Methylchrysoeriol C-hexoside	3.74269	8	75156932	77024443	GRMZM2G158788	76316289	76317529	hypothetical protein LOC100191327||hypothetical protein LOC100191327 (LOC100191327), mRNA||neuropeptide hormone activity||Putative uncharacterized protein
BBE1	n0401	Methylchrysoeriol C-hexoside	3.74269	8	75156932	77024443	GRMZM2G158818	76319202	76324406	catalytic activity
BBE1	n0401	Methylchrysoeriol C-hexoside	3.74269	8	75156932	77024443	GRMZM2G162413	75985662	75990565	hypothetical protein LOC100280367||LOC100280367||LOC100280367 (pco121700), mRNA||Putative uncharacterized protein
BBE1	n0401	Methylchrysoeriol C-hexoside	3.74269	8	75156932	77024443	GRMZM2G162450	75990746	75992414	cell adhesion||cell recognition||nucleus||regulation of transcription||transcription regulator activity||TSA: Zea mays contig33174, mRNA sequence||viral infectious cycle
BBE1	n0401	Methylchrysoeriol C-hexoside	3.74269	8	75156932	77024443	GRMZM2G300610	75882672	75883091	binding||membrane||transmembrane transport||transport
BBE1	n0401	Methylchrysoeriol C-hexoside	3.74269	8	75156932	77024443	GRMZM2G316807	76033724	76035506	Transcribed locus, moderately similar to XP_002440348.1 hypothetical protein SORBIDRAFT_09g030070 [Sorghum bicolor]
BBE1	n0401	Methylchrysoeriol C-hexoside	3.74269	8	75156932	77024443	GRMZM2G331393	75414353	75416956	integral to membrane||transmembrane transport
BBE1	n0401	Methylchrysoeriol C-hexoside	3.74269	8	75156932	77024443	GRMZM2G338661	76646181	76648354	cellular iron ion homeostasis||extracellular region||ferric iron binding||iron ion transport
BBE1	n0401	Methylchrysoeriol C-hexoside	3.74269	8	75156932	77024443	GRMZM2G338696	76641842	76644964	hypothetical protein LOC100280144||hypothetical protein LOC100280144 (LOC100280144), mRNA||Putative uncharacterized protein||Transcribed locus, moderately similar to NP_001144681.1 hypothetical protein LOC100277708 [Zea mays]
BBE1	n0401	Methylchrysoeriol C-hexoside	3.74269	8	75156932	77024443	GRMZM2G343428	75648363	75650689	ATP binding||protein amino acid phosphorylation||protein kinase activity||protein serine/threonine kinase activity||protein tyrosine kinase activity
BBE1	n0401	Methylchrysoeriol C-hexoside	3.74269	8	75156932	77024443	GRMZM2G401721	76656407	76747936	Unknown
BBE1	n0401	Methylchrysoeriol C-hexoside	3.74269	8	75156932	77024443	GRMZM2G518198	75469128	75472410	Clone 1638273 mRNA sequence||integral to membrane||transmembrane transport
BBE1	n0401	Methylchrysoeriol C-hexoside	3.74269	8	75156932	77024443	GRMZM5G807767	76493336	76498313	Hypothetical protein LOC100279779||hypothetical protein LOC100279779 (LOC100279779), mRNA||Putative uncharacterized protein
BBE1	n0401	Methylchrysoeriol C-hexoside	3.74269	8	75156932	77024443	GRMZM5G822426	76510774	76513535	cell redox homeostasis||hypothetical protein LOC100193843||hypothetical protein LOC100193843 (LOC100193843), mRNA||Hypothetical protein LOC100384771||Putative uncharacterized protein
BBE1	n0401	Methylchrysoeriol C-hexoside	3.74269	8	75156932	77024443	GRMZM5G864412	76501653	76506580	cytoplasm||translation release factor activity||translation release factor activity, codon specific||translational termination
BBE1	n0401	Methylchrysoeriol C-hexoside	3.74269	8	75156932	77024443	GRMZM5G884544	76983379	76988268	DNA binding||hypothetical protein LOC100217234||hypothetical protein LOC100217234 (LOC100217234), mRNA||Putative uncharacterized protein
BBE1	n0401	Methylchrysoeriol C-hexoside	3.74269	8	75156932	77024443	GRMZM5G896826	76509421	76509953	intracellular||zinc ion binding
BBE1	n1027	Tricin	3.27397	2	195748903	197935063	AC185415.3_FG005	197683480	197686929	intracellular||nucleic acid binding||zinc ion binding
BBE1	n1027	Tricin	3.27397	2	195748903	197935063	AC197242.3_FG001	196728267	196728623	Unknown
BBE1	n1027	Tricin	3.27397	2	195748903	197935063	AC205673.3_FG006	197008283	197009119	Unknown
BBE1	n1027	Tricin	3.84003	5	203473043	203652552	AC226203.1_FG002	203545698	203545991	regulation of transcription, DNA-dependent||transcription factor activity
BBE1	n1027	Tricin	3.27397	2	195748903	197935063	AC233910.1_FG001	197815047	197818274	binding||membrane||mitochondrial inner membrane||transmembrane transport||transport||transporter activity||TSA: Zea mays contig40315, mRNA sequence
BBE1	n1027	Tricin	3.27397	2	195748903	197935063	AC233910.1_FG002	197819942	197823584	Unknown
BBE1	n1027	Tricin	3.27397	2	195748903	197935063	AC233910.1_FG003	197824370	197825061	intracellular||ribosome||structural constituent of ribosome||translation||UBiQuitin family member||UBiQuitin family member (LOC100284418), mRNA
BBE1	n1027	Tricin	3.27397	2	195748903	197935063	AC233910.1_FG004	197826746	197830777	protein binding||zinc ion binding
BBE1	n1027	Tricin	3.27397	2	195748903	197935063	AC233910.1_FG005	197756965	197760720	metabolic process||nucleotidyltransferase activity
BBE1	n1027	Tricin	3.27397	2	195748903	197935063	AC233910.1_FG008	197772424	197773800	PRLI-interacting factor A||PRLI-interacting factor A (LOC100281889), mRNA
BBE1	n1027	Tricin	3.27397	2	195748903	197935063	AC233910.1_FG010	197733985	197736724	ATP binding||hypothetical protein LOC100274474||hypothetical protein LOC100274474 (LOC100274474), mRNA||protein amino acid phosphorylation||protein kinase activity||protein serine/threonine kinase activity||Putative uncharacterized protein
BBE1	n1027	Tricin	3.27397	2	195748903	197935063	GRMZM2G002807	195920737	195924614	hypothetical protein LOC100193000||LOC100193000||LOC100193000 (gpm397a), mRNA||metabolic process||Triosephosphate isomerase (EC 5.3.1.1)||triose-phosphate isomerase activity
BBE1	n1027	Tricin	3.27397	2	195748903	197935063	GRMZM2G002828	195914925	195919153	protein binding||Putative uncharacterized protein||regulation of transcription||regulation of transcription, DNA-dependent||Transcribed locus||transcription initiation||transcription initiation factor IIB||transcription initiation factor IIB (LOC100283348), mRNA||transcription regulator activity||translation initiation factor activity||translational initiation||zinc ion binding
BBE1	n1027	Tricin	3.27397	2	195748903	197935063	GRMZM2G017961	195746001	195755978	ATP binding||ATP-dependent peptidase activity||hypothetical protein LOC100384172||hypothetical protein LOC100384172 (LOC100384172), mRNA||proteolysis||Putative uncharacterized protein||serine-type endopeptidase activity
BBE1	n1027	Tricin	3.27397	2	195748903	197935063	GRMZM2G025971	196646620	196647926	transferase activity, transferring acyl groups other than amino-acyl groups
BBE1	n1027	Tricin	3.27397	2	195748903	197935063	GRMZM2G042604	196218998	196222283	20S proteasome alpha 4 subunit||20S proteasome alpha 4 subunit (PAD1), mRNA||endopeptidase activity||product:20S proteasome alpha 4 subunit||proteasome core complex||proteasome core complex, alpha-subunit complex||Proteasome subunit alpha type (EC 3.4.25.1)||proteolysis involved in cellular protein catabolic process||Putative uncharacterized protein||threonine-type endopeptidase activity||ubiquit…
BBE1	n1027	Tricin	3.27397	2	195748903	197935063	GRMZM2G042712	197006660	197008154	LOC100284025||LOC100284025 (TIDP2961), mRNA||SAUR44-auxin-responsive SAUR family member
BBE1	n1027	Tricin	3.27397	2	195748903	197935063	GRMZM2G042741	197009278	197010343	SAUR40 - auxin-responsive SAUR family member||SAUR40 - auxin-responsive SAUR family member (LOC100286042), mRNA||SAUR40-auxin-responsive SAUR family member
BBE1	n1027	Tricin	3.27397	2	195748903	197935063	GRMZM2G042765	197012552	197013229	Unknown
BBE1	n1027	Tricin	3.84003	5	203473043	203652552	GRMZM2G045404	203651899	203655593	dephosphorylation||dual specificity protein phosphatase 4||dual specificity protein phosphatase 4 (LOC100285381), mRNA||phosphatase activity||protein amino acid dephosphorylation||protein tyrosine phosphatase activity||protein tyrosine/serine/threonine phosphatase activity||Putative uncharacterized protein
BBE1	n1027	Tricin	3.84003	5	203473043	203652552	GRMZM2G045544	203646189	203650857	protein binding||TSA: Zea mays contig10896, mRNA sequence||TSA: Zea mays contig17120, mRNA sequence||TSA: Zea mays contig18306, mRNA sequence||TSA: Zea mays contig34818, mRNA sequence||zinc ion binding
BBE1	n1027	Tricin	3.27397	2	195748903	197935063	GRMZM2G048551	197455385	197456577	nucleic acid binding||RNA binding||RNA binding protein||RNA binding protein (LOC100283922), mRNA||zinc ion binding
BBE1	n1027	Tricin	3.27397	2	195748903	197935063	GRMZM2G048582	197448498	197453730	NIN-like protein 1||NIN-like protein 1 (LOC100285205), mRNA
BBE1	n1027	Tricin	3.27397	2	195748903	197935063	GRMZM2G049613	197221948	197226964	hypothetical protein LOC100275115||hypothetical protein LOC100275115 (LOC100275115), mRNA||Transcribed locus, strongly similar to XP_002460609.1 hypothetical protein SORBIDRAFT_02g031860 [Sorghum bicolor]||TSA: Zea mays contig41462, mRNA sequence
BBE1	n1027	Tricin	3.27397	2	195748903	197935063	GRMZM2G050193	196329725	196336472	calcium lipid binding protein-like||calcium lipid binding protein-like (LOC100285684), mRNA
BBE1	n1027	Tricin	3.27397	2	195748903	197935063	GRMZM2G050268	196302759	196305162	hypothetical protein LOC100384832||hypothetical protein LOC100384832 (LOC100384832), mRNA||Putative uncharacterized protein
BBE1	n1027	Tricin	3.27397	2	195748903	197935063	GRMZM2G050305	196293689	196295310	DNA binding||Putative uncharacterized protein||R2R3 Myb protein Fragment||R2R3MYB-domain protein||R2R3MYB-domain protein Fragment||transcription factor MYB31||transcription factor MYB31 (myb31), mRNA
BBE1	n1027	Tricin	3.27397	2	195748903	197935063	GRMZM2G050714	196080917	196084708	hypothetical protein LOC100279523||LOC100279523||LOC100279523 (pco122302), mRNA||nucleus||Putative uncharacterized protein||TSA: Zea mays contig33203, mRNA sequence
BBE1	n1027	Tricin	3.27397	2	195748903	197935063	GRMZM2G058105	196050685	196097541	LOC100282919||LOC100282919 (cl5026_1), mRNA||protein binding||Protein binding protein||zinc ion binding
BBE1	n1027	Tricin	3.27397	2	195748903	197935063	GRMZM2G063533	195830261	195834786	ATP binding||protein amino acid phosphorylation||protein kinase activity||protein serine/threonine kinase activity||serine/threonine-protein kinase NAK||serine/threonine-protein kinase NAK (LOC100281277), mRNA
BBE1	n1027	Tricin	3.27397	2	195748903	197935063	GRMZM2G078114	196728750	196734191	catalytic activity||metabolic process
BBE1	n1027	Tricin	3.84003	5	203473043	203652552	GRMZM2G085049	203614071	203618504	cytoplasm||Putative uncharacterized protein||rho GDP-dissociation inhibitor 1||rho GDP-dissociation inhibitor 1 (LOC100285962), mRNA||Rho GDP-dissociation inhibitor activity
BBE1	n1027	Tricin	3.27397	2	195748903	197935063	GRMZM2G095327	196738659	196740132	transferase activity, transferring acyl groups other than amino-acyl groups
BBE1	n1027	Tricin	3.27397	2	195748903	197935063	GRMZM2G108912	196533727	196540574	calcium ion binding||catalytic activity||membrane||metabolic process||phosphatidylcholine metabolic process||phospholipase D activity||TSA: Zea mays contig29390, mRNA sequence||TSA: Zea mays contig36722, mRNA sequence
BBE1	n1027	Tricin	3.27397	2	195748903	197935063	GRMZM2G108981	196523854	196526285	hypothetical protein LOC100304366||hypothetical protein LOC100304366 (LOC100304366), mRNA||Putative uncharacterized protein||Transcribed locus
BBE1	n1027	Tricin	3.27397	2	195748903	197935063	GRMZM2G108991	196519455	196522129	Full-length cDNA clone ZM_BFb0095O16||homoiothermy||ice binding||protein phosphatase type 2A complex||protein phosphatase type 2A regulator activity||response to freezing||signal transduction||Transcribed locus, moderately similar to XP_002462760.1 hypothetical protein SORBIDRAFT_02g031510 [Sorghum bicolor]||Transcribed locus, strongly similar to XP_002462760.1 hypothetical protein SORBIDRAFT_02g…
BBE1	n1027	Tricin	3.27397	2	195748903	197935063	GRMZM2G114107	196406920	196412546	Full-length cDNA clone ZM_BFb0379E16||nucleus||Putative uncharacterized protein||ribonucleoprotein complex||RNA binding||RNA processing
BBE1	n1027	Tricin	3.27397	2	195748903	197935063	GRMZM2G114650	197380605	197383006	homoiothermy||hypothetical protein LOC100278236||hypothetical protein LOC100278236 (LOC100278236), mRNA||ice binding||Putative uncharacterized protein||response to freezing
BBE1	n1027	Tricin	3.27397	2	195748903	197935063	GRMZM2G117865	197597592	197599338	hypothetical protein LOC100273967||hypothetical protein LOC100273967 (LOC100273967), mRNA||Putative uncharacterized protein||recognition of pollen||sugar binding
BBE1	n1027	Tricin	3.27397	2	195748903	197935063	GRMZM2G117870	197582095	197595530	aminoacyl-tRNA ligase activity||ATP binding||cytoplasm||hypothetical protein LOC100383209||hypothetical protein LOC100383209 (LOC100383209), mRNA||nucleotide binding||Putative uncharacterized protein||translation||tRNA aminoacylation for protein translation||valine-tRNA ligase activity||valyl-tRNA aminoacylation
BBE1	n1027	Tricin	3.27397	2	195748903	197935063	GRMZM2G130278	195909207	195913103	ER retention sequence binding||hypothetical protein LOC100273790||hypothetical protein LOC100273790 (LOC100273790), mRNA||integral to membrane||protein retention in ER lumen||Putative uncharacterized protein||TSA: Zea mays contig01020, mRNA sequence
BBE1	n1027	Tricin	3.27397	2	195748903	197935063	GRMZM2G133282	196141046	196143698	ARO1-like protein 2Putative uncharacterized protein ;||binding||hypothetical protein LOC100383135||hypothetical protein LOC100383135 (LOC100383135), mRNA||product:ARO1-like protein 2||Putative uncharacterized protein
BBE1	n1027	Tricin	3.27397	2	195748903	197935063	GRMZM2G140116	197230836	197232295	60 ribosomal protein L14||hypothetical protein LOC100192835||hypothetical protein LOC100192835 (LOC100192835), mRNA||intracellular||Putative uncharacterized protein||ribosome||structural constituent of ribosome||translation
BBE1	n1027	Tricin	3.27397	2	195748903	197935063	GRMZM2G151122	196379519	196383942	carbohydrate metabolic process||hydrolase activity, hydrolyzing O-glycosyl compounds||hypothetical protein LOC100383352||hypothetical protein LOC100383352 (LOC100383352), mRNA||Putative uncharacterized protein||sugar binding
BBE1	n1027	Tricin	3.27397	2	195748903	197935063	GRMZM2G151656	197145274	197145964	SAUR52 - auxin-responsive SAUR family member||SAUR52 - auxin-responsive SAUR family member (LOC100283813), mRNA||SAUR52-auxin-responsive SAUR family member||TSA: Zea mays contig09096, mRNA sequence
BBE1	n1027	Tricin	3.27397	2	195748903	197935063	GRMZM2G156392	197089934	197090732	Putative uncharacterized proteinSAUR55-auxin-responsive SAUR family member ;||SAUR55 - auxin-responsive SAUR family member||SAUR55 - auxin-responsive SAUR family member (LOC100283200), mRNA
BBE1	n1027	Tricin	3.27397	2	195748903	197935063	GRMZM2G156451	197091919	197092709	Unknown
BBE1	n1027	Tricin	3.27397	2	195748903	197935063	GRMZM2G156470	197093510	197094134	auxin induced protein||auxin induced protein (aux2), mRNA||Putative small auxin up RNA
BBE1	n1027	Tricin	3.27397	2	195748903	197935063	GRMZM2G158629	196898560	196907124	cysteine-type endopeptidase activity||fatty acid biosynthetic process||fatty acid synthase activity||fatty acid synthase complex||hypothetical protein LOC100272552||LOC100272552||LOC100272552 (pco075569), mRNA||metabolic process||oxidation reduction||oxidoreductase activity||Peroxisomal multifunctional enzyme type 2Putative uncharacterized protein ;||proteolysis||Putative uncharacterized protein
BBE1	n1027	Tricin	3.27397	2	195748903	197935063	GRMZM2G158679	196872582	196876171	pollen-specific kinase partner protein||pollen-specific kinase partner protein (LOC100285947), mRNA||Rho guanyl-nucleotide exchange factor activity
BBE1	n1027	Tricin	3.27397	2	195748903	197935063	GRMZM2G161263	196510848	196511768	hypothetical protein LOC100278245||hypothetical protein LOC100278245 (LOC100278245), mRNA||hypothetical protein LOC100278773||hypothetical protein LOC100278773 (LOC100278773), mRNA||Hypothetical protein LOC100382181||Putative uncharacterized protein
BBE1	n1027	Tricin	3.27397	2	195748903	197935063	GRMZM2G162284	197623496	197625443	DNA binding||HMG1/2-like protein||LOC100284781||LOC100284781 (pco072737a), mRNA||nucleus||Putative uncharacterized protein
BBE1	n1027	Tricin	3.27397	2	195748903	197935063	GRMZM2G312501	197524774	197529340	LOC100281438||LOC100281438 (si946075a08b), mRNA||Putative uncharacterized protein
BBE1	n1027	Tricin	3.27397	2	195748903	197935063	GRMZM2G315902	197661752	197681820	ATP binding
BBE1	n1027	Tricin	3.27397	2	195748903	197935063	GRMZM2G343351	197006978	197007427	Unknown
BBE1	n1027	Tricin	3.27397	2	195748903	197935063	GRMZM2G343360	197013851	197015107	Putative uncharacterized proteinSAUR55-auxin-responsive SAUR family member ;||SAUR55 - auxin-responsive SAUR family member
BBE1	n1027	Tricin	3.27397	2	195748903	197935063	GRMZM2G343365	197016212	197017109	hypothetical protein LOC100193999||hypothetical protein LOC100193999 (LOC100193999), mRNA||Putative uncharacterized protein||SAUR52-auxin-responsive SAUR family member
BBE1	n1027	Tricin	3.27397	2	195748903	197935063	GRMZM2G350658	196076507	196079681	Unknown
BBE1	n1027	Tricin	3.27397	2	195748903	197935063	GRMZM2G361896	196954164	196956176	Unknown
BBE1	n1027	Tricin	3.27397	2	195748903	197935063	GRMZM2G365613	195839082	195839946	Unknown
BBE1	n1027	Tricin	3.27397	2	195748903	197935063	GRMZM2G365644	195813943	195828324	porphyrin biosynthetic process||uroporphyrinogen decarboxylase activity
BBE1	n1027	Tricin	3.84003	5	203473043	203652552	GRMZM2G382341	203620982	203625743	actin binding||TSA: Zea mays contig17998, mRNA sequence
BBE1	n1027	Tricin	3.84003	5	203473043	203652552	GRMZM2G382345	203631158	203631837	apoptosis||protein binding||protein binding protein||protein binding protein (LOC100284934), mRNA
BBE1	n1027	Tricin	3.27397	2	195748903	197935063	GRMZM2G409722	196527072	196528446	xref
BBE1	n1027	Tricin	3.27397	2	195748903	197935063	GRMZM2G433800	196148390	196160344	integral to membrane
BBE1	n1027	Tricin	3.27397	2	195748903	197935063	GRMZM2G433847	196137546	196138557	hypothetical protein LOC100383963||intracellular signaling pathway||lipid metabolic process||phospholipase C activity||phosphoric diester hydrolase activity||Putative uncharacterized protein
BBE1	n1027	Tricin	3.27397	2	195748903	197935063	GRMZM2G433854	196134141	196136585	heat shock protein binding||protein folding||unfolded protein binding
BBE1	n1027	Tricin	3.27397	2	195748903	197935063	GRMZM2G436787	197846616	197854168	Unknown
BBE1	n1027	Tricin	3.27397	2	195748903	197935063	GRMZM2G459847	196870158	196871311	hypothetical protein LOC100275217||Putative uncharacterized protein
BBE1	n1027	Tricin	3.27397	2	195748903	197935063	GRMZM2G459854	196859934	196869128	amino acid binding||ATP binding||homoiothermy||hypothetical protein LOC100382522||hypothetical protein LOC100382522 (LOC100382522), mRNA||ice binding||metabolic process||protein amino acid phosphorylation||protein kinase activity||protein serine/threonine kinase activity||Putative uncharacterized protein||response to freezing
BBE1	n1027	Tricin	3.27397	2	195748903	197935063	GRMZM2G512469	197443591	197448363	hypothetical protein LOC100278766||hypothetical protein LOC100278766 (LOC100278766), mRNA
BBE1	n1027	Tricin	3.84003	5	203473043	203652552	GRMZM2G531719	203626113	203626730	Clone 1455803 mRNA sequence
BBE1	n1027	Tricin	3.27397	2	195748903	197935063	GRMZM2G573867	196359627	196363692	3-dehydroquinate synthase||3-dehydroquinate synthase activity||aromatic amino acid family biosynthetic process||cytoplasm||hypothetical protein LOC100272979||hypothetical protein LOC100272979 (LOC100272979), mRNA||Putative uncharacterized protein
BBE1	n1027	Tricin	3.27397	2	195748903	197935063	GRMZM5G819999	197763259	197766446	DNA binding||DNA-directed RNA polymerase activity||hydrolase activity||hypothetical protein LOC100272585||hypothetical protein LOC100272585 (LOC100272585), mRNA||Putative uncharacterized protein||transcription
BBE1	n1027	Tricin	3.27397	2	195748903	197935063	GRMZM5G820188	195929653	195933884	cell redox homeostasis||electron carrier activity||protein disulfide oxidoreductase activity
BBE1	n1027	Tricin	3.84003	5	203473043	203652552	GRMZM5G837108	203546880	203548693	Adenine nucleotide translocator||adenine nucleotide translocator (ANT1), mRNA||binding||membrane||mitochondrial inner membrane||Transcribed locus, strongly similar to NP_001105431.1 ADP,ATP carrier protein 1, mitochondrial precursor [Zea mays]||transmembrane transport||transport||transporter activity
BBE1	n1027	Tricin	3.27397	2	195748903	197935063	GRMZM5G851990	197689506	197689637	Putative uncharacterized protein
BBE1	n1027	Tricin	3.27397	2	195748903	197935063	GRMZM5G887647	197767266	197771578	hypothetical protein LOC100382929||hypothetical protein LOC100382929 (LOC100382929), mRNA||metabolic process||NAD biosynthetic process||nicotinate-nucleotide diphosphorylase (carboxylating) activity||Putative uncharacterized protein||pyridine nucleotide biosynthetic process||transferase activity
BBE1	n1027	Tricin	3.27397	2	195748903	197935063	GRMZM5G892094	196298844	196302551	Clone 323608 mRNA sequence
BBE1	n1027	Tricin	3.27397	2	195748903	197935063	GRMZM5G892426	196385874	196389219	Clone 992521 mRNA sequence||hypothetical protein LOC100277397||hypothetical protein LOC100277397 (LOC100277397), mRNA||Putative uncharacterized protein
BBE1	n1173	Tricin 4'-O-(erythro-β-guaiacylglyceryl) ether	2.9461	5	4446573	4617462	AC159612.1_FG007	4582792	4584392	carbohydrate metabolic process||hydrolase activity, hydrolyzing O-glycosyl compounds
BBE1	n1173	Tricin 4'-O-(erythro-β-guaiacylglyceryl) ether	2.66104	6	156558544	156814477	AC191401.3_FG009	156699506	156700406	Unknown
BBE1	n1173	Tricin 4'-O-(erythro-β-guaiacylglyceryl) ether	2.66104	6	156558544	156814477	AC191401.3_FG013	156607386	156607793	Unknown
BBE1	n1173	Tricin 4'-O-(erythro-β-guaiacylglyceryl) ether	3.28857	7	3858677	3978866	AC207544.3_FG011	3866229	3868217	Unknown
BBE1	n1173	Tricin 4'-O-(erythro-β-guaiacylglyceryl) ether	2.9461	5	4446573	4617462	GRMZM2G007246	4480092	4481226	ATP binding||protein amino acid phosphorylation||protein kinase activity||protein serine/threonine kinase activity
BBE1	n1173	Tricin 4'-O-(erythro-β-guaiacylglyceryl) ether	2.9461	5	4446573	4617462	GRMZM2G007260	4495054	4499934	hypothetical protein LOC100193988||LOC100193988||LOC100193988 (umc1478), mRNA||LOC100283337||post-translational protein modification||regulation of protein metabolic process||small conjugating protein ligase activity||Ubiquitin carrier protein (EC 6.3.2.-)
BBE1	n1173	Tricin 4'-O-(erythro-β-guaiacylglyceryl) ether	2.9461	5	4446573	4617462	GRMZM2G007907	4502664	4517703	hypothetical protein LOC100276230||hypothetical protein LOC100276230 (LOC100276230), mRNA||metalloendopeptidase activity||proteolysis||Putative uncharacterized protein
BBE1	n1173	Tricin 4'-O-(erythro-β-guaiacylglyceryl) ether	2.66104	6	156558544	156814477	GRMZM2G013970	156748173	156750220	hypothetical protein LOC100275360||hypothetical protein LOC100275360 (LOC100275360), mRNA||Putative uncharacterized protein
BBE1	n1173	Tricin 4'-O-(erythro-β-guaiacylglyceryl) ether	2.66104	6	156558544	156814477	GRMZM2G014099	156743666	156744659	hypothetical protein LOC100275797||hypothetical protein LOC100275797 (LOC100275797), mRNA||Putative uncharacterized protein
BBE1	n1173	Tricin 4'-O-(erythro-β-guaiacylglyceryl) ether	2.66104	6	156558544	156814477	GRMZM2G037545	156692839	156694835	hypothetical protein LOC100217043||hypothetical protein LOC100217043 (LOC100217043), mRNA||metabolic process||Putative uncharacterized protein||transferase activity, transferring hexosyl groups||UDP glucosyltransferase-1
BBE1	n1173	Tricin 4'-O-(erythro-β-guaiacylglyceryl) ether	2.66104	6	156558544	156814477	GRMZM2G082037	156739399	156741404	hypothetical protein LOC100273043||hypothetical protein LOC100273043 (LOC100273043), mRNA||metabolic process||Putative uncharacterized protein||transferase activity, transferring hexosyl groups
BBE1	n1173	Tricin 4'-O-(erythro-β-guaiacylglyceryl) ether	2.66104	6	156558544	156814477	GRMZM2G089895	156591058	156593132	heme binding||LOC100284675||LOC100284675 (umc2389), mRNA||oxidation reduction||Peroxidase 1||peroxidase activity||response to oxidative stress
BBE1	n1173	Tricin 4'-O-(erythro-β-guaiacylglyceryl) ether	2.66104	6	156558544	156814477	GRMZM2G089962	156593920	156597707	TraB||Transcribed locus, moderately similar to XP_002441332.1 hypothetical protein SORBIDRAFT_09g024600 [Sorghum bicolor]||TSA: Zea mays contig40510, mRNA sequence
BBE1	n1173	Tricin 4'-O-(erythro-β-guaiacylglyceryl) ether	2.9461	5	4446573	4617462	GRMZM2G124175	4601144	4603488	oxidation reduction||oxidoreductase activity
BBE1	n1173	Tricin 4'-O-(erythro-β-guaiacylglyceryl) ether	2.9461	5	4446573	4617462	GRMZM2G124229	4605959	4607412	hydrolase activity||hypothetical protein LOC100274216||hypothetical protein LOC100274216 (LOC100274216), mRNA||metabolic process||Putative uncharacterized protein
BBE1	n1173	Tricin 4'-O-(erythro-β-guaiacylglyceryl) ether	2.9461	5	4446573	4617462	GRMZM2G124243	4608148	4611805	hypothetical protein LOC100277002||hypothetical protein LOC100277002 (LOC100277002), mRNA||Putative uncharacterized protein
BBE1	n1173	Tricin 4'-O-(erythro-β-guaiacylglyceryl) ether	2.9461	5	4446573	4617462	GRMZM2G124284	4616573	4618476	Unknown
BBE1	n1173	Tricin 4'-O-(erythro-β-guaiacylglyceryl) ether	3.28857	7	3858677	3978866	GRMZM2G148831	3890565	3892626	Full-length cDNA clone ZM_BFc0002O07||G-protein coupled receptor protein signaling pathway||integral to membrane||lysosphingolipid and lysophosphatidic acid receptor activity||Putative uncharacterized protein
BBE1	n1173	Tricin 4'-O-(erythro-β-guaiacylglyceryl) ether	2.9461	5	4446573	4617462	GRMZM2G166049	4570654	4574357	hypothetical protein LOC100272712||hypothetical protein LOC100272712 (LOC100272712), mRNA||protein binding||Putative uncharacterized protein||Speckle-type POZ protein
BBE1	n1173	Tricin 4'-O-(erythro-β-guaiacylglyceryl) ether	2.9461	5	4446573	4617462	GRMZM2G306062	4469062	4473139	inositol or phosphatidylinositol phosphatase activity
BBE1	n1173	Tricin 4'-O-(erythro-β-guaiacylglyceryl) ether	2.9461	5	4446573	4617462	GRMZM2G306070	4476307	4477371	Unknown
BBE1	n1173	Tricin 4'-O-(erythro-β-guaiacylglyceryl) ether	2.66104	6	156558544	156814477	GRMZM2G313011	156768291	156770088	Hypothetical protein LOC100280104||hypothetical protein LOC100280104 (LOC100280104), mRNA
BBE1	n1173	Tricin 4'-O-(erythro-β-guaiacylglyceryl) ether	2.66104	6	156558544	156814477	GRMZM2G313058	156762139	156764429	hypothetical protein LOC100384230||hypothetical protein LOC100384230 (LOC100384230), mRNA||nucleus||Putative uncharacterized protein||regulation of transcription||transcription regulator activity
BBE1	n1173	Tricin 4'-O-(erythro-β-guaiacylglyceryl) ether	2.66104	6	156558544	156814477	GRMZM2G313068	156753981	156754905	hypothetical protein LOC100192529||hypothetical protein LOC100192529 (LOC100192529), mRNA||Putative uncharacterized protein
BBE1	n1173	Tricin 4'-O-(erythro-β-guaiacylglyceryl) ether	2.66104	6	156558544	156814477	GRMZM2G313078	156751833	156753511	TSA: Zea mays contig18293, mRNA sequence||TSA: Zea mays contig21308, mRNA sequence
BBE1	n1173	Tricin 4'-O-(erythro-β-guaiacylglyceryl) ether	2.66104	6	156558544	156814477	GRMZM2G313101	156746799	156747528	allyl alcohol dehydrogenase-like protein||allyl alcohol dehydrogenase-like protein (LOC100286348), mRNA||TSA: Zea mays contig19744, mRNA sequence
BBE1	n1173	Tricin 4'-O-(erythro-β-guaiacylglyceryl) ether	3.28857	7	3858677	3978866	GRMZM2G450797	3906465	3907229	Unknown
BBE1	n1173	Tricin 4'-O-(erythro-β-guaiacylglyceryl) ether	3.28857	7	3858677	3978866	GRMZM2G450822	3904097	3905314	nucleus||regulation of transcription, DNA-dependent||sequence-specific DNA binding||transcription factor activity||TSA: Zea mays contig50176, mRNA sequence
BBE1	n1173	Tricin 4'-O-(erythro-β-guaiacylglyceryl) ether	3.28857	7	3858677	3978866	GRMZM2G450866	3884821	3887155	Unknown
BBE1	n1173	Tricin 4'-O-(erythro-β-guaiacylglyceryl) ether	2.9461	5	4446573	4617462	GRMZM5G878371	4468527	4468855	Unknown
BBE1	n1173	Tricin 4'-O-(erythro-β-guaiacylglyceryl) ether	2.9461	5	4446573	4617462	GRMZM5G897818	4574487	4578722	DNA binding||DNA replication||G-protein coupled receptor protein signaling pathway||guanyl nucleotide binding||nucleoside-triphosphatase activity||nucleotide binding||nucleus||racemase and epimerase activity, acting on amino acids and derivatives||signal transducer activity||Transcribed locus, moderately similar to NP_001051525.1 Os03g0792600 [Oryza sativa Japonica Group]
BBE1	n1173	Tricin 4'-O-(erythro-β-guaiacylglyceryl) ether	2.9461	5	4446573	4617462	GRMZM5G899851	4588532	4592775	ATP binding||catalytic activity||electron carrier activity||FAD binding||iron-sulfur cluster binding||LOC542229||LOC542229 (cl1856_1), mRNA||metal ion binding||oxidation reduction||oxidoreductase activity||product:aldehyde oxidase-2||protein amino acid phosphorylation||protein kinase activity
BBE1	n0477	Tricin 4'-O-(threo-β-guaiacylglyceryl) ether	3.74856	5	198617905	199065350	AC198174.4_FG001	198996188	198998115	Unknown
BBE1	n0477	Tricin 4'-O-(threo-β-guaiacylglyceryl) ether	3.74856	5	198617905	199065350	GRMZM2G004480	198788740	198790973	protein binding||Transcribed locus, moderately similar to XP_002452716.1 hypothetical protein SORBIDRAFT_04g031240 [Sorghum bicolor]||zinc ion binding
BBE1	n0477	Tricin 4'-O-(threo-β-guaiacylglyceryl) ether	3.74856	5	198617905	199065350	GRMZM2G004548	198819179	198820928	Full-length cDNA clone ZM_BFb0147K16||intracellular||Putative uncharacterized protein||TSA: Zea mays contig52574, mRNA sequence||zinc ion binding
BBE1	n0477	Tricin 4'-O-(threo-β-guaiacylglyceryl) ether	3.74856	5	198617905	199065350	GRMZM2G111146	198776715	198780355	hypothetical protein LOC100272406||hypothetical protein LOC100272406 (LOC100272406), mRNA||nucleus||Putative uncharacterized protein||regulation of transcription||transcription regulator activity
BBE1	n0477	Tricin 4'-O-(threo-β-guaiacylglyceryl) ether	3.74856	5	198617905	199065350	GRMZM2G112623	198888421	198889784	Unknown
BBE1	n0477	Tricin 4'-O-(threo-β-guaiacylglyceryl) ether	3.74856	5	198617905	199065350	GRMZM2G112626	198890116	198895107	Chaperone protein dnaJ||heat shock protein binding||hypothetical protein LOC100272398||hypothetical protein LOC100272398 (LOC100272398), mRNA||protein folding||Putative uncharacterized protein||unfolded protein binding
BBE1	n0477	Tricin 4'-O-(threo-β-guaiacylglyceryl) ether	3.74856	5	198617905	199065350	GRMZM2G120035	199002636	199005266	Gtk16 protein||hypothetical protein LOC100272928||LOC100272928||LOC100272928 (pco123983), mRNA||Putative uncharacterized protein
BBE1	n0477	Tricin 4'-O-(threo-β-guaiacylglyceryl) ether	3.74856	5	198617905	199065350	GRMZM2G120076	199009131	199012046	Transcribed locus, moderately similar to XP_002454445.1 hypothetical protein SORBIDRAFT_04g031200 [Sorghum bicolor]||ubiquitin thiolesterase activity||ubiquitin-dependent protein catabolic process
BBE1	n0477	Tricin 4'-O-(threo-β-guaiacylglyceryl) ether	3.74856	5	198617905	199065350	GRMZM2G169326	198971871	198973129	gluconeogenesis||glucose-6-phosphate isomerase activity||glycolysis||hypothetical protein LOC100193024||hypothetical protein LOC100193024 (LOC100193024), mRNA||Putative uncharacterized protein
BBE1	n0477	Tricin 4'-O-(threo-β-guaiacylglyceryl) ether	3.74856	5	198617905	199065350	GRMZM2G413829	198879312	198880566	homoiothermy||ice binding||response to freezing||TSA: Zea mays contig21531, mRNA sequence||TSA: Zea mays contig43481, mRNA sequence||TSA: Zea mays contig59743, mRNA sequence||type I hypersensitivity
BBE1	n1216	Tricin derivative	2.7781	10	131641982	132372571	AC187903.3_FG004	132137762	132138079	Unknown
BBE1	n1216	Tricin derivative	4.40743	4	169424769	170856663	AC199779.3_FG006	170806542	170807060	Unknown
BBE1	n1216	Tricin derivative	4.40743	4	169424769	170856663	GRMZM2G006006	169434671	169437883	hypothetical protein LOC100273361||hypothetical protein LOC100273361 (LOC100273361), mRNA||Putative uncharacterized protein
BBE1	n1216	Tricin derivative	4.40743	4	169424769	170856663	GRMZM2G008410	170332797	170339707	hypothetical protein LOC100273088||Putative uncharacterized protein||RNA binding||RNA-binding protein Nova-1||Transcribed sequence 1087 protein||Transcribed sequence 1087 protein Fragment||TSA: Zea mays contig18686, mRNA sequence
BBE1	n1216	Tricin derivative	2.7781	10	131641982	132372571	GRMZM2G017815	132368170	132373250	Unknown
BBE1	n1216	Tricin derivative	6.46029	10	141598542	142063831	GRMZM2G022926	142033872	142036236	hypothetical protein LOC100276341||hypothetical protein LOC100276341 (LOC100276341), mRNA||Putative uncharacterized protein
BBE1	n1216	Tricin derivative	4.40743	4	169424769	170856663	GRMZM2G024331	169616705	169618715	electron carrier activity||heme binding||iron ion binding||monooxygenase activity||oxidation reduction||Transcribed locus, moderately similar to XP_002453076.1 hypothetical protein SORBIDRAFT_04g037870 [Sorghum bicolor]
BBE1	n1216	Tricin derivative	4.40743	4	169424769	170856663	GRMZM2G025671	169505982	169512726	auxin-independent growth promoter protein||auxin-independent growth promoter protein (LOC100286197), mRNA||Putative uncharacterized protein
BBE1	n1216	Tricin derivative	4.40743	4	169424769	170856663	GRMZM2G025867	169482737	169505503	Clone 286439 mRNA sequence||iron ion binding||L-ascorbic acid binding||LOC100284871||LOC100284871 (pco093706), mRNA||oxidation reduction||oxidoreductase activity||oxidoreductase activity, acting on paired donors, with incorporation or reduction of molecular oxygen||Prolyl 4-hydroxylase alpha-2 subunit||Putative uncharacterized protein
BBE1	n1216	Tricin derivative	6.46029	10	141598542	142063831	GRMZM2G028676	141970669	141971871	hypothetical protein LOC100276400||hypothetical protein LOC100276400 (LOC100276400), mRNA||Putative uncharacterized protein
BBE1	n1216	Tricin derivative	6.46029	10	141598542	142063831	GRMZM2G028929	141964000	141969154	coatomer protein2||coatomer protein2 (cop2), mRNA||Coatomer subunit epsilon||COPI vesicle coat||Epsilon-COPPutative uncharacterized protein ;||intracellular||product:epsilon-COP||protein binding||Putative uncharacterized protein||retrograde vesicle-mediated transport, Golgi to ER||ribosome||structural constituent of ribosome||structural molecule activity||translation
BBE1	n1216	Tricin derivative	6.46029	10	141598542	142063831	GRMZM2G031354	141962515	141963697	36.4 kDa proline-rich protein||36.4 kDa proline-rich protein (LOC100286034), mRNA||36.4 kDa proline-rich proteinPutative uncharacterized protein ;
BBE1	n1216	Tricin derivative	6.46029	10	141598542	142063831	GRMZM2G031477	141955383	141959358	hypothetical protein LOC100192797||hypothetical protein LOC100192797 (LOC100192797), mRNA||membrane||protein homooligomerization||Putative uncharacterized protein||structural molecule activity||viral capsid
BBE1	n1216	Tricin derivative	6.46029	10	141598542	142063831	GRMZM2G031529	141945134	141951125	hypothetical protein LOC100279860||hypothetical protein LOC100279860 (LOC100279860), mRNA||nucleic acid binding||Putative uncharacterized protein
BBE1	n1216	Tricin derivative	6.46029	10	141598542	142063831	GRMZM2G031586	141940681	141943122	Clone EL01N0447F12.c mRNA sequence||homoiothermy||hypothetical protein LOC100275048||hypothetical protein LOC100275048 (LOC100275048), mRNA||hypothetical protein LOC100275674||hypothetical protein LOC100275674 (LOC100275674), mRNA||hypothetical protein LOC100278620||hypothetical protein LOC100278620 (LOC100278620), mRNA||hypothetical protein LOC100279145||hypothetical protein LOC100279145 (LOC100…
BBE1	n1216	Tricin derivative	6.46029	10	141598542	142063831	GRMZM2G032282	141915231	141924754	coproporphyrinogen oxidase activity||oxidation reduction||porphyrin biosynthetic process
BBE1	n1216	Tricin derivative	2.7781	10	131641982	132372571	GRMZM2G040664	132321490	132323266	DNA binding||regulation of transcription, DNA-dependent||transcription factor activity
BBE1	n1216	Tricin derivative	2.7781	10	131641982	132372571	GRMZM2G046755	132086113	132091482	exonuclease activity||intracellular||nucleic acid binding||TSA: Zea mays contig24028, mRNA sequence
BBE1	n1216	Tricin derivative	2.7781	10	131641982	132372571	GRMZM2G046782	132093429	132094904	FIP1||Putative uncharacterized protein
BBE1	n1216	Tricin derivative	2.7781	10	131641982	132372571	GRMZM2G046952	132098077	132099489	FIP1||FIP1 (LOC100281272), mRNA||TSA: Zea mays contig53273, mRNA sequence||TSA: Zea mays contig54105, mRNA sequence||TSA: Zea mays contig62682, mRNA sequence||TSA: Zea mays contig63322, mRNA sequence
BBE1	n1216	Tricin derivative	3.59361	4	157747230	158050222	GRMZM2G059339	157875114	157876223	membrane||transmembrane transport||transport||transporter activity
BBE1	n1216	Tricin derivative	2.7781	10	131641982	132372571	GRMZM2G063827	132238682	132241729	bacterial-type flagellum basal body, distal rod, L ring||ciliary or flagellar motility||hus1-like protein||hus1-like protein (LOC100282451), mRNA||motor activity||Putative uncharacterized protein||type I hypersensitivity
BBE1	n1216	Tricin derivative	6.46029	10	141598542	142063831	GRMZM2G073581	141677229	141686518	protein binding||TSA: Zea mays contig40997, mRNA sequence||zinc ion binding
BBE1	n1216	Tricin derivative	4.40743	4	169424769	170856663	GRMZM2G073954	170408331	170411053	arsenite transmembrane transporter activity||arsenite transport subunit B||arsenite transport subunit B (LOC100281732), mRNA||Arsenite transport subunit BPutative uncharacterized protein ;||citrate transmembrane transporter activity||citrate transport||integral to membrane||transmembrane transport
BBE1	n1216	Tricin derivative	4.40743	4	169424769	170856663	GRMZM2G075368	170789257	170792927	ATP binding||endoplasmic reticulum membrane||ethylene mediated signaling pathway||membrane||protein histidine kinase activity||regulation of transcription, DNA-dependent||signal transducer activity||signal transduction||TSA: Zea mays contig46631, mRNA sequence||TSA: Zea mays contig51554, mRNA sequence||two-component response regulator activity||two-component sensor activity||two-component signal …
BBE1	n1216	Tricin derivative	4.40743	4	169424769	170856663	GRMZM2G075489	170806531	170807283	Clone 660661 mRNA sequence
BBE1	n1216	Tricin derivative	4.40743	4	169424769	170856663	GRMZM2G075499	170808842	170809929	homoiothermy||ice binding||response to freezing
BBE1	n1216	Tricin derivative	4.40743	4	169424769	170856663	GRMZM2G075513	170814386	170816284	anthocyanin 5-aromatic acyltransferase||anthocyanin 5-aromatic acyltransferase (LOC100281179), mRNA||transferase activity, transferring acyl groups other than amino-acyl groups
BBE1	n1216	Tricin derivative	2.7781	10	131641982	132372571	GRMZM2G080199	131652894	131654576	RNA splicing||spliceosomal complex
BBE1	n1216	Tricin derivative	4.40743	4	169424769	170856663	GRMZM2G081843	169974857	169976357	aquaporin PIP1-5||Aquaporin PIP1-5 (Plasma membrane intrinsic protein 1-5)(ZmPIP1-5)(ZmPIP1;5)(ZmPIP1-5b)||integral to membrane||membrane||plasma membrane intrinsic protein1||plasma membrane intrinsic protein1 (pip1e), mRNA||product:plasma membrane integral protein ZmPIP1-5||Putative uncharacterized protein||transmembrane transport||transport||transporter activity
BBE1	n1216	Tricin derivative	4.40743	4	169424769	170856663	GRMZM2G081965	169964069	169970787	protein binding||TSA: Zea mays contig35542, mRNA sequence||TSA: Zea mays contig38466, mRNA sequence||zinc ion binding
BBE1	n1216	Tricin derivative	4.40743	4	169424769	170856663	GRMZM2G082007	169959941	169963899	Caffeic acid 3-O-methyltransferase||LOC100283243||LOC100283243 (si683005e02), mRNA||O-methyltransferase activity||Putative uncharacterized protein||Transcribed locus, strongly similar to NP_001149617.1 LOC100283243 [Zea mays]||TSA: Zea mays cultivar W22 CL237Contig1.betc, mRNA sequence
BBE1	n1216	Tricin derivative	4.40743	4	169424769	170856663	GRMZM2G082222	169958197	169961065	Hypothetical protein LOC100303917||Putative uncharacterized protein||TSA: Zea mays contig56599, mRNA sequence||TSA: Zea mays cultivar W22 CL237Contig1.betc, mRNA sequence
BBE1	n1216	Tricin derivative	4.40743	4	169424769	170856663	GRMZM2G085547	170221855	170228873	glycolysis||hypothetical protein LOC100277414||LOC100277414||LOC100277414 (pco088763b), mRNA||phosphoglycerate kinase activity||protein binding||Putative uncharacterized protein
BBE1	n1216	Tricin derivative	4.40743	4	169424769	170856663	GRMZM2G085856	170228176	170230504	Transcribed locus, moderately similar to XP_002453067.1 hypothetical protein SORBIDRAFT_04g037750 [Sorghum bicolor]
BBE1	n1216	Tricin derivative	4.40743	4	169424769	170856663	GRMZM2G096343	170007004	170017001	aspartic-type endopeptidase activity||integral to membrane||TSA: Zea mays contig22464, mRNA sequence||TSA: Zea mays contig49927, mRNA sequence
BBE1	n1216	Tricin derivative	4.40743	4	169424769	170856663	GRMZM2G098739	170642120	170644236	Unknown
BBE1	n1216	Tricin derivative	4.40743	4	169424769	170856663	GRMZM2G098744	170650039	170652893	antiporter activity||drug transmembrane transport||drug transmembrane transporter activity||hypothetical protein LOC100279798||hypothetical protein LOC100279798 (LOC100279798), mRNA||membrane||Putative uncharacterized protein||transmembrane transport
BBE1	n1216	Tricin derivative	4.40743	4	169424769	170856663	GRMZM2G101754	170026230	170030383	ATP binding||hypothetical protein LOC100382053||hypothetical protein LOC100382053 (LOC100382053), mRNA||protein amino acid phosphorylation||protein kinase activity||protein serine/threonine kinase activity||protein ubiquitination||Putative uncharacterized protein||ubiquitin ligase complex||ubiquitin-protein ligase activity
BBE1	n1216	Tricin derivative	3.59361	4	157747230	158050222	GRMZM2G112190	157989685	157990403	apoplast||cell wall||cellular glucan metabolic process||xyloglucan:xyloglucosyl transferase activity
BBE1	n1216	Tricin derivative	3.59361	4	157747230	158050222	GRMZM2G112198	157968536	157984598	apoplast||carbohydrate metabolic process||cell wall||cellular glucan metabolic process||hydrolase activity, hydrolyzing O-glycosyl compounds||xyloglucan:xyloglucosyl transferase activity
BBE1	n1216	Tricin derivative	3.59361	4	157747230	158050222	GRMZM2G112456	157915967	157920659	oligopeptide transporter 4||oligopeptide transporter 4 (LOC100285726), mRNA||Putative uncharacterized protein||transmembrane transport
BBE1	n1216	Tricin derivative	4.40743	4	169424769	170856663	GRMZM2G113950	170244250	170248670	DNA binding||NAC domain-containing protein 78||NAC domain-containing protein 78 (LOC100286171), mRNA||Putative uncharacterized protein||regulation of transcription
BBE1	n1216	Tricin derivative	4.40743	4	169424769	170856663	GRMZM2G118579	169801823	169803627	apoplast||carbohydrate metabolic process||cell wall||cellular glucan metabolic process||hydrolase activity, hydrolyzing O-glycosyl compounds||hypothetical protein LOC100273667||hypothetical protein LOC100273667 (LOC100273667), mRNA||Putative uncharacterized protein||Transcribed locus||xyloglucan:xyloglucosyl transferase activity
BBE1	n1216	Tricin derivative	2.7781	10	131641982	132372571	GRMZM2G122340	131793741	131802163	catalytic activity||cytokinin dehydrogenase activity||cytokinin metabolic process||FAD binding||oxidation reduction
BBE1	n1216	Tricin derivative	4.40743	4	169424769	170856663	GRMZM2G123818	169546119	169546818	Putative uncharacterized protein
BBE1	n1216	Tricin derivative	4.40743	4	169424769	170856663	GRMZM2G123831	169549072	169551958	Putative uncharacterized protein
BBE1	n1216	Tricin derivative	4.40743	4	169424769	170856663	GRMZM2G123887	169553785	169558577	chromatin||DNA binding||DNA binding protein||hypothetical protein LOC100191677||hypothetical protein LOC100191677 (LOC100191677), mRNA||nucleus||Putative uncharacterized protein||regulation of transcription, DNA-dependent
BBE1	n1216	Tricin derivative	2.7781	10	131641982	132372571	GRMZM2G131969	132174735	132179132	hypothetical protein LOC100192509||hypothetical protein LOC100277506||hypothetical protein LOC100277506 (LOC100277506), mRNA||LOC100192509||Putative uncharacterized protein
BBE1	n1216	Tricin derivative	2.7781	10	131641982	132372571	GRMZM2G132218	132178668	132182449	binding||membrane||mitochondrial carrier protein||mitochondrial carrier protein (LOC100283039), nuclear gene encoding mitochondrial protein, mRNA||Mitochondrial carrier proteinPutative uncharacterized protein ;||mitochondrial inner membrane||Putative uncharacterized protein||transmembrane transport||transport
BBE1	n1216	Tricin derivative	2.7781	10	131641982	132372571	GRMZM2G132301	132181816	132186591	coiled-coil-helix-coiled-coil-helix domain-containing protein 4||coiled-coil-helix-coiled-coil-helix domain-containing protein 4 (LOC100281449), mRNA||Putative uncharacterized protein
BBE1	n1216	Tricin derivative	6.46029	10	141598542	142063831	GRMZM2G137009	141832726	141835974	hypothetical protein LOC100279863||hypothetical protein LOC100279863 (LOC100279863), mRNA||Putative uncharacterized protein
BBE1	n1216	Tricin derivative	4.40743	4	169424769	170856663	GRMZM2G140033	169742199	169743919	intracellular||Transcribed locus||zinc ion binding
BBE1	n1216	Tricin derivative	4.40743	4	169424769	170856663	GRMZM2G143854	170463650	170468009	hypothetical protein LOC100275621||hypothetical protein LOC100275621 (LOC100275621), mRNA||Putative uncharacterized protein||Transcribed locus
BBE1	n1216	Tricin derivative	4.40743	4	169424769	170856663	GRMZM2G146207	170851283	170856802	Hypothetical protein LOC100382345||hypothetical protein LOC100382345 (LOC100382345), mRNA||hypothetical protein LOC100383987||hypothetical protein LOC100383987 (LOC100383987), mRNA||Putative uncharacterized protein
BBE1	n1216	Tricin derivative	4.40743	4	169424769	170856663	GRMZM2G146228	170855614	170856546	hypothetical protein LOC100382345||protein binding||Putative uncharacterized protein||zinc ion binding
BBE1	n1216	Tricin derivative	6.46029	10	141598542	142063831	GRMZM2G147408	141887534	141888463	Unknown
BBE1	n1216	Tricin derivative	4.40743	4	169424769	170856663	GRMZM2G147974	169448480	169451489	Unknown
BBE1	n1216	Tricin derivative	4.40743	4	169424769	170856663	GRMZM2G150648	170515420	170521446	fibrillarin-2||fibrillarin-2 (LOC100282167), mRNA||hypothetical protein LOC100191636||hypothetical protein LOC100191636 (LOC100191636), mRNA||membrane||methyltransferase activity||protein homooligomerization||Putative uncharacterized protein||RNA binding||rRNA processing||tRNA processing||TSA: Zea mays contig43818, mRNA sequence
BBE1	n1216	Tricin derivative	6.46029	10	141598542	142063831	GRMZM2G155949	141650359	141672286	Full-length cDNA clone ZM_BFb0284L08||Putative uncharacterized protein
BBE1	n1216	Tricin derivative	6.46029	10	141598542	142063831	GRMZM2G155991	141619078	141623273	catalytic activity||homoiothermy||ice binding||protein phosphatase 2C||protein phosphatase 2C (LOC100282344), mRNA||Protein phosphatase 2CPutative uncharacterized protein ;||Putative uncharacterized protein||response to freezing
BBE1	n1216	Tricin derivative	6.46029	10	141598542	142063831	GRMZM2G156004	141611928	141613808	DNA binding||ligand-dependent nuclear receptor activity||nucleus||regulation of transcription, DNA-dependent||transferase||transferase (LOC100284404), mRNA||transferase activity, transferring acyl groups other than amino-acyl groups
BBE1	n1216	Tricin derivative	2.7781	10	131641982	132372571	GRMZM2G164649	131998916	132004674	ATP binding||ATPase||ATPase (LOC100280664), mRNA||nucleoside-triphosphatase activity||nucleotide binding||Putative uncharacterized protein
BBE1	n1216	Tricin derivative	2.7781	10	131641982	132372571	GRMZM2G164714	132006574	132009975	catalytic activity||Clone Contig643 mRNA sequence||hypothetical protein LOC100194050||hypothetical protein LOC100194050 (LOC100194050), mRNA||Putative uncharacterized protein||Transcribed locus, strongly similar to NP_001132579.1 hypothetical protein LOC100194050 [Zea mays]
BBE1	n1216	Tricin derivative	2.7781	10	131641982	132372571	GRMZM2G164743	132010587	132030784	hypothetical protein LOC100381734||hypothetical protein LOC100381734 (LOC100381734), mRNA||Putative uncharacterized protein||Transcribed locus||transmembrane transport
BBE1	n1216	Tricin derivative	4.40743	4	169424769	170856663	GRMZM2G307088	169422811	169426279	membrane||peptidase activity||proteolysis||signal peptide processing
BBE1	n1216	Tricin derivative	2.7781	10	131641982	132372571	GRMZM2G320135	131969649	131972098	ATP-dependent Clp protease proteolytic subunit||ATP-dependent Clp protease proteolytic subunit (LOC100280963), mRNA||proteolysis||serine-type endopeptidase activity||Transcribed locus
BBE1	n1216	Tricin derivative	2.7781	10	131641982	132372571	GRMZM2G363820	132244423	132245386	Full-length cDNA clone ZM_BFc0019I11||hypothetical protein LOC100274817||hypothetical protein LOC100274817 (LOC100274817), mRNA||Putative uncharacterized protein
BBE1	n1216	Tricin derivative	2.7781	10	131641982	132372571	GRMZM2G400570	131879446	131882389	transmembrane transport
BBE1	n1216	Tricin derivative	3.59361	4	157747230	158050222	GRMZM2G414304	157909465	157911602	nucleic acid binding
BBE1	n1216	Tricin derivative	4.40743	4	169424769	170856663	GRMZM2G417682	169795930	169801411	Transcribed locus, strongly similar to XP_002453075.1 hypothetical protein SORBIDRAFT_04g037840 [Sorghum bicolor]
BBE1	n1216	Tricin derivative	6.46029	10	141598542	142063831	GRMZM2G438178	141827839	141831161	Clone 989364 mRNA sequence||glutathione gamma-glutamylcysteinyltransferase activity||metal ion binding||phytochelatin biosynthetic process||response to metal ion||Transcribed locus, moderately similar to NP_001168641.1 hypothetical protein LOC100382428 [Zea mays]||Transcribed locus, weakly similar to NP_001047721.1 Os02g0675700 [Oryza sativa Japonica Group]
BBE1	n1216	Tricin derivative	6.46029	10	141598542	142063831	GRMZM2G438202	141824196	141825867	DNA binding||regulation of transcription, DNA-dependent||transcription factor activity||TSA: Zea mays contig49421, mRNA sequence
BBE1	n1216	Tricin derivative	4.40743	4	169424769	170856663	GRMZM2G441687	169726958	169729853	Unknown
BBE1	n1216	Tricin derivative	4.40743	4	169424769	170856663	GRMZM2G448241	169437356	169447203	hypothetical protein LOC100279080||hypothetical protein LOC100279080 (LOC100279080), mRNA||Putative uncharacterized protein||TSA: Zea mays contig22985, mRNA sequence||TSA: Zea mays contig45192, mRNA sequence||TSA: Zea mays contig62875, mRNA sequence||TSA: Zea mays cultivar W22 CL528Contig1.betc, mRNA sequence
BBE1	n1216	Tricin derivative	2.7781	10	131641982	132372571	GRMZM2G465091	132033330	132034374	Unknown
BBE1	n1216	Tricin derivative	2.7781	10	131641982	132372571	GRMZM2G465208	132254134	132256476	DNA binding||ligand-dependent nuclear receptor activity||nucleus||regulation of transcription, DNA-dependent
BBE1	n1216	Tricin derivative	4.40743	4	169424769	170856663	GRMZM2G472372	170669169	170669495	Unknown
BBE1	n1216	Tricin derivative	4.40743	4	169424769	170856663	GRMZM2G473411	170710218	170711937	ATP binding||oxidoreductase activity||protein amino acid phosphorylation||protein kinase activity||protein serine/threonine kinase activity
BBE1	n1216	Tricin derivative	4.40743	4	169424769	170856663	GRMZM2G544441	170017804	170020792	catalytic activity
BBE1	n1216	Tricin derivative	4.40743	4	169424769	170856663	GRMZM5G805545	170235422	170235651	Unknown
BBE1	n1216	Tricin derivative	2.7781	10	131641982	132372571	GRMZM5G812538	131884181	131884942	Unknown
BBE1	n1216	Tricin derivative	3.59361	4	157747230	158050222	GRMZM5G833253	157766848	157768111	DNA binding||myb-related protein Zm1||myb-related protein Zm1 (LOC100285825), mRNA
BBE1	n1216	Tricin derivative	2.7781	10	131641982	132372571	GRMZM5G854655	131899758	131901846	cytokinin-O-glucosyltransferase 3||cytokinin-O-glucosyltransferase 3 (LOC100285839), mRNA||metabolic process||Putative uncharacterized protein||transferase activity, transferring hexosyl groups
BBE1	n1216	Tricin derivative	2.7781	10	131641982	132372571	GRMZM5G893444	131888157	131892103	Transcribed locus, strongly similar to XP_002446809.1 hypothetical protein SORBIDRAFT_06g023010 [Sorghum bicolor]||transmembrane transport||TSA: Zea mays contig12958, mRNA sequence||TSA: Zea mays contig33745, mRNA sequence
BBE1	n1216	Tricin derivative	3.59361	4	157747230	158050222	GRMZM5G895349	157740848	157751058	Unknown
BBE1	n1533	3’,4’,5’-Tricetin-O-hexoside	3.0869	5	172864714	173629725	AC191246.3_FG004	172949242	172949751	Unknown
BBE1	n1533	3’,4’,5’-Tricetin-O-hexoside	3.0869	5	172864714	173629725	AC191246.3_FG006	172931601	172933427	aminoacyl-tRNA ligase activity||ATP binding||cytoplasm||hypothetical protein LOC100382300||nucleotide binding||Pentatricopeptide repeat protein PPR868-14Putative uncharacterized protein ;||Putative uncharacterized protein||translation||tRNA aminoacylation for protein translation
BBE1	n1533	3’,4’,5’-Tricetin-O-hexoside	3.0869	5	172864714	173629725	AC211352.3_FG001	173476042	173477448	Unknown
BBE1	n1533	3’,4’,5’-Tricetin-O-hexoside	3.0869	5	172864714	173629725	GRMZM2G039841	173388723	173390275	Unknown
BBE1	n1533	3’,4’,5’-Tricetin-O-hexoside	3.0869	5	172864714	173629725	GRMZM2G093716	172930557	172937837	ATP binding||ATP binding domain 1 family member B||hypothetical protein LOC100192734||hypothetical protein LOC100192734 (LOC100192734), mRNA||Hypothetical protein LOC100382300||hypothetical protein LOC100382300 (LOC100382300), mRNA||intracellular||nucleoside-triphosphatase activity||nucleotide binding||Putative uncharacterized protein||ribosome||shikimate kinase activity||structural constituent o…
BBE1	n1533	3’,4’,5’-Tricetin-O-hexoside	3.0869	5	172864714	173629725	GRMZM2G094067	172920167	172921326	DNA binding||NAC domain-containing protein 78||NAC domain-containing protein 78 (LOC100284512), mRNA||NAC domain-containing protein 78Putative uncharacterized protein ;||regulation of transcription
BBE1	n1533	3’,4’,5’-Tricetin-O-hexoside	3.0869	5	172864714	173629725	GRMZM2G136100	173568085	173569619	hypothetical protein LOC100384729||hypothetical protein LOC100384729 (LOC100384729), mRNA||Putative uncharacterized protein||TSA: Zea mays contig35245, mRNA sequence||TSA: Zea mays contig42437, mRNA sequence||TSA: Zea mays contig55250, mRNA sequence
BBE1	n1533	3’,4’,5’-Tricetin-O-hexoside	3.0869	5	172864714	173629725	GRMZM2G136143	173617939	173619183	binding||homoiothermy||ice binding||response to freezing||TSA: Zea mays contig35052, mRNA sequence
BBE1	n1533	3’,4’,5’-Tricetin-O-hexoside	3.0869	5	172864714	173629725	GRMZM2G136178	173624523	173629599	GTP binding||protein AIG1||protein AIG1 (LOC100282149), mRNA
BBE1	n1533	3’,4’,5’-Tricetin-O-hexoside	3.0869	5	172864714	173629725	GRMZM2G149865	173165066	173168704	hypothetical protein LOC100280406||hypothetical protein LOC100280406 (LOC100280406), mRNA||methylation||methyltransferase activity||nucleic acid binding||Putative uncharacterized protein
BBE1	n1533	3’,4’,5’-Tricetin-O-hexoside	3.0869	5	172864714	173629725	GRMZM2G165521	173410736	173414799	Unknown
BBE1	n1533	3’,4’,5’-Tricetin-O-hexoside	3.0869	5	172864714	173629725	GRMZM2G171565	172951817	172952843	Unknown
BBE1	n1533	3’,4’,5’-Tricetin-O-hexoside	3.0869	5	172864714	173629725	GRMZM2G337749	173390747	173396034	Unknown
BBE1	n1533	3’,4’,5’-Tricetin-O-hexoside	3.0869	5	172864714	173629725	GRMZM2G371784	173497280	173497792	Unknown
BBE1	n1533	3’,4’,5’-Tricetin-O-hexoside	3.0869	5	172864714	173629725	GRMZM2G395226	172912892	172914360	Unknown
BBE1	n1533	3’,4’,5’-Tricetin-O-hexoside	3.0869	5	172864714	173629725	GRMZM2G418916	173108282	173128300	Unknown
BBE1	n1533	3’,4’,5’-Tricetin-O-hexoside	3.0869	5	172864714	173629725	GRMZM2G513374	172904337	172905519	Unknown
BBE1	n1533	3’,4’,5’-Tricetin-O-hexoside	3.0869	5	172864714	173629725	GRMZM5G886785	173381490	173387694	LOC100284123||LOC100284123 (si687021d05a), mRNA||Putative uncharacterized protein||Ran-binding protein 9
BBE1	n1111	Vitexin	9.75877	1	50329616	51711959	AC208571.4_FG001	50700350	50712129	catalytic activity
BBE1	n1111	Vitexin	9.75877	1	50329616	51711959	GRMZM2G008490	50678627	50682435	Transcribed locus, moderately similar to XP_002467967.1 hypothetical protein SORBIDRAFT_01g037260 [Sorghum bicolor]||TSA: Zea mays contig24299, mRNA sequence
BBE1	n1111	Vitexin	9.75877	1	50329616	51711959	GRMZM2G018941	51013925	51015964	mitochondrial inner membrane||NADH-ubiquinone oxidoreductase 13 kDa-B subunit||NADH-ubiquinone oxidoreductase 13 kDa-B subunit (LOC100285005), mRNA||oxidoreductase activity, acting on NADH or NADPH||Putative uncharacterized protein||respiratory electron transport chain
BBE1	n1111	Vitexin	9.75877	1	50329616	51711959	GRMZM2G030794	51170076	51171018	Full-length cDNA clone ZM_BFc0072B17
BBE1	n1111	Vitexin	3.50409	5	179846392	179967849	GRMZM2G056988	179837371	179853629	Clone 458566 mRNA sequence||Full-length cDNA clone ZM_BFb0296N05||heat shock protein binding||hypothetical protein LOC100277951||hypothetical protein LOC100277951 (LOC100277951), mRNA||protein folding||Putative uncharacterized protein||unfolded protein binding
BBE1	n1111	Vitexin	3.50409	5	179846392	179967849	GRMZM2G057184	179854029	179858205	binding||Clone 425288 mRNA sequence||Hypothetical protein LOC100279521||hypothetical protein LOC100279521 (LOC100279521), mRNA||Transcribed locus, strongly similar to NP_001055582.1 Os05g0421300 [Oryza sativa Japonica Group]
BBE1	n1111	Vitexin	9.75877	1	50329616	51711959	GRMZM2G070849	51397954	51400225	DNA binding||hypothetical protein LOC100274036||hypothetical protein LOC100274036 (LOC100274036), mRNA||ligand-dependent nuclear receptor activity||nucleus||Putative uncharacterized protein||R2R3MYB-domain protein||R2R3MYB-domain protein Fragment||regulation of transcription, DNA-dependent
BBE1	n1111	Vitexin	9.75877	1	50329616	51711959	GRMZM2G084783	51291271	51292601	iron ion binding||iron-sulfur cluster assembly||iron-sulfur cluster binding||LOC100286236||LOC100286236 (AY110393), mRNA||NFU3||Putative uncharacterized protein
BBE1	n1111	Vitexin	9.75877	1	50329616	51711959	GRMZM2G084821	51293368	51295043	Clone 356303 hypothetical protein||Clone 362557 hypothetical protein||Hypothetical protein LOC100384123||hypothetical protein LOC100384123 (LOC100384123), mRNA||LOC100278759||Putative uncharacterized protein
BBE1	n1111	Vitexin	9.75877	1	50329616	51711959	GRMZM2G084940	51318993	51329214	catalytic activity||Clone 225528 mRNA sequence||Clone 645115 mRNA sequence||TSA: Zea mays contig13464, mRNA sequence||TSA: Zea mays contig37777, mRNA sequence
BBE1	n1111	Vitexin	9.75877	1	50329616	51711959	GRMZM2G089720	50420161	50421666	Unknown
BBE1	n1111	Vitexin	3.50409	5	179846392	179967849	GRMZM2G092447	179935486	179940414	Hypothetical protein LOC100275089||Putative uncharacterized protein||zinc ion binding
BBE1	n1111	Vitexin	3.50409	5	179846392	179967849	GRMZM2G092672	179931540	179933734	protein binding||Transcribed locus, strongly similar to XP_002452374.1 hypothetical protein SORBIDRAFT_04g024650 [Sorghum bicolor]
BBE1	n1111	Vitexin	3.50409	5	179846392	179967849	GRMZM2G092743	179930604	179931406	LOC100276844 (TIDP3278), mRNA
BBE1	n1111	Vitexin	3.50409	5	179846392	179967849	GRMZM2G092780	179926810	179929966	hypothetical protein LOC100382112||hypothetical protein LOC100382112 (LOC100382112), mRNA||inorganic phosphate transmembrane transporter activity||membrane||phosphate transport||Putative uncharacterized protein||TSA: Zea mays contig22051, mRNA sequence
BBE1	n1111	Vitexin	9.75877	1	50329616	51711959	GRMZM2G135968	50328667	50340181	Transcribed locus, moderately similar to XP_002273166.1 PREDICTED: hypothetical protein [Vitis vinifera]||TSA: Zea mays contig41152, mRNA sequence||TSA: Zea mays contig64349, mRNA sequence
BBE1	n1111	Vitexin	9.75877	1	50329616	51711959	GRMZM2G165919	51534145	51536353	galactinol synthase 1||Galactinol synthase 1 (EC 2.4.1.123)||galactinol synthase 1 (LOC606403), mRNA||Galactinol synthase 3Putative uncharacterized protein ;||product:galactinol synthase 1||transferase activity, transferring glycosyl groups
BBE1	n1111	Vitexin	9.75877	1	50329616	51711959	GRMZM2G317160	51016688	51022814	DNA binding||hypothetical protein LOC100384463||hypothetical protein LOC100384463 (LOC100384463), mRNA||Putative uncharacterized protein||regulation of transcription, DNA-dependent||transcription factor activity
BBE1	n1111	Vitexin	9.75877	1	50329616	51711959	GRMZM2G329040	50628408	50653355	catalytic activity||hydrolase activity||hypothetical protein LOC100280294||hypothetical protein LOC100280294 (LOC100280294), mRNA||metabolic process||Putative uncharacterized protein
BBE1	n1111	Vitexin	9.75877	1	50329616	51711959	GRMZM2G385931	51285616	51289996	ATP binding||helicase activity||hypothetical protein LOC100191798||LOC100191798||LOC100191798 (pco124238), mRNA||nucleic acid binding||nucleoside-triphosphatase activity||nucleotide binding||Putative uncharacterized protein
BBE1	n1111	Vitexin	9.75877	1	50329616	51711959	GRMZM2G550861	51010321	51011073	actin cytoskeleton||cell adhesion||nucleus||regulation of transcription||structural molecule activity||transcription regulator activity
BBE1	n1111	Vitexin	3.50409	5	179846392	179967849	GRMZM2G702081	179864819	179865272	Clone 241547 mRNA sequence
BBE1	n1111	Vitexin	9.75877	1	50329616	51711959	GRMZM2G703565	50661958	50669948	nucleic acid binding||zinc ion binding
BBE1	n1111	Vitexin	9.75877	1	50329616	51711959	GRMZM5G833991	51294187	51294944	hypothetical protein LOC100384123||Putative uncharacterized protein
BBE1	n1111	Vitexin	9.75877	1	50329616	51711959	GRMZM5G835810	51042936	51049357	LOC100285931||LOC100285931 (umc2741), mRNA||nucleotidyltransferase activity||nucleus||polynucleotide adenylyltransferase activity||PolyPutative uncharacterized protein ;||Putative uncharacterized protein||RNA 3'-end processing||RNA binding||RNA polyadenylation||transcription
BBE1	n1111	Vitexin	9.75877	1	50329616	51711959	GRMZM5G851485	50864166	50865478	homoiothermy||hypothetical protein LOC100274900||ice binding||LOC100274900||LOC100274900 (IDP875), mRNA||nucleus||Putative uncharacterized protein||regulation of transcription||response to freezing||transcription regulator activity
BBE1	n1111	Vitexin	9.75877	1	50329616	51711959	GRMZM5G878582	50438180	50439466	Full-length cDNA clone ZM_BFb0367L22||Putative uncharacterized protein
BBE1	n1111	Vitexin	9.75877	1	50329616	51711959	GRMZM5G895991	51157163	51161617	catalytic activity||homoiothermy||hypothetical protein LOC100217081||hypothetical protein LOC100217081 (LOC100217081), mRNA||ice binding||IMP biosynthetic process||N6-(1,2-dicarboxyethyl)AMP AMP-lyase (fumarate-forming) activity||purine ribonucleotide biosynthetic process||Putative uncharacterized protein||response to freezing
ExpeEiment	Metabolite ID	Metabolite Name	LOD	Chromosome	Left border (bp)a	Right border (bp)b	Candidate gene	Start position (bp)c	End position (bp)d	Annotation
BBE2	n1518	Methoxylated flavonoid- 3-O-hexoside	53.8358	10	0	1563096	AC195240.4_FG002	621942	622867	Unknown
BBE2	n1518	Methoxylated flavonoid- 3-O-hexoside	4.44639	5	201958431	202245176	GRMZM2G020040	202050924	202059781	ATP binding||G-protein coupled receptor protein signaling pathway||hypothetical protein LOC100279899||hypothetical protein LOC100279899 (LOC100279899), mRNA||integral to membrane||Putative uncharacterized protein
BBE2	n1518	Methoxylated flavonoid- 3-O-hexoside	4.14257	6	151470215	151532598	GRMZM2G035849	151475571	151484023	palmitoyltransferase PFA4||palmitoyltransferase PFA4 (LOC100282660), mRNA||zinc ion binding
BBE2	n1518	Methoxylated flavonoid- 3-O-hexoside	4.14257	6	151470215	151532598	GRMZM2G035922	151485680	151487932	FK506-binding protein 4Putative uncharacterized protein ;||LOC100280699||LOC100280699 (pco110390), mRNA||protein folding
BBE2	n1518	Methoxylated flavonoid- 3-O-hexoside	53.8358	10	0	1563096	GRMZM2G040843	300426	310885	Alkaline/neutral invertasePutative uncharacterized protein ;||amylo-alpha-1,6-glucosidase activity||catalytic activity||glycogen biosynthetic process||hypothetical protein LOC100274465||hypothetical protein LOC100274465 (LOC100274465), mRNA||Putative uncharacterized protein
BBE2	n1518	Methoxylated flavonoid- 3-O-hexoside	53.8358	10	0	1563096	GRMZM2G048067	1411449	1423284	binding
BBE2	n1518	Methoxylated flavonoid- 3-O-hexoside	53.8358	10	0	1563096	GRMZM2G057441	1152679	1158648	ATP binding||catalytic activity||hypothetical protein LOC100381933||hypothetical protein LOC100381933 (LOC100381933), mRNA||protein modification process||Putative uncharacterized protein||small protein activating enzyme activity||TSA: Zea mays contig50657, mRNA sequence
BBE2	n1518	Methoxylated flavonoid- 3-O-hexoside	53.8358	10	0	1563096	GRMZM2G057525	1149391	1151884	hypothetical protein LOC100384457||hypothetical protein LOC100384457 (LOC100384457), mRNA||Putative uncharacterized protein
BBE2	n1518	Methoxylated flavonoid- 3-O-hexoside	53.8358	10	0	1563096	GRMZM2G057557	1146198	1148897	outer membrane||Transcribed locus, moderately similar to XP_002442651.1 hypothetical protein SORBIDRAFT_08g000515 [Sorghum bicolor]||TSA: Zea mays contig01075, mRNA sequence
BBE2	n1518	Methoxylated flavonoid- 3-O-hexoside	53.8358	10	0	1563096	GRMZM2G057576	1135114	1145295	binding||clathrin coat of coated pit||clathrin coat of trans-Golgi network vesicle||intracellular protein transport||protein binding||structural molecule activity||Transcribed locus, strongly similar to NP_001065530.1 Os11g0104900 [Oryza sativa (japonica cultivar-group)]||TSA: Zea mays contig09541, mRNA sequence||TSA: Zea mays contig10540, mRNA sequence||vesicle-mediated transport
BBE2	n1518	Methoxylated flavonoid- 3-O-hexoside	53.8358	10	0	1563096	GRMZM2G066049	1087065	1088682	agmatine coumaroyltransferase||agmatine coumaroyltransferase (LOC100280589), mRNA||transferase activity, transferring acyl groups other than amino-acyl groups
BBE2	n1518	Methoxylated flavonoid- 3-O-hexoside	53.8358	10	0	1563096	GRMZM2G066142	1084103	1085734	agmatine coumaroyltransferase||agmatine coumaroyltransferase (LOC100280459), mRNA||Putative uncharacterized protein||transferase activity, transferring acyl groups other than amino-acyl groups
BBE2	n1518	Methoxylated flavonoid- 3-O-hexoside	53.8358	10	0	1563096	GRMZM2G066165	1078807	1083743	hypothetical protein LOC100193247||hypothetical protein LOC100193247 (LOC100193247), mRNA||Putative uncharacterized protein||TSA: Zea mays contig65337, mRNA sequence
BBE2	n1518	Methoxylated flavonoid- 3-O-hexoside	53.8358	10	0	1563096	GRMZM2G073840	1287988	1301682	hypothetical protein LOC100278017||hypothetical protein LOC100278017 (LOC100278017), mRNA||Putative uncharacterized protein
BBE2	n1518	Methoxylated flavonoid- 3-O-hexoside	53.8358	10	0	1563096	GRMZM2G078264	1347954	1350692	hypothetical protein LOC100383165||hypothetical protein LOC100383165 (LOC100383165), mRNA||Putative uncharacterized protein
BBE2	n1518	Methoxylated flavonoid- 3-O-hexoside	4.44639	5	201958431	202245176	GRMZM2G079352	202209988	202211260	catalytic activity||TSA: Zea mays contig50123, mRNA sequence
BBE2	n1518	Methoxylated flavonoid- 3-O-hexoside	53.8358	10	0	1563096	GRMZM2G089565	1498940	1503097	Full-length cDNA clone ZM_BFb0304L02||hypothetical protein LOC100383073||hypothetical protein LOC100383073 (LOC100383073), mRNA||intracellular||Putative uncharacterized protein||ubiquitin thiolesterase activity||ubiquitin-dependent protein catabolic process
BBE2	n1518	Methoxylated flavonoid- 3-O-hexoside	53.8358	10	0	1563096	GRMZM2G098596	1542208	1543269	Unknown
BBE2	n1518	Methoxylated flavonoid- 3-O-hexoside	53.8358	10	0	1563096	GRMZM2G098603	1536991	1540998	hypothetical protein LOC100193832||hypothetical protein LOC100193832 (LOC100193832), mRNA||Putative uncharacterized protein
BBE2	n1518	Methoxylated flavonoid- 3-O-hexoside	53.8358	10	0	1563096	GRMZM2G109674	630577	635325	Full-length cDNA clone ZM_BFb0310A24||Putative uncharacterized protein
BBE2	n1518	Methoxylated flavonoid- 3-O-hexoside	53.8358	10	0	1563096	GRMZM2G135536	893976	895713	electron carrier activity||heme binding||iron ion binding||monooxygenase activity||oxidation reduction||Putative uncharacterized protein||transposon protein||transposon protein (LOC100285285), mRNA
BBE2	n1518	Methoxylated flavonoid- 3-O-hexoside	53.8358	10	0	1563096	GRMZM2G147266	1279130	1283746	Ferritin homolog2||ferritin homolog2 (fer2), mRNA||ferritin-2, chloroplastic||hypothetical protein LOC100278892||LOC100278892||LOC100278892 (cl33564_1a), mRNA||product:ferritin||Putative uncharacterized protein
BBE2	n1518	Methoxylated flavonoid- 3-O-hexoside	53.8358	10	0	1563096	GRMZM2G173724	1318225	1319880	acid phosphatase activity||hypothetical protein LOC100382355||hypothetical protein LOC100382355 (LOC100382355), mRNA||Putative uncharacterized protein||Transcribed locus, strongly similar to NP_001168572.1 hypothetical protein LOC100382355 [Zea mays]
BBE2	n1518	Methoxylated flavonoid- 3-O-hexoside	53.8358	10	0	1563096	GRMZM2G173742	1320805	1322716	hypothetical protein LOC100273234||hypothetical protein LOC100273234 (LOC100273234), mRNA||Putative uncharacterized protein
BBE2	n1518	Methoxylated flavonoid- 3-O-hexoside	53.8358	10	0	1563096	GRMZM2G176546	1543450	1560278	Putative uncharacterized protein
BBE2	n1518	Methoxylated flavonoid- 3-O-hexoside	53.8358	10	0	1563096	GRMZM2G179143	717278	719105	electron carrier activity||heme binding||iron ion binding||monooxygenase activity||oxidation reduction
BBE2	n1518	Methoxylated flavonoid- 3-O-hexoside	4.44639	5	201958431	202245176	GRMZM2G180983	202082974	202094161	ATP binding||Hypothetical protein LOC100277643||hypothetical protein LOC100277643 (LOC100277643), mRNA||Hypothetical protein LOC100278165||Putative uncharacterized protein
BBE2	n1518	Methoxylated flavonoid- 3-O-hexoside	4.44639	5	201958431	202245176	GRMZM2G315127	202060060	202065536	hypothetical protein LOC100279898||hypothetical protein LOC100279898 (LOC100279898), mRNA||Putative uncharacterized protein
BBE2	n1518	Methoxylated flavonoid- 3-O-hexoside	4.44639	5	201958431	202245176	GRMZM2G315176	201984746	201994276	ATP binding||ATP-dependent helicase activity||helicase activity||nucleic acid binding||TSA: Zea mays contig12734, mRNA sequence
BBE2	n1518	Methoxylated flavonoid- 3-O-hexoside	53.8358	10	0	1563096	GRMZM2G337929	1441629	1447158	Unknown
BBE2	n1518	Methoxylated flavonoid- 3-O-hexoside	4.44639	5	201958431	202245176	GRMZM2G341957	202132089	202132841	Transcribed locus, strongly similar to NP_001144150.1 hypothetical protein LOC100277003 [Zea mays]
BBE2	n1518	Methoxylated flavonoid- 3-O-hexoside	4.44639	5	201958431	202245176	GRMZM2G399207	202229695	202230827	catalytic activity
BBE2	n1518	Methoxylated flavonoid- 3-O-hexoside	4.44639	5	201958431	202245176	GRMZM2G475349	202224551	202225926	Unknown
BBE2	n1518	Methoxylated flavonoid- 3-O-hexoside	4.44639	5	201958431	202245176	GRMZM2G481604	202083010	202085058	hypothetical protein LOC100277643||hypothetical protein LOC100277643 (LOC100277643), mRNA||Putative uncharacterized protein
BBE2	n1518	Methoxylated flavonoid- 3-O-hexoside	4.44639	5	201958431	202245176	GRMZM2G481605	202095278	202096275	17.4 kDa class I heat shock protein 3||17.4 kDa class I heat shock protein 3 (LOC100285269), mRNA||integral to membrane||potassium ion transport||voltage-gated potassium channel activity
BBE2	n1585	Methoxylated flavonoid- di-O-hexoside	4.06498	7	97130763	101446292	AC193502.3_FG004	100684254	100687529	Unknown
BBE2	n1585	Methoxylated flavonoid- di-O-hexoside	30.3902	10	0	1563096	AC195240.4_FG002	621942	622867	Unknown
BBE2	n1585	Methoxylated flavonoid- di-O-hexoside	4.06498	7	97130763	101446292	AC200106.4_FG003	99530859	99531401	Unknown
BBE2	n1585	Methoxylated flavonoid- di-O-hexoside	4.06498	7	97130763	101446292	AC204687.3_FG001	101385435	101387406	Unknown
BBE2	n1585	Methoxylated flavonoid- di-O-hexoside	4.06498	7	97130763	101446292	AC204768.3_FG001	98915458	98916987	Unknown
BBE2	n1585	Methoxylated flavonoid- di-O-hexoside	4.06498	7	97130763	101446292	AC212754.3_FG004	100403710	100404759	Unknown
BBE2	n1585	Methoxylated flavonoid- di-O-hexoside	4.06498	7	97130763	101446292	GRMZM2G002465	99089643	99090413	Unknown
BBE2	n1585	Methoxylated flavonoid- di-O-hexoside	4.06498	7	97130763	101446292	GRMZM2G004475	98407386	98418774	TSA: Zea mays contig49844, mRNA sequence
BBE2	n1585	Methoxylated flavonoid- di-O-hexoside	4.06498	7	97130763	101446292	GRMZM2G006943	97874449	97893666	Clone 695621 mRNA sequence||metallopeptidase activity||Transcribed locus, strongly similar to XP_002460112.1 hypothetical protein SORBIDRAFT_02g022933 [Sorghum bicolor]||type I hypersensitivity||zinc ion binding
BBE2	n1585	Methoxylated flavonoid- di-O-hexoside	3.58033	1	246510537	246616917	GRMZM2G012071	246539682	246541260	binding
BBE2	n1585	Methoxylated flavonoid- di-O-hexoside	3.58033	1	246510537	246616917	GRMZM2G012119	246546725	246549167	homoiothermy||hypothetical protein LOC100272863||ice binding||LOC100272863||LOC100272863 (pco104742), mRNA||Putative uncharacterized protein||response to freezing||TSA: Zea mays contig17781, mRNA sequence
BBE2	n1585	Methoxylated flavonoid- di-O-hexoside	3.58033	1	246510537	246616917	GRMZM2G013600	246548207	246552407	DNA binding||DNA-directed RNA polymerase activity||DNA-directed RNA polymerases I, II, and III 14.4 kDa polypeptide||LOC100283558||LOC100283558 (IDP1468), mRNA||Putative uncharacterized protein||transcription, DNA-dependent
BBE2	n1585	Methoxylated flavonoid- di-O-hexoside	4.06498	7	97130763	101446292	GRMZM2G019393	98120903	98121738	endoplasmic reticulum
BBE2	n1585	Methoxylated flavonoid- di-O-hexoside	4.06498	7	97130763	101446292	GRMZM2G022837	97622762	97626689	biosynthetic process||hypothetical protein LOC100275708||hypothetical protein LOC100275708 (LOC100275708), mRNA||hypothetical protein LOC100275713||isochorismate synthase activity||LOC100275713||LOC100275713 (si486016e08b), mRNA||Putative uncharacterized protein
BBE2	n1585	Methoxylated flavonoid- di-O-hexoside	30.3902	10	0	1563096	GRMZM2G040843	300426	310885	Alkaline/neutral invertasePutative uncharacterized protein ;||amylo-alpha-1,6-glucosidase activity||catalytic activity||glycogen biosynthetic process||hypothetical protein LOC100274465||hypothetical protein LOC100274465 (LOC100274465), mRNA||Putative uncharacterized protein
BBE2	n1585	Methoxylated flavonoid- di-O-hexoside	6.35027	5	200542625	201045695	GRMZM2G046244	200875678	200879083	cation cation antiporter||cation cation antiporter (LOC100282041), mRNA||Putative uncharacterized protein
BBE2	n1585	Methoxylated flavonoid- di-O-hexoside	6.35027	5	200542625	201045695	GRMZM2G046587	200825634	200829942	cytoplasm||Hypothetical protein LOC100383920||hypothetical protein LOC100383920 (LOC100383920), mRNA||inorganic diphosphatase activity||magnesium ion binding||phosphate metabolic process||Putative uncharacterized protein||Transcribed locus, strongly similar to NP_001170012.1 hypothetical protein LOC100383920 [Zea mays]
BBE2	n1585	Methoxylated flavonoid- di-O-hexoside	6.35027	5	200542625	201045695	GRMZM2G046748	200821813	200825175	amino acid binding||aspartate carbamoyltransferase activity||carboxyl- or carbamoyltransferase activity||cellular amino acid metabolic process||'de novo' pyrimidine base biosynthetic process||hypothetical protein LOC100280306||hypothetical protein LOC100280306 (LOC100280306), mRNA||ornithine carbamoyltransferase activity||ornithine carbamoyltransferase complex||Putative uncharacterized protein
BBE2	n1585	Methoxylated flavonoid- di-O-hexoside	6.35027	5	200542625	201045695	GRMZM2G046909	200775247	200780151	hypothetical protein LOC100274590||hypothetical protein LOC100274590 (LOC100274590), mRNA||Putative uncharacterized protein
BBE2	n1585	Methoxylated flavonoid- di-O-hexoside	30.3902	10	0	1563096	GRMZM2G048067	1411449	1423284	binding
BBE2	n1585	Methoxylated flavonoid- di-O-hexoside	4.06498	7	97130763	101446292	GRMZM2G053514	100958210	100974679	hypothetical protein LOC100276763||hypothetical protein LOC100276763 (LOC100276763), mRNA||Putative uncharacterized protein||Transcribed locus||TSA: Zea mays contig05651, mRNA sequence||TSA: Zea mays contig13159, mRNA sequence||TSA: Zea mays contig33727, mRNA sequence||TSA: Zea mays contig63866, mRNA sequence
BBE2	n1585	Methoxylated flavonoid- di-O-hexoside	4.06498	7	97130763	101446292	GRMZM2G055262	98980476	98981468	Unknown
BBE2	n1585	Methoxylated flavonoid- di-O-hexoside	30.3902	10	0	1563096	GRMZM2G057441	1152679	1158648	ATP binding||catalytic activity||hypothetical protein LOC100381933||hypothetical protein LOC100381933 (LOC100381933), mRNA||protein modification process||Putative uncharacterized protein||small protein activating enzyme activity||TSA: Zea mays contig50657, mRNA sequence
BBE2	n1585	Methoxylated flavonoid- di-O-hexoside	30.3902	10	0	1563096	GRMZM2G057525	1149391	1151884	hypothetical protein LOC100384457||hypothetical protein LOC100384457 (LOC100384457), mRNA||Putative uncharacterized protein
BBE2	n1585	Methoxylated flavonoid- di-O-hexoside	30.3902	10	0	1563096	GRMZM2G057557	1146198	1148897	outer membrane||Transcribed locus, moderately similar to XP_002442651.1 hypothetical protein SORBIDRAFT_08g000515 [Sorghum bicolor]||TSA: Zea mays contig01075, mRNA sequence
BBE2	n1585	Methoxylated flavonoid- di-O-hexoside	30.3902	10	0	1563096	GRMZM2G057576	1135114	1145295	binding||clathrin coat of coated pit||clathrin coat of trans-Golgi network vesicle||intracellular protein transport||protein binding||structural molecule activity||Transcribed locus, strongly similar to NP_001065530.1 Os11g0104900 [Oryza sativa (japonica cultivar-group)]||TSA: Zea mays contig09541, mRNA sequence||TSA: Zea mays contig10540, mRNA sequence||vesicle-mediated transport
BBE2	n1585	Methoxylated flavonoid- di-O-hexoside	4.06498	7	97130763	101446292	GRMZM2G058754	97171268	97172418	Clone 272500 mRNA sequence
BBE2	n1585	Methoxylated flavonoid- di-O-hexoside	4.06498	7	97130763	101446292	GRMZM2G064106	99535861	99539292	copper ion binding||extracellular region||hypothetical protein LOC100382137||hypothetical protein LOC100382137 (LOC100382137), mRNA||L-ascorbate oxidase activity||oxidation reduction||oxidoreductase activity||Putative uncharacterized protein
BBE2	n1585	Methoxylated flavonoid- di-O-hexoside	30.3902	10	0	1563096	GRMZM2G066049	1087065	1088682	agmatine coumaroyltransferase||agmatine coumaroyltransferase (LOC100280589), mRNA||transferase activity, transferring acyl groups other than amino-acyl groups
BBE2	n1585	Methoxylated flavonoid- di-O-hexoside	30.3902	10	0	1563096	GRMZM2G066142	1084103	1085734	agmatine coumaroyltransferase||agmatine coumaroyltransferase (LOC100280459), mRNA||Putative uncharacterized protein||transferase activity, transferring acyl groups other than amino-acyl groups
BBE2	n1585	Methoxylated flavonoid- di-O-hexoside	30.3902	10	0	1563096	GRMZM2G066165	1078807	1083743	hypothetical protein LOC100193247||hypothetical protein LOC100193247 (LOC100193247), mRNA||Putative uncharacterized protein||TSA: Zea mays contig65337, mRNA sequence
BBE2	n1585	Methoxylated flavonoid- di-O-hexoside	4.06498	7	97130763	101446292	GRMZM2G066609	98073124	98075341	Clone 1666751 mRNA sequence||hypothetical protein LOC100192521||hypothetical protein LOC100192521 (LOC100192521), mRNA||Putative uncharacterized protein
BBE2	n1585	Methoxylated flavonoid- di-O-hexoside	4.06498	7	97130763	101446292	GRMZM2G072133	97932985	97934290	hypothetical protein LOC100217029||hypothetical protein LOC100217029 (LOC100217029), mRNA||Putative uncharacterized protein
BBE2	n1585	Methoxylated flavonoid- di-O-hexoside	30.3902	10	0	1563096	GRMZM2G073840	1287988	1301682	hypothetical protein LOC100278017||hypothetical protein LOC100278017 (LOC100278017), mRNA||Putative uncharacterized protein
BBE2	n1585	Methoxylated flavonoid- di-O-hexoside	30.3902	10	0	1563096	GRMZM2G078264	1347954	1350692	hypothetical protein LOC100383165||hypothetical protein LOC100383165 (LOC100383165), mRNA||Putative uncharacterized protein
BBE2	n1585	Methoxylated flavonoid- di-O-hexoside	4.06498	7	97130763	101446292	GRMZM2G081841	98563802	98569524	alcohol metabolic process||FAD binding||hypothetical protein LOC100192014||hypothetical protein LOC100192014 (LOC100192014), mRNA||oxidoreductase activity, acting on CH-OH group of donors||Protein HOTHEAD||Putative uncharacterized protein
BBE2	n1585	Methoxylated flavonoid- di-O-hexoside	4.06498	7	97130763	101446292	GRMZM2G081970	98560585	98564388	hydrolase activity||hypothetical protein LOC100276574||hypothetical protein LOC100276574 (LOC100276574), mRNA||Putative uncharacterized protein
BBE2	n1585	Methoxylated flavonoid- di-O-hexoside	4.06498	7	97130763	101446292	GRMZM2G082019	98556648	98559891	Putative uncharacterized protein||TSA: Zea mays contig00358, mRNA sequence
BBE2	n1585	Methoxylated flavonoid- di-O-hexoside	4.06498	7	97130763	101446292	GRMZM2G085604	99297280	99300908	GTP binding||Hypothetical protein LOC100272458||hypothetical protein LOC100382146||hypothetical protein LOC100382146 (LOC100382146), mRNA||Putative uncharacterized protein
BBE2	n1585	Methoxylated flavonoid- di-O-hexoside	4.06498	7	97130763	101446292	GRMZM2G086066	99384829	99386078	metal ion binding||metal ion binding protein||metal ion binding protein (LOC100285673), mRNA||metal ion transport||Putative uncharacterized protein
BBE2	n1585	Methoxylated flavonoid- di-O-hexoside	4.06498	7	97130763	101446292	GRMZM2G087406	97651496	97655012	Transcribed locus, strongly similar to XP_002453766.1 hypothetical protein SORBIDRAFT_04g014800 [Sorghum bicolor]
BBE2	n1585	Methoxylated flavonoid- di-O-hexoside	30.3902	10	0	1563096	GRMZM2G089565	1498940	1503097	Full-length cDNA clone ZM_BFb0304L02||hypothetical protein LOC100383073||hypothetical protein LOC100383073 (LOC100383073), mRNA||intracellular||Putative uncharacterized protein||ubiquitin thiolesterase activity||ubiquitin-dependent protein catabolic process
BBE2	n1585	Methoxylated flavonoid- di-O-hexoside	30.3902	10	0	1563096	GRMZM2G098596	1542208	1543269	Unknown
BBE2	n1585	Methoxylated flavonoid- di-O-hexoside	30.3902	10	0	1563096	GRMZM2G098603	1536991	1540998	hypothetical protein LOC100193832||hypothetical protein LOC100193832 (LOC100193832), mRNA||Putative uncharacterized protein
BBE2	n1585	Methoxylated flavonoid- di-O-hexoside	6.35027	5	200542625	201045695	GRMZM2G101287	200934680	200937975	hypothetical protein LOC100273466||LOC100273466||LOC100273466 (pco102102), mRNA||Pathogen induced protein 2-4||Pathogen induced protein 2-4Putative uncharacterized protein ;||response to stress
BBE2	n1585	Methoxylated flavonoid- di-O-hexoside	6.35027	5	200542625	201045695	GRMZM2G101350	200937343	200940145	Hypothetical protein LOC100216572||nucleus||Putative uncharacterized protein||regulation of transcription||Transcribed locus, strongly similar to XP_002452680.1 hypothetical protein SORBIDRAFT_04g030530 [Sorghum bicolor]||transcription regulator activity
BBE2	n1585	Methoxylated flavonoid- di-O-hexoside	4.06498	7	97130763	101446292	GRMZM2G108546	101260188	101267117	hypothetical protein LOC100278886||hypothetical protein LOC100278886 (LOC100278886), mRNA||protein binding||Putative uncharacterized protein||zinc ion binding
BBE2	n1585	Methoxylated flavonoid- di-O-hexoside	30.3902	10	0	1563096	GRMZM2G109674	630577	635325	Full-length cDNA clone ZM_BFb0310A24||Putative uncharacterized protein
BBE2	n1585	Methoxylated flavonoid- di-O-hexoside	6.35027	5	200542625	201045695	GRMZM2G115701	200906659	200910228	hypothetical protein LOC100273859||hypothetical protein LOC100273859 (LOC100273859), mRNA||Putative uncharacterized protein||TSA: Zea mays contig30057, mRNA sequence
BBE2	n1585	Methoxylated flavonoid- di-O-hexoside	4.06498	7	97130763	101446292	GRMZM2G126402	99242484	99243627	Unknown
BBE2	n1585	Methoxylated flavonoid- di-O-hexoside	4.06498	7	97130763	101446292	GRMZM2G126408	100475067	100477058	Unknown
BBE2	n1585	Methoxylated flavonoid- di-O-hexoside	4.06498	7	97130763	101446292	GRMZM2G126413	100523345	100525002	Clone 382935 mRNA sequence||homoiothermy||ice binding||intracellular||response to freezing||ribosome||structural constituent of ribosome||translation
BBE2	n1585	Methoxylated flavonoid- di-O-hexoside	4.06498	7	97130763	101446292	GRMZM2G132184	97336351	97341531	ATP binding||hypothetical protein LOC100381489||hypothetical protein LOC100381489 (LOC100381489), mRNA||Hypothetical protein LOC100384796||hypothetical protein LOC100384796 (LOC100384796), mRNA||protein amino acid phosphorylation||protein kinase activity||protein serine/threonine kinase activity||Putative uncharacterized protein
BBE2	n1585	Methoxylated flavonoid- di-O-hexoside	4.06498	7	97130763	101446292	GRMZM2G134496	100882200	100884047	integral to membrane||response to antibiotic||tetracycline transport||tetracycline:hydrogen antiporter activity||transmembrane transport
BBE2	n1585	Methoxylated flavonoid- di-O-hexoside	30.3902	10	0	1563096	GRMZM2G135536	893976	895713	electron carrier activity||heme binding||iron ion binding||monooxygenase activity||oxidation reduction||Putative uncharacterized protein||transposon protein||transposon protein (LOC100285285), mRNA
BBE2	n1585	Methoxylated flavonoid- di-O-hexoside	4.06498	7	97130763	101446292	GRMZM2G136663	100264316	100266174	hypothetical protein LOC100275127||hypothetical protein LOC100275127 (LOC100275127), mRNA||hypothetical protein LOC100275185||hypothetical protein LOC100275185 (LOC100275185), mRNA||Putative uncharacterized protein
BBE2	n1585	Methoxylated flavonoid- di-O-hexoside	4.06498	7	97130763	101446292	GRMZM2G141679	100239687	100241864	DNA binding||Full-length cDNA clone ZM_BFc0123G23||Hypothetical protein LOC100382349||regulation of transcription, DNA-dependent||transcription factor activity||TSA: Zea mays contig61347, mRNA sequence||TSA: Zea mays contig61966, mRNA sequence
BBE2	n1585	Methoxylated flavonoid- di-O-hexoside	4.06498	7	97130763	101446292	GRMZM2G142740	98245202	98250615	RNA binding
BBE2	n1585	Methoxylated flavonoid- di-O-hexoside	4.06498	7	97130763	101446292	GRMZM2G146670	97615127	97619263	anion transport||mitochondrial outer membrane||product:voltage-dependent anion channel protein 1b||transmembrane transport||voltage-dependent anion channel protein 1b||voltage-dependent anion channel protein 1b (vdac1b), mRNA||Voltage-dependent anion-selective channel protein Fragment||voltage-gated anion channel activity
BBE2	n1585	Methoxylated flavonoid- di-O-hexoside	30.3902	10	0	1563096	GRMZM2G147266	1279130	1283746	Ferritin homolog2||ferritin homolog2 (fer2), mRNA||ferritin-2, chloroplastic||hypothetical protein LOC100278892||LOC100278892||LOC100278892 (cl33564_1a), mRNA||product:ferritin||Putative uncharacterized protein
BBE2	n1585	Methoxylated flavonoid- di-O-hexoside	6.35027	5	200542625	201045695	GRMZM2G150363	200687176	200689579	bacterial-type flagellum basal body, distal rod, P ring||ciliary or flagellar motility||outer membrane-bounded periplasmic space||structural molecule activity
BBE2	n1585	Methoxylated flavonoid- di-O-hexoside	6.35027	5	200542625	201045695	GRMZM2G150374	200683728	200686987	Full-length cDNA clone ZM_BFb0133D20||membrane
BBE2	n1585	Methoxylated flavonoid- di-O-hexoside	4.06498	7	97130763	101446292	GRMZM2G155806	101121065	101124202	binding||RNA binding||Transcribed locus, moderately similar to NP_001132499.1 hypothetical protein LOC100193958 [Zea mays]
BBE2	n1585	Methoxylated flavonoid- di-O-hexoside	4.06498	7	97130763	101446292	GRMZM2G162396	99205708	99206630	TSA: Zea mays contig37277, mRNA sequence||TSA: Zea mays contig58525, mRNA sequence
BBE2	n1585	Methoxylated flavonoid- di-O-hexoside	4.06498	7	97130763	101446292	GRMZM2G163535	99631859	99644740	copper ion binding||extracellular region||L-ascorbate oxidase activity||oxidation reduction||oxidoreductase activity
BBE2	n1585	Methoxylated flavonoid- di-O-hexoside	4.06498	7	97130763	101446292	GRMZM2G166692	99848675	99850215	hypothetical protein LOC100272233||hypothetical protein LOC100272233 (LOC100272233), mRNA||Putative uncharacterized protein||TSA: Zea mays contig07612, mRNA sequence
BBE2	n1585	Methoxylated flavonoid- di-O-hexoside	4.06498	7	97130763	101446292	GRMZM2G167580	99955848	99956414	heat shock protein binding
BBE2	n1585	Methoxylated flavonoid- di-O-hexoside	30.3902	10	0	1563096	GRMZM2G173724	1318225	1319880	acid phosphatase activity||hypothetical protein LOC100382355||hypothetical protein LOC100382355 (LOC100382355), mRNA||Putative uncharacterized protein||Transcribed locus, strongly similar to NP_001168572.1 hypothetical protein LOC100382355 [Zea mays]
BBE2	n1585	Methoxylated flavonoid- di-O-hexoside	30.3902	10	0	1563096	GRMZM2G173742	1320805	1322716	hypothetical protein LOC100273234||hypothetical protein LOC100273234 (LOC100273234), mRNA||Putative uncharacterized protein
BBE2	n1585	Methoxylated flavonoid- di-O-hexoside	4.06498	7	97130763	101446292	GRMZM2G174396	100324179	100326266	catalytic activity||Clone 701734 mRNA sequence||Full-length cDNA clone ZM_BFb0138B03||metabolic process||trehalose biosynthetic process||TSA: Zea mays contig51010, mRNA sequence
BBE2	n1585	Methoxylated flavonoid- di-O-hexoside	30.3902	10	0	1563096	GRMZM2G176546	1543450	1560278	Putative uncharacterized protein
BBE2	n1585	Methoxylated flavonoid- di-O-hexoside	4.06498	7	97130763	101446292	GRMZM2G176721	100804201	100808837	hypothetical protein LOC100193741||hypothetical protein LOC100193741 (LOC100193741), mRNA||integral to membrane||Putative uncharacterized protein||response to antibiotic||tetracycline transport||tetracycline:hydrogen antiporter activity||transmembrane transport
BBE2	n1585	Methoxylated flavonoid- di-O-hexoside	4.06498	7	97130763	101446292	GRMZM2G176759	100801982	100803908	integral to membrane||response to antibiotic||tetracycline transport||tetracycline:hydrogen antiporter activity||transmembrane transport
BBE2	n1585	Methoxylated flavonoid- di-O-hexoside	4.06498	7	97130763	101446292	GRMZM2G176780	100796280	100799442	carbohydrate transporter/ sugar porter/ transporter||carbohydrate transporter/ sugar porter/ transporter (LOC100285582), mRNA||membrane||Putative uncharacterized protein||transmembrane transport||transport||transporter activity||TSA: Zea mays contig36496, mRNA sequence
BBE2	n1585	Methoxylated flavonoid- di-O-hexoside	30.3902	10	0	1563096	GRMZM2G179143	717278	719105	electron carrier activity||heme binding||iron ion binding||monooxygenase activity||oxidation reduction
BBE2	n1585	Methoxylated flavonoid- di-O-hexoside	6.35027	5	200542625	201045695	GRMZM2G179147	200649229	200652026	electron carrier activity||G-protein coupled receptor protein signaling pathway||heme binding||hypothetical protein LOC100383693||hypothetical protein LOC100383693 (LOC100383693), mRNA||integral to membrane||iron ion binding||monooxygenase activity||oxidation reduction||Putative uncharacterized protein||TSA: Zea mays contig39058, mRNA sequence||vasopressin receptor activity
BBE2	n1585	Methoxylated flavonoid- di-O-hexoside	6.35027	5	200542625	201045695	GRMZM2G181637	200596665	200598472	hypothetical protein LOC100194275||hypothetical protein LOC100194275 (LOC100194275), mRNA||Putative uncharacterized protein||TSA: Zea mays contig63250, mRNA sequence
BBE2	n1585	Methoxylated flavonoid- di-O-hexoside	4.06498	7	97130763	101446292	GRMZM2G306935	98810961	98817544	ATP binding||catalytic activity||DNA repair||hypothetical protein LOC100383201||hypothetical protein LOC100383201 (LOC100383201), mRNA||nucleic acid binding||Putative uncharacterized protein||single-stranded DNA binding||zinc ion binding
BBE2	n1585	Methoxylated flavonoid- di-O-hexoside	4.06498	7	97130763	101446292	GRMZM2G307470	101142760	101152001	ATP binding||dTDP biosynthetic process||thymidylate kinase activity
BBE2	n1585	Methoxylated flavonoid- di-O-hexoside	30.3902	10	0	1563096	GRMZM2G337929	1441629	1447158	Unknown
BBE2	n1585	Methoxylated flavonoid- di-O-hexoside	6.35027	5	200542625	201045695	GRMZM2G347767	200867902	200872063	hypothetical protein LOC100280127||hypothetical protein LOC100280127 (LOC100280127), mRNA||Isoflavone reductase||Putative uncharacterized protein
BBE2	n1585	Methoxylated flavonoid- di-O-hexoside	6.35027	5	200542625	201045695	GRMZM2G347836	200770582	200773461	catalytic activity||Clone 324480 mRNA sequence||membrane
BBE2	n1585	Methoxylated flavonoid- di-O-hexoside	4.06498	7	97130763	101446292	GRMZM2G350644	101163179	101164560	Unknown
BBE2	n1585	Methoxylated flavonoid- di-O-hexoside	4.06498	7	97130763	101446292	GRMZM2G355523	97161861	97168183	ATP binding||ATPase activity||nucleoside-triphosphatase activity||nucleotide binding||Transcribed locus, strongly similar to XP_002460107.1 hypothetical protein SORBIDRAFT_02g022870 [Sorghum bicolor]||TSA: Zea mays contig02682, mRNA sequence||TSA: Zea mays contig19847, mRNA sequence
BBE2	n1585	Methoxylated flavonoid- di-O-hexoside	4.06498	7	97130763	101446292	GRMZM2G373527	97966105	97966575	hypothetical protein LOC100194036||Putative uncharacterized protein
BBE2	n1585	Methoxylated flavonoid- di-O-hexoside	4.06498	7	97130763	101446292	GRMZM2G405751	97688813	97735034	Unknown
BBE2	n1585	Methoxylated flavonoid- di-O-hexoside	4.06498	7	97130763	101446292	GRMZM2G405760	97744863	97747481	hypothetical protein LOC100276365||LOC100276365||LOC100276365 (gpm129), mRNA||Putative uncharacterized protein
BBE2	n1585	Methoxylated flavonoid- di-O-hexoside	6.35027	5	200542625	201045695	GRMZM2G415062	200912768	200917534	Unknown
BBE2	n1585	Methoxylated flavonoid- di-O-hexoside	4.06498	7	97130763	101446292	GRMZM2G425373	100034737	100035279	heat shock protein binding
BBE2	n1585	Methoxylated flavonoid- di-O-hexoside	4.06498	7	97130763	101446292	GRMZM2G434388	100886507	100889308	integral to membrane||response to antibiotic||tetracycline transport||tetracycline:hydrogen antiporter activity||transmembrane transport
BBE2	n1585	Methoxylated flavonoid- di-O-hexoside	4.06498	7	97130763	101446292	GRMZM2G436649	100267155	100284846	Unknown
BBE2	n1585	Methoxylated flavonoid- di-O-hexoside	6.35027	5	200542625	201045695	GRMZM2G449796	200682037	200682694	Unknown
BBE2	n1585	Methoxylated flavonoid- di-O-hexoside	4.06498	7	97130763	101446292	GRMZM2G457407	101129143	101132086	Unknown
BBE2	n1585	Methoxylated flavonoid- di-O-hexoside	4.06498	7	97130763	101446292	GRMZM2G486589	98789337	98789776	Unknown
BBE2	n1585	Methoxylated flavonoid- di-O-hexoside	3.58033	1	246510537	246616917	GRMZM2G487322	246555235	246555492	Hypothetical protein LOC100275993
BBE2	n1585	Methoxylated flavonoid- di-O-hexoside	4.06498	7	97130763	101446292	GRMZM2G515226	98982962	98983435	Unknown
BBE2	n1585	Methoxylated flavonoid- di-O-hexoside	4.06498	7	97130763	101446292	GRMZM2G560551	97346817	97346996	Unknown
BBE2	n1585	Methoxylated flavonoid- di-O-hexoside	3.58033	1	246510537	246616917	GRMZM5G820735	246606009	246606200	Putative uncharacterized protein
BBE2	n1585	Methoxylated flavonoid- di-O-hexoside	4.06498	7	97130763	101446292	GRMZM5G839920	97221661	97225779	hypothetical protein LOC100383856||hypothetical protein LOC100383856 (LOC100383856), mRNA||Putative uncharacterized protein||Transcribed locus, strongly similar to NP_001169957.1 hypothetical protein LOC100383856 [Zea mays]
BBE2	n0511	Apigenin C-hexosyl-C-pentoside	6.25204	5	172058818	172659486	GRMZM2G006791	172391880	172397063	heme binding||oxidation reduction||peroxidase activity||Putative uncharacterized protein||response to oxidative stress||thylakoid-bound ascorbate peroxidase APx8||thylakoid-bound ascorbate peroxidase APx8 (LOC100283135), mRNA
BBE2	n0511	Apigenin C-hexosyl-C-pentoside	6.25204	5	172058818	172659486	GRMZM2G031581	172618013	172620462	transferase activity, transferring glycosyl groups||TSA: Zea mays contig29359, mRNA sequence
BBE2	n0511	Apigenin C-hexosyl-C-pentoside	6.25204	5	172058818	172659486	GRMZM2G090213	172471318	172477448	binding||DNA binding||LOC100286301||LOC100286301 (cl190_1), mRNA||nucleosome||nucleosome assembly||nucleus||regulation of transcription, DNA-dependent||RNA polymerase II transcriptional coactivator KIWI||RNA polymerase II transcriptional coactivator KIWI (LOC100304040), mRNA||transcription coactivator activity
BBE2	n0511	Apigenin C-hexosyl-C-pentoside	6.25204	5	172058818	172659486	GRMZM2G114241	172096817	172098813	Unknown
BBE2	n0511	Apigenin C-hexosyl-C-pentoside	6.25204	5	172058818	172659486	GRMZM2G139031	172291156	172294857	base-excision repair||catalytic activity||damaged DNA binding||DNA binding||DNA repair||hypothetical protein LOC100273912||hypothetical protein LOC100273912 (LOC100273912), mRNA||nucleotide-excision repair||oxidized purine base lesion DNA N-glycosylase activity||Putative uncharacterized protein
BBE2	n0511	Apigenin C-hexosyl-C-pentoside	6.25204	5	172058818	172659486	GRMZM2G139035	172288527	172290863	hypothetical protein LOC100277858||hypothetical protein LOC100277858 (LOC100277858), mRNA||Putative uncharacterized protein||TSA: Zea mays contig20480, mRNA sequence
BBE2	n0511	Apigenin C-hexosyl-C-pentoside	6.25204	5	172058818	172659486	GRMZM2G165631	172090347	172095423	integral to membrane||membrane||transport||transporter activity
BBE2	n0511	Apigenin C-hexosyl-C-pentoside	6.25204	5	172058818	172659486	GRMZM2G352431	172565584	172579266	Clone 1538038 mRNA sequence||histone-lysine N-methyltransferase activity||hypothetical protein LOC100194077||hypothetical protein LOC100194077 (LOC100194077), mRNA||nucleus||Putative uncharacterized protein||TSA: Zea mays contig10299, mRNA sequence||zinc ion binding
BBE2	n0511	Apigenin C-hexosyl-C-pentoside	6.25204	5	172058818	172659486	GRMZM2G370741	172587858	172591020	chloride transport||membrane||transmembrane transport||voltage-gated chloride channel activity
BBE2	n0511	Apigenin C-hexosyl-C-pentoside	6.25204	5	172058818	172659486	GRMZM2G414955	172100118	172102397	Clone 1065936 mRNA sequence||Clone 348023 mRNA sequence||Transcribed locus
BBE2	n0511	Apigenin C-hexosyl-C-pentoside	6.25204	5	172058818	172659486	GRMZM2G702019	172545365	172546111	Unknown
BBE2	n1201	Apigenin C-pentosyl-C-pentoside	2.76368	6	109021999	110216929	AC186647.3_FG001	110030367	110030822	potassium ion transport||voltage-gated potassium channel activity||voltage-gated potassium channel complex
BBE2	n1201	Apigenin C-pentosyl-C-pentoside	2.72917	6	128651404	129712089	AC188710.4_FG006	129138400	129144473	ATP binding||ATPase activity||nucleic acid binding||Transcribed locus||zinc ion binding
BBE2	n1201	Apigenin C-pentosyl-C-pentoside	2.76368	6	109021999	110216929	AC205026.3_FG003	109167300	109172449	Unknown
BBE2	n1201	Apigenin C-pentosyl-C-pentoside	2.72917	6	128651404	129712089	AC205035.3_FG004	128775871	128779771	Unknown
BBE2	n1201	Apigenin C-pentosyl-C-pentoside	2.72917	6	128651404	129712089	GRMZM2G002656	128823409	128833681	apoptosis||ATP binding||defense response||oxidation reduction||oxidoreductase activity||pentose-phosphate shunt||phosphogluconate dehydrogenase (decarboxylating) activity||protein binding||TSA: Zea mays contig37082, mRNA sequence||TSA: Zea mays contig38035, mRNA sequence||TSA: Zea mays contig53742, mRNA sequence||zinc ion binding
BBE2	n1201	Apigenin C-pentosyl-C-pentoside	2.76368	6	109021999	110216929	GRMZM2G004276	109054216	109061089	heat shock protein binding||lipid metabolic process||metabolic process||protein folding||unfolded protein binding
BBE2	n1201	Apigenin C-pentosyl-C-pentoside	2.76368	6	109021999	110216929	GRMZM2G004334	109071793	109074924	nucleus||regulation of transcription, DNA-dependent||sequence-specific DNA binding||transcription factor activity||transcription regulator activity
BBE2	n1201	Apigenin C-pentosyl-C-pentoside	4.60598	5	172058818	172659486	GRMZM2G006791	172391880	172397063	heme binding||oxidation reduction||peroxidase activity||Putative uncharacterized protein||response to oxidative stress||thylakoid-bound ascorbate peroxidase APx8||thylakoid-bound ascorbate peroxidase APx8 (LOC100283135), mRNA
BBE2	n1201	Apigenin C-pentosyl-C-pentoside	2.76368	6	109021999	110216929	GRMZM2G008456	109592211	109594652	chromatin||DNA binding||DNA-binding protein||DNA-binding protein (LOC100286130), mRNA||nucleosome||nucleosome assembly||nucleus||Putative uncharacterized protein||regulation of transcription, DNA-dependent
BBE2	n1201	Apigenin C-pentosyl-C-pentoside	2.76368	6	109021999	110216929	GRMZM2G008558	109600152	109614768	Unknown
BBE2	n1201	Apigenin C-pentosyl-C-pentoside	2.72917	6	128651404	129712089	GRMZM2G008642	129222395	129225144	homoiothermy||hypothetical protein LOC100278303||hypothetical protein LOC100278303 (LOC100278303), mRNA||ice binding||membrane||Putative uncharacterized protein||response to freezing
BBE2	n1201	Apigenin C-pentosyl-C-pentoside	2.72865	9	16494297	16738436	GRMZM2G014076	16717314	16722369	cell redox homeostasis||nutrient reservoir activity||product:protein disulfide isomerase||Protein disulfide isomerase||protein disulfide isomerase5||protein disulfide isomerase5 (pdi5), mRNA
BBE2	n1201	Apigenin C-pentosyl-C-pentoside	2.72865	9	16494297	16738436	GRMZM2G016930	16491882	16497920	hydrolase activity||Hypothetical protein LOC100216757||hypothetical protein LOC100216757 (LOC100216757), mRNA||Serine/threonine-protein phosphatase (EC 3.1.3.16)
BBE2	n1201	Apigenin C-pentosyl-C-pentoside	2.76368	6	109021999	110216929	GRMZM2G025491	109385420	109387134	aspartic-type endopeptidase activity||dicarboxylic acid transport||hypothetical protein LOC100384018||hypothetical protein LOC100384018 (LOC100384018), mRNA||membrane||proteolysis||Putative uncharacterized protein||sodium:dicarboxylate symporter activity
BBE2	n1201	Apigenin C-pentosyl-C-pentoside	2.76368	6	109021999	110216929	GRMZM2G027070	110024780	110026340	Unknown
BBE2	n1201	Apigenin C-pentosyl-C-pentoside	2.76368	6	109021999	110216929	GRMZM2G027115	110007142	110015875	catalytic activity||haloacid dehalogenase-like hydrolase domain-containing protein 1A||haloacid dehalogenase-like hydrolase domain-containing protein 1A (LOC100280513), mRNA||hydrolase activity||metabolic process||riboflavin biosynthetic process||riboflavin kinase activity
BBE2	n1201	Apigenin C-pentosyl-C-pentoside	4.60598	5	172058818	172659486	GRMZM2G031581	172618013	172620462	transferase activity, transferring glycosyl groups||TSA: Zea mays contig29359, mRNA sequence
BBE2	n1201	Apigenin C-pentosyl-C-pentoside	2.76368	6	109021999	110216929	GRMZM2G048120	109310102	109310642	Unknown
BBE2	n1201	Apigenin C-pentosyl-C-pentoside	2.76368	6	109021999	110216929	GRMZM2G048161	109306175	109307197	aspartic-type endopeptidase activity||proteolysis
BBE2	n1201	Apigenin C-pentosyl-C-pentoside	2.76368	6	109021999	110216929	GRMZM2G048194	109292609	109296377	cell wall macromolecule catabolic process||erwinia induced protein 1||erwinia induced protein 1 (LOC100283804), mRNA||Putative uncharacterized protein
BBE2	n1201	Apigenin C-pentosyl-C-pentoside	2.72865	9	16494297	16738436	GRMZM2G075463	16694350	16694803	Transcribed locus
BBE2	n1201	Apigenin C-pentosyl-C-pentoside	2.72865	9	16494297	16738436	GRMZM2G075488	16678350	16682612	aminopeptidase activity||Clone 15307 mRNA sequence||hypothetical protein LOC100279880||hypothetical protein LOC100279880 (LOC100279880), mRNA||proteolysis||Putative uncharacterized protein
BBE2	n1201	Apigenin C-pentosyl-C-pentoside	2.72865	9	16494297	16738436	GRMZM2G075582	16654134	16675731	hypothetical protein LOC100217275||hypothetical protein LOC100217275 (LOC100217275), mRNA||hypothetical protein LOC100273964||LOC100273964||LOC100273964 (cl5002_1), mRNA||Putative uncharacterized protein||TSA: Zea mays contig28723, mRNA sequence||TSA: Zea mays contig30743, mRNA sequence||TSA: Zea mays contig32305, mRNA sequence||zinc ion binding
BBE2	n1201	Apigenin C-pentosyl-C-pentoside	2.76368	6	109021999	110216929	GRMZM2G084264	109899548	109900749	DNA binding||hypothetical protein LOC100280370||hypothetical protein LOC100280370 (LOC100280370), mRNA||Putative uncharacterized protein||regulation of transcription, DNA-dependent||Transcribed locus||transcription factor activity
BBE2	n1201	Apigenin C-pentosyl-C-pentoside	4.60598	5	172058818	172659486	GRMZM2G090213	172471318	172477448	binding||DNA binding||LOC100286301||LOC100286301 (cl190_1), mRNA||nucleosome||nucleosome assembly||nucleus||regulation of transcription, DNA-dependent||RNA polymerase II transcriptional coactivator KIWI||RNA polymerase II transcriptional coactivator KIWI (LOC100304040), mRNA||transcription coactivator activity
BBE2	n1201	Apigenin C-pentosyl-C-pentoside	2.76368	6	109021999	110216929	GRMZM2G108537	109536175	109538505	membrane||nodulin protein||nodulin protein (LOC100282610), mRNA||pathogenesis||phosphatase activity||TSA: Zea mays contig23289, mRNA sequence||TSA: Zea mays contig64029, mRNA sequence
BBE2	n1201	Apigenin C-pentosyl-C-pentoside	4.60598	5	172058818	172659486	GRMZM2G114241	172096817	172098813	Unknown
BBE2	n1201	Apigenin C-pentosyl-C-pentoside	2.72917	6	128651404	129712089	GRMZM2G121997	129125819	129126488	Unknown
BBE2	n1201	Apigenin C-pentosyl-C-pentoside	2.72917	6	128651404	129712089	GRMZM2G131609	129513762	129517796	ATP binding||defense response||protein amino acid phosphorylation||protein binding||protein kinase activity||protein serine/threonine kinase activity||Transcribed locus, strongly similar to XP_002439359.1 hypothetical protein SORBIDRAFT_09g005100 [Sorghum bicolor]
BBE2	n1201	Apigenin C-pentosyl-C-pentoside	2.72917	6	128651404	129712089	GRMZM2G131650	129494142	129496565	Carboxyl-terminal proteinase||Hypothetical protein LOC100194165||hypothetical protein LOC100194165 (LOC100194165), mRNA||Putative uncharacterized protein
BBE2	n1201	Apigenin C-pentosyl-C-pentoside	2.72917	6	128651404	129712089	GRMZM2G131749	129471385	129474934	protein binding||Transcribed locus, strongly similar to XP_002439362.1 hypothetical protein SORBIDRAFT_09g005150 [Sorghum bicolor]||TSA: Zea mays contig39718, mRNA sequence
BBE2	n1201	Apigenin C-pentosyl-C-pentoside	2.72917	6	128651404	129712089	GRMZM2G131784	129460898	129462851	Unknown
BBE2	n1201	Apigenin C-pentosyl-C-pentoside	2.76368	6	109021999	110216929	GRMZM2G134325	109272684	109273531	ATP synthesis coupled electron transport||oxidation reduction||oxidoreductase activity, acting on NADH or NADPH||Transcribed locus, strongly similar to NP_039446.1 NADH dehydrogenase subunit 4L [Oryza sativa Japonica Group]
BBE2	n1201	Apigenin C-pentosyl-C-pentoside	2.76368	6	109021999	110216929	GRMZM2G134389	109281527	109286136	dephosphorylation||phosphatase activity||protein tyrosine phosphatase activity||Putative uncharacterized protein||tyrosine specific protein phosphatase family protein||tyrosine specific protein phosphatase family protein (LOC100285379), mRNA
BBE2	n1201	Apigenin C-pentosyl-C-pentoside	2.76368	6	109021999	110216929	GRMZM2G135970	109879472	109881654	aminoacylase activity||aminoacylase-1||aminoacylase-1 (LOC100283955), mRNA||cellular amino acid metabolic process||cytoplasm||hydrolase activity||metabolic process||metallopeptidase activity||proteolysis||Putative uncharacterized protein
BBE2	n1201	Apigenin C-pentosyl-C-pentoside	2.76368	6	109021999	110216929	GRMZM2G136058	109829372	109834694	hypothetical protein LOC100273431||hypothetical protein LOC100273431 (LOC100273431), mRNA||integral to membrane||Putative uncharacterized proteinTransmembrane emp24 domain-containing protein 10 ;||transport
BBE2	n1201	Apigenin C-pentosyl-C-pentoside	2.72917	6	128651404	129712089	GRMZM2G137820	128663003	128669739	TSA: Zea mays contig20679, mRNA sequence
BBE2	n1201	Apigenin C-pentosyl-C-pentoside	2.72917	6	128651404	129712089	GRMZM2G138585	128734833	128736287	hypothetical protein LOC100273663||hypothetical protein LOC100273663 (LOC100273663), mRNA||Putative uncharacterized protein
BBE2	n1201	Apigenin C-pentosyl-C-pentoside	4.60598	5	172058818	172659486	GRMZM2G139031	172291156	172294857	base-excision repair||catalytic activity||damaged DNA binding||DNA binding||DNA repair||hypothetical protein LOC100273912||hypothetical protein LOC100273912 (LOC100273912), mRNA||nucleotide-excision repair||oxidized purine base lesion DNA N-glycosylase activity||Putative uncharacterized protein
BBE2	n1201	Apigenin C-pentosyl-C-pentoside	4.60598	5	172058818	172659486	GRMZM2G139035	172288527	172290863	hypothetical protein LOC100277858||hypothetical protein LOC100277858 (LOC100277858), mRNA||Putative uncharacterized protein||TSA: Zea mays contig20480, mRNA sequence
BBE2	n1201	Apigenin C-pentosyl-C-pentoside	2.72917	6	128651404	129712089	GRMZM2G141776	129670272	129674945	metalloendopeptidase activity||O-sialoglycoprotein endopeptidase||O-sialoglycoprotein endopeptidase (LOC100273984), mRNA||proteolysis||Putative uncharacterized protein
BBE2	n1201	Apigenin C-pentosyl-C-pentoside	2.72917	6	128651404	129712089	GRMZM2G141810	129661095	129664632	Alliin lyase||carbon-sulfur lyase activity||hypothetical protein LOC100193435||hypothetical protein LOC100193435 (LOC100193435), mRNA||Putative uncharacterized protein
BBE2	n1201	Apigenin C-pentosyl-C-pentoside	2.76368	6	109021999	110216929	GRMZM2G142816	109956145	109957217	protein binding||zinc ion binding
BBE2	n1201	Apigenin C-pentosyl-C-pentoside	2.72917	6	128651404	129712089	GRMZM2G145589	129031310	129036927	hypothetical protein LOC100191892||hypothetical protein LOC100191892 (LOC100191892), mRNA||identical protein binding||negative regulation of catalytic activity||proteolysis||Putative uncharacterized protein||serine-type endopeptidase activity
BBE2	n1201	Apigenin C-pentosyl-C-pentoside	2.72917	6	128651404	129712089	GRMZM2G147078	129069365	129069746	Unknown
BBE2	n1201	Apigenin C-pentosyl-C-pentoside	2.72917	6	128651404	129712089	GRMZM2G147845	128790118	128791163	actin cytoskeleton||cell adhesion||Putative uncharacterized protein||structural molecule activity
BBE2	n1201	Apigenin C-pentosyl-C-pentoside	2.72917	6	128651404	129712089	GRMZM2G147869	128797273	128798879	TSA: Zea mays contig26972, mRNA sequence||TSA: Zea mays contig49500, mRNA sequence
BBE2	n1201	Apigenin C-pentosyl-C-pentoside	2.72865	9	16494297	16738436	GRMZM2G160447	16736904	16739189	cysteine-type endopeptidase activity||cysteine-type peptidase activity||proteolysis||thiol protease SEN102||thiol protease SEN102 (LOC100280695), mRNA
BBE2	n1201	Apigenin C-pentosyl-C-pentoside	2.72865	9	16494297	16738436	GRMZM2G160463	16727715	16731614	Unknown
BBE2	n1201	Apigenin C-pentosyl-C-pentoside	2.72865	9	16494297	16738436	GRMZM2G160496	16725140	16727538	integral to membrane||transmembrane transport
BBE2	n1201	Apigenin C-pentosyl-C-pentoside	4.60598	5	172058818	172659486	GRMZM2G165631	172090347	172095423	integral to membrane||membrane||transport||transporter activity
BBE2	n1201	Apigenin C-pentosyl-C-pentoside	2.76368	6	109021999	110216929	GRMZM2G171488	109092418	109100899	intracellular||positive regulation of RNA elongation from RNA polymerase II promoter||ribosome||structural constituent of ribosome||transcription elongation regulator activity||translation
BBE2	n1201	Apigenin C-pentosyl-C-pentoside	2.72917	6	128651404	129712089	GRMZM2G307567	129239160	129247458	actin binding||actin cytoskeleton||actin cytoskeleton organization||protein ubiquitination||ubiquitin ligase complex||ubiquitin-protein ligase activity
BBE2	n1201	Apigenin C-pentosyl-C-pentoside	2.72917	6	128651404	129712089	GRMZM2G308440	129437377	129437697	Unknown
BBE2	n1201	Apigenin C-pentosyl-C-pentoside	2.76368	6	109021999	110216929	GRMZM2G330024	109391739	109405369	hypothetical protein LOC100279001||hypothetical protein LOC100279001 (LOC100279001), mRNA||protein binding||TSA: Zea mays contig05849, mRNA sequence||TSA: Zea mays contig57643, mRNA sequence||zinc ion binding
BBE2	n1201	Apigenin C-pentosyl-C-pentoside	4.60598	5	172058818	172659486	GRMZM2G352431	172565584	172579266	Clone 1538038 mRNA sequence||histone-lysine N-methyltransferase activity||hypothetical protein LOC100194077||hypothetical protein LOC100194077 (LOC100194077), mRNA||nucleus||Putative uncharacterized protein||TSA: Zea mays contig10299, mRNA sequence||zinc ion binding
BBE2	n1201	Apigenin C-pentosyl-C-pentoside	4.60598	5	172058818	172659486	GRMZM2G370741	172587858	172591020	chloride transport||membrane||transmembrane transport||voltage-gated chloride channel activity
BBE2	n1201	Apigenin C-pentosyl-C-pentoside	2.76368	6	109021999	110216929	GRMZM2G391951	110107044	110107626	Unknown
BBE2	n1201	Apigenin C-pentosyl-C-pentoside	2.72917	6	128651404	129712089	GRMZM2G403007	129702914	129703989	LOC100281901||LOC100281901 (pco127262), mRNA||Nonspecific lipid-transfer protein||Nonspecific lipid-transfer proteinPutative uncharacterized protein ;
BBE2	n1201	Apigenin C-pentosyl-C-pentoside	4.60598	5	172058818	172659486	GRMZM2G414955	172100118	172102397	Clone 1065936 mRNA sequence||Clone 348023 mRNA sequence||Transcribed locus
BBE2	n1201	Apigenin C-pentosyl-C-pentoside	2.76368	6	109021999	110216929	GRMZM2G437113	109269653	109271354	Clone 1509422 mRNA sequence
BBE2	n1201	Apigenin C-pentosyl-C-pentoside	2.72917	6	128651404	129712089	GRMZM2G438378	128722047	128725873	calcium ion binding||catalytic activity||membrane||metabolic process||phosphatidylcholine metabolic process||phospholipase D activity
BBE2	n1201	Apigenin C-pentosyl-C-pentoside	2.72917	6	128651404	129712089	GRMZM2G447791	129070873	129071673	Unknown
BBE2	n1201	Apigenin C-pentosyl-C-pentoside	2.72917	6	128651404	129712089	GRMZM2G447795	129086004	129087221	carbohydrate metabolic process||hydrolase activity, hydrolyzing O-glycosyl compounds||xylanase inhibitor protein 1||xylanase inhibitor protein 1 (LOC100285296), mRNA
BBE2	n1201	Apigenin C-pentosyl-C-pentoside	2.76368	6	109021999	110216929	GRMZM2G480978	109083233	109087135	Unknown
BBE2	n1201	Apigenin C-pentosyl-C-pentoside	2.72917	6	128651404	129712089	GRMZM2G517884	128755540	128759348	ATP binding||protein amino acid phosphorylation||protein kinase activity||protein serine/threonine kinase activity
BBE2	n1201	Apigenin C-pentosyl-C-pentoside	2.72865	9	16494297	16738436	GRMZM2G529313	16682539	16693927	proteolysis||serine-type endopeptidase activity
BBE2	n1201	Apigenin C-pentosyl-C-pentoside	2.72917	6	128651404	129712089	GRMZM2G538544	129271205	129272390	Unknown
BBE2	n1201	Apigenin C-pentosyl-C-pentoside	2.76368	6	109021999	110216929	GRMZM2G701066	109071182	109071573	Transcribed locus
BBE2	n1201	Apigenin C-pentosyl-C-pentoside	2.76368	6	109021999	110216929	GRMZM2G701068	109355500	109355842	Unknown
BBE2	n1201	Apigenin C-pentosyl-C-pentoside	2.72917	6	128651404	129712089	GRMZM2G701109	129542921	129543499	Unknown
BBE2	n1201	Apigenin C-pentosyl-C-pentoside	2.72917	6	128651404	129712089	GRMZM2G701112	129683827	129684250	Clone 1290051 mRNA sequence
BBE2	n1201	Apigenin C-pentosyl-C-pentoside	4.60598	5	172058818	172659486	GRMZM2G702019	172545365	172546111	Unknown
BBE2	n1201	Apigenin C-pentosyl-C-pentoside	2.72917	6	128651404	129712089	GRMZM5G886688	129361208	129365442	NADH-ubiquinone oxidoreductase 10.5 kDa subunit||NADH-ubiquinone oxidoreductase 10.5 kDa subunit (LOC100283792), mRNA||Putative uncharacterized protein
BBE2	n1268	Apigenin C-pentosyl-O-coumaroylhexoside	3.65997	9	151657134	151678572	GRMZM2G126817	151672368	151673873	DNA binding||regulation of transcription
BBE2	n1268	Apigenin C-pentosyl-O-coumaroylhexoside	3.65997	9	151657134	151678572	GRMZM2G126821	151669372	151671810	hypothetical protein LOC100273082||hypothetical protein LOC100273082 (LOC100273082), mRNA||intracellular||Putative uncharacterized protein||ribosome||small ribosomal subunit||structural constituent of ribosome||translation
BBE2	n1268	Apigenin C-pentosyl-O-coumaroylhexoside	3.65997	9	151657134	151678572	GRMZM2G127050	151662153	151666909	ATP binding||ATP binding protein||ATP binding protein (LOC100284972), mRNA||hypothetical protein LOC100192644||hypothetical protein LOC100192644 (LOC100192644), mRNA||protein amino acid phosphorylation||protein kinase activity||protein serine/threonine kinase activity||Putative uncharacterized protein||Transcribed locus||TSA: Zea mays contig55561, mRNA sequence
BBE2	n1555	Apigenin di-C-hexoside	10.9462	1	50329616	51711959	AC208571.4_FG001	50700350	50712129	catalytic activity
BBE2	n1555	Apigenin di-C-hexoside	4.22287	5	171015255	172058818	GRMZM2G000269	171653652	171655011	Unknown
BBE2	n1555	Apigenin di-C-hexoside	4.22287	5	171015255	172058818	GRMZM2G000278	171688070	171693270	ATP binding||hypothetical LOC542190||hypothetical LOC542190 (LOC542190), mRNA||hypothetical protein LOC542190||product:putative salt-inducible protein kinase||protein amino acid phosphorylation||protein kinase activity||protein serine/threonine kinase activity||Putative salt-inducible protein kinase||Putative uncharacterized protein
BBE2	n1555	Apigenin di-C-hexoside	4.22287	5	171015255	172058818	GRMZM2G007201	171890317	171892679	hypothetical protein LOC100276974||LOC100276974||LOC100276974 (cl6208_1), mRNA||Putative uncharacterized protein
BBE2	n1555	Apigenin di-C-hexoside	4.22287	5	171015255	172058818	GRMZM2G007385	171878652	171881421	cell redox homeostasis||PDIL5-3 - Zea mays protein disulfide isomerase||PDIL5-3 - Zea mays protein disulfide isomerase (LOC100282296), mRNA||PDIL5-3 - Zea mays protein disulfide isomerase.||PDIL5-3-Zea mays protein disulfide isomerase||TSA: Zea mays contig07813, mRNA sequence||TSA: Zea mays contig09790, mRNA sequence||TSA: Zea mays contig24149, mRNA sequence
BBE2	n1555	Apigenin di-C-hexoside	10.9462	1	50329616	51711959	GRMZM2G008490	50678627	50682435	Transcribed locus, moderately similar to XP_002467967.1 hypothetical protein SORBIDRAFT_01g037260 [Sorghum bicolor]||TSA: Zea mays contig24299, mRNA sequence
BBE2	n1555	Apigenin di-C-hexoside	10.9462	1	50329616	51711959	GRMZM2G018941	51013925	51015964	mitochondrial inner membrane||NADH-ubiquinone oxidoreductase 13 kDa-B subunit||NADH-ubiquinone oxidoreductase 13 kDa-B subunit (LOC100285005), mRNA||oxidoreductase activity, acting on NADH or NADPH||Putative uncharacterized protein||respiratory electron transport chain
BBE2	n1555	Apigenin di-C-hexoside	10.9462	1	50329616	51711959	GRMZM2G030794	51170076	51171018	Full-length cDNA clone ZM_BFc0072B17
BBE2	n1555	Apigenin di-C-hexoside	4.22287	5	171015255	172058818	GRMZM2G040964	171199129	171202922	ATP binding||hypothetical protein LOC100273626||hypothetical protein LOC100273626 (LOC100273626), mRNA||protein amino acid phosphorylation||protein kinase activity||protein serine/threonine kinase activity||Putative uncharacterized protein||Transcribed locus, strongly similar to NP_001141514.1 hypothetical protein LOC100273626 [Zea mays]||type I hypersensitivity
BBE2	n1555	Apigenin di-C-hexoside	4.22287	5	171015255	172058818	GRMZM2G041141	171175912	171177575	binding||intracellular||protein ubiquitination||ribosome||structural constituent of ribosome||Transcribed locus, strongly similar to XP_002453962.1 hypothetical protein SORBIDRAFT_04g022280 [Sorghum bicolor]||translation||ubiquitin ligase complex||ubiquitin-protein ligase||ubiquitin-protein ligase (LOC100281673), mRNA||ubiquitin-protein ligase activity
BBE2	n1555	Apigenin di-C-hexoside	4.22287	5	171015255	172058818	GRMZM2G041167	171163789	171166461	catalytic activity||membrane
BBE2	n1555	Apigenin di-C-hexoside	4.22287	5	171015255	172058818	GRMZM2G043193	171518354	171521219	ammonium transmembrane transporter activity||Clone 452928 mRNA sequence||hypothetical protein LOC100304410||hypothetical protein LOC100304410 (LOC100304410), mRNA||membrane||protein secretion||Putative uncharacterized protein||transmembrane transport||transport
BBE2	n1555	Apigenin di-C-hexoside	4.22287	5	171015255	172058818	GRMZM2G043250	171521950	171524350	zinc ion binding
BBE2	n1555	Apigenin di-C-hexoside	4.22287	5	171015255	172058818	GRMZM2G057841	171119248	171119873	response to stress||TSA: Zea mays contig49547, mRNA sequence||TSA: Zea mays contig65020, mRNA sequence
BBE2	n1555	Apigenin di-C-hexoside	10.9462	1	50329616	51711959	GRMZM2G070849	51397954	51400225	DNA binding||hypothetical protein LOC100274036||hypothetical protein LOC100274036 (LOC100274036), mRNA||ligand-dependent nuclear receptor activity||nucleus||Putative uncharacterized protein||R2R3MYB-domain protein||R2R3MYB-domain protein Fragment||regulation of transcription, DNA-dependent
BBE2	n1555	Apigenin di-C-hexoside	4.22287	5	171015255	172058818	GRMZM2G078509	171548689	171551018	hypothetical protein LOC100276803||hypothetical protein LOC100276803 (LOC100276803), mRNA||Putative uncharacterized protein
BBE2	n1555	Apigenin di-C-hexoside	10.9462	1	50329616	51711959	GRMZM2G084783	51291271	51292601	iron ion binding||iron-sulfur cluster assembly||iron-sulfur cluster binding||LOC100286236||LOC100286236 (AY110393), mRNA||NFU3||Putative uncharacterized protein
BBE2	n1555	Apigenin di-C-hexoside	10.9462	1	50329616	51711959	GRMZM2G084821	51293368	51295043	Clone 356303 hypothetical protein||Clone 362557 hypothetical protein||Hypothetical protein LOC100384123||hypothetical protein LOC100384123 (LOC100384123), mRNA||LOC100278759||Putative uncharacterized protein
BBE2	n1555	Apigenin di-C-hexoside	10.9462	1	50329616	51711959	GRMZM2G084940	51318993	51329214	catalytic activity||Clone 225528 mRNA sequence||Clone 645115 mRNA sequence||TSA: Zea mays contig13464, mRNA sequence||TSA: Zea mays contig37777, mRNA sequence
BBE2	n1555	Apigenin di-C-hexoside	4.22287	5	171015255	172058818	GRMZM2G088543	171049312	171051242	Transcribed locus
BBE2	n1555	Apigenin di-C-hexoside	4.22287	5	171015255	172058818	GRMZM2G088585	171027934	171028785	Unknown
BBE2	n1555	Apigenin di-C-hexoside	10.9462	1	50329616	51711959	GRMZM2G089720	50420161	50421666	Unknown
BBE2	n1555	Apigenin di-C-hexoside	4.22287	5	171015255	172058818	GRMZM2G113439	171963385	171967846	hypothetical protein LOC100381939||hypothetical protein LOC100381939 (LOC100381939), mRNA||Putative uncharacterized protein
BBE2	n1555	Apigenin di-C-hexoside	4.22287	5	171015255	172058818	GRMZM2G118737	171276249	171280304	catalytic activity||hypothetical protein LOC100382511||hypothetical protein LOC100382511 (LOC100382511), mRNA||Putative uncharacterized protein||Transcribed locus, strongly similar to XP_002453965.1 hypothetical protein SORBIDRAFT_04g022350 [Sorghum bicolor]
BBE2	n1555	Apigenin di-C-hexoside	4.22287	5	171015255	172058818	GRMZM2G118825	171274044	171275371	Clone 337407 tetratricopeptide repeat protein 15||hypothetical protein LOC100194254||hypothetical protein LOC100194254 (LOC100194254), mRNA||Putative uncharacterized protein||Tetratricopeptide repeat protein 15
BBE2	n1555	Apigenin di-C-hexoside	4.22287	5	171015255	172058818	GRMZM2G119133	171706222	171713809	DNA binding||TSA: Zea mays contig03827, mRNA sequence||TSA: Zea mays contig38660, mRNA sequence||TSA: Zea mays contig45976, mRNA sequence
BBE2	n1555	Apigenin di-C-hexoside	10.9462	1	50329616	51711959	GRMZM2G135968	50328667	50340181	Transcribed locus, moderately similar to XP_002273166.1 PREDICTED: hypothetical protein [Vitis vinifera]||TSA: Zea mays contig41152, mRNA sequence||TSA: Zea mays contig64349, mRNA sequence
BBE2	n1555	Apigenin di-C-hexoside	4.22287	5	171015255	172058818	GRMZM2G144283	171595550	171597879	hypothetical protein LOC100303810||hypothetical protein LOC100303810 (LOC100303810), mRNA||Putative uncharacterized protein||Transcribed locus
BBE2	n1555	Apigenin di-C-hexoside	10.9462	1	50329616	51711959	GRMZM2G165919	51534145	51536353	galactinol synthase 1||Galactinol synthase 1 (EC 2.4.1.123)||galactinol synthase 1 (LOC606403), mRNA||Galactinol synthase 3Putative uncharacterized protein ;||product:galactinol synthase 1||transferase activity, transferring glycosyl groups
BBE2	n1555	Apigenin di-C-hexoside	10.9462	1	50329616	51711959	GRMZM2G317160	51016688	51022814	DNA binding||hypothetical protein LOC100384463||hypothetical protein LOC100384463 (LOC100384463), mRNA||Putative uncharacterized protein||regulation of transcription, DNA-dependent||transcription factor activity
BBE2	n1555	Apigenin di-C-hexoside	10.9462	1	50329616	51711959	GRMZM2G329040	50628408	50653355	catalytic activity||hydrolase activity||hypothetical protein LOC100280294||hypothetical protein LOC100280294 (LOC100280294), mRNA||metabolic process||Putative uncharacterized protein
BBE2	n1555	Apigenin di-C-hexoside	4.22287	5	171015255	172058818	GRMZM2G361511	171357985	171359585	Unknown
BBE2	n1555	Apigenin di-C-hexoside	4.22287	5	171015255	172058818	GRMZM2G361513	171361255	171362201	Unknown
BBE2	n1555	Apigenin di-C-hexoside	10.9462	1	50329616	51711959	GRMZM2G385931	51285616	51289996	ATP binding||helicase activity||hypothetical protein LOC100191798||LOC100191798||LOC100191798 (pco124238), mRNA||nucleic acid binding||nucleoside-triphosphatase activity||nucleotide binding||Putative uncharacterized protein
BBE2	n1555	Apigenin di-C-hexoside	4.22287	5	171015255	172058818	GRMZM2G389175	171054835	171057108	Unknown
BBE2	n1555	Apigenin di-C-hexoside	4.22287	5	171015255	172058818	GRMZM2G438622	171362541	171368914	3'-5'-exoribonuclease activity||hypothetical protein LOC100384304||hypothetical protein LOC100384304 (LOC100384304), mRNA||Putative uncharacterized protein||RNA binding||RNA processing
BBE2	n1555	Apigenin di-C-hexoside	4.22287	5	171015255	172058818	GRMZM2G453301	171917471	171918103	DNA binding||ligand-dependent nuclear receptor activity||nucleus||regulation of transcription, DNA-dependent
BBE2	n1555	Apigenin di-C-hexoside	10.9462	1	50329616	51711959	GRMZM2G550861	51010321	51011073	actin cytoskeleton||cell adhesion||nucleus||regulation of transcription||structural molecule activity||transcription regulator activity
BBE2	n1555	Apigenin di-C-hexoside	4.22287	5	171015255	172058818	GRMZM2G554914	171273045	171273523	Clone 996050 mRNA sequence||Hypothetical protein LOC100382064
BBE2	n1555	Apigenin di-C-hexoside	10.9462	1	50329616	51711959	GRMZM2G703565	50661958	50669948	nucleic acid binding||zinc ion binding
BBE2	n1555	Apigenin di-C-hexoside	4.22287	5	171015255	172058818	GRMZM5G814945	171267257	171271268	Unknown
BBE2	n1555	Apigenin di-C-hexoside	10.9462	1	50329616	51711959	GRMZM5G833991	51294187	51294944	hypothetical protein LOC100384123||Putative uncharacterized protein
BBE2	n1555	Apigenin di-C-hexoside	10.9462	1	50329616	51711959	GRMZM5G835810	51042936	51049357	LOC100285931||LOC100285931 (umc2741), mRNA||nucleotidyltransferase activity||nucleus||polynucleotide adenylyltransferase activity||PolyPutative uncharacterized protein ;||Putative uncharacterized protein||RNA 3'-end processing||RNA binding||RNA polyadenylation||transcription
BBE2	n1555	Apigenin di-C-hexoside	4.22287	5	171015255	172058818	GRMZM5G839969	171959655	171960518	nucleus||regulation of transcription, DNA-dependent||sequence-specific DNA binding||transcription factor activity
BBE2	n1555	Apigenin di-C-hexoside	4.22287	5	171015255	172058818	GRMZM5G843192	172023958	172028243	ATP binding||ATPase activity||ATPase activity, coupled to transmembrane movement of substances||integral to membrane||nucleoside-triphosphatase activity||nucleotide binding||transmembrane transport||transport
BBE2	n1555	Apigenin di-C-hexoside	10.9462	1	50329616	51711959	GRMZM5G851485	50864166	50865478	homoiothermy||hypothetical protein LOC100274900||ice binding||LOC100274900||LOC100274900 (IDP875), mRNA||nucleus||Putative uncharacterized protein||regulation of transcription||response to freezing||transcription regulator activity
BBE2	n1555	Apigenin di-C-hexoside	4.22287	5	171015255	172058818	GRMZM5G870278	172032055	172036765	Hypothetical protein LOC100216778
BBE2	n1555	Apigenin di-C-hexoside	10.9462	1	50329616	51711959	GRMZM5G878582	50438180	50439466	Full-length cDNA clone ZM_BFb0367L22||Putative uncharacterized protein
BBE2	n1555	Apigenin di-C-hexoside	4.22287	5	171015255	172058818	GRMZM5G885700	172015303	172019572	hypothetical protein LOC100193305||hypothetical protein LOC100193305 (LOC100193305), mRNA||intracellular||Putative uncharacterized protein||Transcription repressor TRM protein||zinc ion binding
BBE2	n1555	Apigenin di-C-hexoside	10.9462	1	50329616	51711959	GRMZM5G895991	51157163	51161617	catalytic activity||homoiothermy||hypothetical protein LOC100217081||hypothetical protein LOC100217081 (LOC100217081), mRNA||ice binding||IMP biosynthetic process||N6-(1,2-dicarboxyethyl)AMP AMP-lyase (fumarate-forming) activity||purine ribonucleotide biosynthetic process||Putative uncharacterized protein||response to freezing
BBE2	n1555	Apigenin di-C-hexoside	4.22287	5	171015255	172058818	GRMZM5G899167	171272340	171272528	Putative uncharacterized protein
BBE2	n1090	Apigenin-C-pentoside	3.67266	6	106010985	106280175	GRMZM2G041746	106251283	106253155	DNA binding||NAC domain-containing protein 76Putative uncharacterized protein ;||Putative uncharacterized protein nac5 Fragment||regulation of transcription
BBE2	n1090	Apigenin-C-pentoside	3.67266	6	106010985	106280175	GRMZM2G070378	106095389	106156944	hypothetical protein LOC100275959||hypothetical protein LOC100275959 (LOC100275959), mRNA||Putative uncharacterized protein||Transcribed locus
BBE2	n1090	Apigenin-C-pentoside	3.67266	6	106010985	106280175	GRMZM2G071638	106176163	106181370	uncharacterized BCR, COG1963 family protein||uncharacterized BCR, COG1963 family protein (LOC100284172), mRNA
BBE2	n1090	Apigenin-C-pentoside	3.67266	6	106010985	106280175	GRMZM2G123820	106047284	106048952	Unknown
BBE2	n1090	Apigenin-C-pentoside	3.67266	6	106010985	106280175	GRMZM2G148460	106066972	106069744	hydrolase activity, acting on ester bonds||hypothetical protein LOC100193666||hypothetical protein LOC100193666 (LOC100193666), mRNA||lipid metabolic process||Putative uncharacterized protein
BBE2	n1090	Apigenin-C-pentoside	3.67266	6	106010985	106280175	GRMZM2G447566	106063649	106064256	homoiothermy||ice binding||protein binding||response to freezing||zinc ion binding
BBE2	n1270	C-pentosyl-apigenin O-caffeoylhexoside	3.96247	6	118728740	122334832	AC187885.3_FG002	119945171	119945642	Unknown
BBE2	n1270	C-pentosyl-apigenin O-caffeoylhexoside	3.96247	6	118728740	122334832	AC194824.2_FG003	120529782	120532175	nucleic acid binding||zinc ion binding
BBE2	n1270	C-pentosyl-apigenin O-caffeoylhexoside	3.96247	6	118728740	122334832	AC194824.2_FG005	120509134	120510415	dopamine receptor activity||G-protein coupled receptor protein signaling pathway||integral to membrane
BBE2	n1270	C-pentosyl-apigenin O-caffeoylhexoside	3.96247	6	118728740	122334832	AC203101.3_FG002	122113693	122114729	Unknown
BBE2	n1270	C-pentosyl-apigenin O-caffeoylhexoside	3.96247	6	118728740	122334832	AC205395.3_FG003	121702509	121703568	Unknown
BBE2	n1270	C-pentosyl-apigenin O-caffeoylhexoside	3.96247	6	118728740	122334832	AC209629.2_FG003	118752439	118752933	metal ion binding||porphobilinogen synthase activity||tetrapyrrole biosynthetic process
BBE2	n1270	C-pentosyl-apigenin O-caffeoylhexoside	3.96247	6	118728740	122334832	AC210154.3_FG003	121171354	121172598	Unknown
BBE2	n1270	C-pentosyl-apigenin O-caffeoylhexoside	3.96247	6	118728740	122334832	AC214765.3_FG001	119515401	119515724	Unknown
BBE2	n1270	C-pentosyl-apigenin O-caffeoylhexoside	3.14403	8	19392777	20043024	AC218957.3_FG003	19822845	19824282	Unknown
BBE2	n1270	C-pentosyl-apigenin O-caffeoylhexoside	3.96247	6	118728740	122334832	AC231604.1_FG001	121330789	121331642	Unknown
BBE2	n1270	C-pentosyl-apigenin O-caffeoylhexoside	3.96247	6	118728740	122334832	GRMZM2G005195	120501883	120508450	membrane||Transcribed locus, moderately similar to NP_001057439.1 Os06g0297800 [Oryza sativa Japonica Group]||Transcribed locus, strongly similar to XP_002436905.1 hypothetical protein SORBIDRAFT_10g010850 [Sorghum bicolor]||transmembrane transport||transport||transporter activity||TSA: Zea mays contig28009, mRNA sequence
BBE2	n1270	C-pentosyl-apigenin O-caffeoylhexoside	3.96247	6	118728740	122334832	GRMZM2G012992	120277169	120281942	hypothetical protein LOC100277522||hypothetical protein LOC100277522 (LOC100277522), mRNA||Putative uncharacterized protein
BBE2	n1270	C-pentosyl-apigenin O-caffeoylhexoside	3.96247	6	118728740	122334832	GRMZM2G015432	121718383	121723319	Hypothetical protein LOC100191158||intracellular||ribosome||structural constituent of ribosome||translation||TSA: Zea mays contig03059, mRNA sequence
BBE2	n1270	C-pentosyl-apigenin O-caffeoylhexoside	3.96247	6	118728740	122334832	GRMZM2G018369	120811024	120812979	LOC100273846||Putative uncharacterized protein||TSA: Zea mays contig11751, mRNA sequence
BBE2	n1270	C-pentosyl-apigenin O-caffeoylhexoside	3.96247	6	118728740	122334832	GRMZM2G018446	120797152	120798031	Unknown
BBE2	n1270	C-pentosyl-apigenin O-caffeoylhexoside	3.96247	6	118728740	122334832	GRMZM2G018823	119162488	119165785	hypothetical protein LOC100191355||hypothetical protein LOC100191355 (LOC100191355), mRNA||Putative uncharacterized proteinTMV-MP30 binding protein 2C ;
BBE2	n1270	C-pentosyl-apigenin O-caffeoylhexoside	3.96247	6	118728740	122334832	GRMZM2G028731	122247029	122249726	actin cytoskeleton||ATP binding||cell adhesion||DNA binding||ligand-dependent nuclear receptor activity||nucleus||protein amino acid phosphorylation||protein kinase activity||protein serine/threonine kinase activity||regulation of transcription, DNA-dependent||structural constituent of cell wall||structural molecule activity
BBE2	n1270	C-pentosyl-apigenin O-caffeoylhexoside	3.96247	6	118728740	122334832	GRMZM2G036564	120132638	120136791	hypothetical protein LOC100381858||hypothetical protein LOC100381858 (LOC100381858), mRNA||Putative uncharacterized protein
BBE2	n1270	C-pentosyl-apigenin O-caffeoylhexoside	3.96247	6	118728740	122334832	GRMZM2G046576	121120366	121128937	7S RNA binding||negative regulation of translational elongation||protein binding||signal recognition particle||signal recognition particle 9 kDa protein||signal recognition particle 9 kDa protein (LOC100285791), mRNA||Signal recognition particle 9 kDa protein (SRP9)||signal recognition particle subunit 9||signal recognition particle subunit 9 (SRP9), mRNA||SRP-dependent cotranslational protein ta…
BBE2	n1270	C-pentosyl-apigenin O-caffeoylhexoside	3.14403	8	19392777	20043024	GRMZM2G070487	19509731	19517039	TSA: Zea mays contig02867, mRNA sequence||TSA: Zea mays contig04392, mRNA sequence
BBE2	n1270	C-pentosyl-apigenin O-caffeoylhexoside	3.96247	6	118728740	122334832	GRMZM2G075710	119564203	119565086	dicarboxylic acid transport||embryogenesis transmembrane protein||embryogenesis transmembrane protein (LOC100284656), mRNA||membrane||sodium:dicarboxylate symporter activity
BBE2	n1270	C-pentosyl-apigenin O-caffeoylhexoside	3.14403	8	19392777	20043024	GRMZM2G083350	19851097	19853367	Full-length cDNA clone ZM_BFc0097G19||regulation of transcription||sequence-specific DNA binding||transcription factor activity
BBE2	n1270	C-pentosyl-apigenin O-caffeoylhexoside	3.96247	6	118728740	122334832	GRMZM2G089562	121209732	121214365	chromatin||DNA binding||DNA-binding protein||LOC100282121||LOC100282121 (si606058e04), mRNA||nucleus||Putative uncharacterized protein||regulation of transcription, DNA-dependent
BBE2	n1270	C-pentosyl-apigenin O-caffeoylhexoside	3.14403	8	19392777	20043024	GRMZM2G095255	19972646	19977268	Unknown
BBE2	n1270	C-pentosyl-apigenin O-caffeoylhexoside	3.14403	8	19392777	20043024	GRMZM2G095265	19971161	19972424	cysteine-type endopeptidase activity||cysteine-type peptidase activity||proteolysis
BBE2	n1270	C-pentosyl-apigenin O-caffeoylhexoside	3.14403	8	19392777	20043024	GRMZM2G095280	19966938	19969214	hypothetical protein LOC100274322||hypothetical protein LOC100274322 (LOC100274322), mRNA||metabolic process||Putative uncharacterized protein||transferase activity, transferring hexosyl groups
BBE2	n1270	C-pentosyl-apigenin O-caffeoylhexoside	3.96247	6	118728740	122334832	GRMZM2G095404	118788607	118790352	heme binding||hypothetical protein LOC100191217||LOC100191217||LOC100191217 (TIDP3136), mRNA||oxidation reduction||peroxidase activity||Putative uncharacterized protein||response to oxidative stress
BBE2	n1270	C-pentosyl-apigenin O-caffeoylhexoside	3.96247	6	118728740	122334832	GRMZM2G095895	119200177	119200897	DNA binding||homoiothermy||hypothetical protein LOC100278819||hypothetical protein LOC100278819 (LOC100278819), mRNA||ice binding||ligand-dependent nuclear receptor activity||nucleus||Putative uncharacterized protein||regulation of transcription, DNA-dependent||response to freezing
BBE2	n1270	C-pentosyl-apigenin O-caffeoylhexoside	3.96247	6	118728740	122334832	GRMZM2G097770	120602173	120602598	Unknown
BBE2	n1270	C-pentosyl-apigenin O-caffeoylhexoside	3.96247	6	118728740	122334832	GRMZM2G100018	121390345	121391179	18kD delta zeinDelta zein storage proteinProlaminPutative uncharacterized protein ;;;||Clone 1279781 mRNA sequence||Delta zein storage protein||delta zein structural18||delta zein structural18 (dzs18), mRNA||modified zein precursor||modified zein precursor (LOC732798), mRNA||Modified zeinZein Precursor ;||product:18kD delta zein||product:DZS18||product:High Sulfur Zein; mature protein||product:mo…
BBE2	n1270	C-pentosyl-apigenin O-caffeoylhexoside	3.96247	6	118728740	122334832	GRMZM2G101702	121333787	121334812	Unknown
BBE2	n1270	C-pentosyl-apigenin O-caffeoylhexoside	3.96247	6	118728740	122334832	GRMZM2G101874	120878064	120884267	microtubule-associated protein MAP65-1a||microtubule-associated protein MAP65-1a (LOC100285406), mRNA||Microtubule-associated protein MAP65-1aPutative uncharacterized protein ;
BBE2	n1270	C-pentosyl-apigenin O-caffeoylhexoside	3.96247	6	118728740	122334832	GRMZM2G104109	120912973	120914397	heme binding||oxidation reduction||peroxidase 1||peroxidase 1 (LOC100280551), mRNA||peroxidase activity||Putative uncharacterized protein||response to oxidative stress
BBE2	n1270	C-pentosyl-apigenin O-caffeoylhexoside	3.96247	6	118728740	122334832	GRMZM2G104511	119119193	119123783	hypothetical protein LOC100304383||hypothetical protein LOC100304383 (LOC100304383), mRNA||Putative uncharacterized protein
BBE2	n1270	C-pentosyl-apigenin O-caffeoylhexoside	3.96247	6	118728740	122334832	GRMZM2G105598	120997028	121001071	hypothetical protein LOC100276474||LOC100276474||LOC100276474 (umc2756), mRNA||Putative uncharacterized protein
BBE2	n1270	C-pentosyl-apigenin O-caffeoylhexoside	3.96247	6	118728740	122334832	GRMZM2G107116	120640325	120663429	binding||hypothetical protein LOC100383447||hypothetical protein LOC100383447 (LOC100383447), mRNA||Transcribed locus, moderately similar to NP_001057456.1 Os06g0301300 [Oryza sativa Japonica Group]
BBE2	n1270	C-pentosyl-apigenin O-caffeoylhexoside	3.96247	6	118728740	122334832	GRMZM2G110168	120607748	120609208	Unknown
BBE2	n1270	C-pentosyl-apigenin O-caffeoylhexoside	3.96247	6	118728740	122334832	GRMZM2G114801	120054604	120057326	hypothetical protein LOC100194230||hypothetical protein LOC100194230 (LOC100194230), mRNA||Putative uncharacterized protein||Transcribed locus
BBE2	n1270	C-pentosyl-apigenin O-caffeoylhexoside	3.96247	6	118728740	122334832	GRMZM2G117057	121537212	121538751	product:ZCN11||ZCN11||ZCN11 protein||ZCN11 protein (ZCN11), mRNA
BBE2	n1270	C-pentosyl-apigenin O-caffeoylhexoside	3.96247	6	118728740	122334832	GRMZM2G122198	122034205	122036558	catalytic activity||hypothetical protein LOC100274239||hypothetical protein LOC100274239 (LOC100274239), mRNA||metabolic process||N-(5'-phosphoribosyl)anthranilate isomerase (EC 5.3.1.24)||phosphoribosylanthranilate isomerase activity||tryptophan metabolic process
BBE2	n1270	C-pentosyl-apigenin O-caffeoylhexoside	3.96247	6	118728740	122334832	GRMZM2G125054	121497362	121506386	Transcribed locus, moderately similar to XP_002438346.1 hypothetical protein SORBIDRAFT_10g013060 [Sorghum bicolor]||TSA: Zea mays contig15845, mRNA sequence
BBE2	n1270	C-pentosyl-apigenin O-caffeoylhexoside	3.96247	6	118728740	122334832	GRMZM2G136750	121384078	121384852	Hypothetical protein LOC100275652||Putative uncharacterized protein||TSA: Zea mays contig35836, mRNA sequence||TSA: Zea mays contig37596, mRNA sequence
BBE2	n1270	C-pentosyl-apigenin O-caffeoylhexoside	3.96247	6	118728740	122334832	GRMZM2G136800	121370867	121376705	homoiothermy||hypothetical protein LOC100275601||ice binding||LOC100275601||LOC100275601 (pco078885), mRNA||Putative uncharacterized protein||response to freezing
BBE2	n1270	C-pentosyl-apigenin O-caffeoylhexoside	2.95539	1	175641235	175768937	GRMZM2G141955	175637947	175644181	Axial regulator YABBY2||Hypothetical protein LOC100272921||hypothetical protein LOC100272921 (LOC100272921), mRNA||Putative uncharacterized protein||TSA: Zea mays contig65186, mRNA sequence
BBE2	n1270	C-pentosyl-apigenin O-caffeoylhexoside	3.96247	6	118728740	122334832	GRMZM2G142363	121926033	121929439	Hypothetical protein LOC100276154||hypothetical protein LOC100276154 (LOC100276154), mRNA||Putative uncharacterized protein||Transcribed locus, moderately similar to NP_001143481.1 hypothetical protein LOC100276154 [Zea mays]
BBE2	n1270	C-pentosyl-apigenin O-caffeoylhexoside	3.96247	6	118728740	122334832	GRMZM2G142409	121943417	121946294	endoplasmic reticulum||hypothetical protein LOC100191184||hypothetical protein LOC100191184 (LOC100191184), mRNA||Putative uncharacterized protein||Reticulon||Transcribed locus, strongly similar to NP_001130091.1 hypothetical protein LOC100191184 [Zea mays]
BBE2	n1270	C-pentosyl-apigenin O-caffeoylhexoside	3.96247	6	118728740	122334832	GRMZM2G143525	121757218	121777499	exonuclease activity||Histone mRNA exonuclease 1||hypothetical protein LOC100193112||intracellular||LOC100193112||LOC100193112 (cl10665_1), mRNA||nucleic acid binding||Putative uncharacterized protein
BBE2	n1270	C-pentosyl-apigenin O-caffeoylhexoside	3.96247	6	118728740	122334832	GRMZM2G148624	119641904	119642938	copper ion binding||electron carrier activity
BBE2	n1270	C-pentosyl-apigenin O-caffeoylhexoside	3.96247	6	118728740	122334832	GRMZM2G149700	121252308	121252991	hypothetical protein LOC100278307||hypothetical protein LOC100278307 (LOC100278307), mRNA||Putative uncharacterized protein||TSA: Zea mays contig31189, mRNA sequence||TSA: Zea mays contig44860, mRNA sequence
BBE2	n1270	C-pentosyl-apigenin O-caffeoylhexoside	3.96247	6	118728740	122334832	GRMZM2G159953	119395032	119397840	ATP binding||binding||Hypothetical protein LOC100277491||protein amino acid phosphorylation||protein kinase activity||protein serine/threonine kinase activity||Putative uncharacterized protein||Transcribed locus, weakly similar to XP_002436886.1 hypothetical protein SORBIDRAFT_10g010530 [Sorghum bicolor]
BBE2	n1270	C-pentosyl-apigenin O-caffeoylhexoside	3.96247	6	118728740	122334832	GRMZM2G162755	119876153	119878032	anthocyanidin 3-O-glucosyltransferase||anthocyanidin 3-O-glucosyltransferase (LOC100281608), mRNA||Anthocyanidin 3-O-glucosyltransferasePutative uncharacterized protein ;||metabolic process||transferase activity, transferring hexosyl groups
BBE2	n1270	C-pentosyl-apigenin O-caffeoylhexoside	3.96247	6	118728740	122334832	GRMZM2G162783	119862763	119864524	hypothetical protein LOC100194125||hypothetical protein LOC100194125 (LOC100194125), mRNA||metabolic process||Putative uncharacterized protein||transferase activity, transferring hexosyl groups
BBE2	n1270	C-pentosyl-apigenin O-caffeoylhexoside	3.96247	6	118728740	122334832	GRMZM2G162788	119855348	119858902	hypothetical protein LOC100383180||hypothetical protein LOC100383180 (LOC100383180), mRNA||LOC541680||LOC541680 (gpm436), mRNA||Nitrate-induced NOI protein||product:nitrate-induced NOI protein||TSA: Zea mays contig18363, mRNA sequence
BBE2	n1270	C-pentosyl-apigenin O-caffeoylhexoside	3.96247	6	118728740	122334832	GRMZM2G164665	121022185	121024287	Unknown
BBE2	n1270	C-pentosyl-apigenin O-caffeoylhexoside	3.96247	6	118728740	122334832	GRMZM2G164669	121028015	121031174	protein binding||TSA: Zea mays contig13283, mRNA sequence||TSA: Zea mays contig47622, mRNA sequence||TSA: Zea mays contig47838, mRNA sequence
BBE2	n1270	C-pentosyl-apigenin O-caffeoylhexoside	3.14403	8	19392777	20043024	GRMZM2G167554	19677313	19681496	ATP binding||hypothetical protein LOC100193886||hypothetical protein LOC100193886 (LOC100193886), mRNA||protein amino acid phosphorylation||protein serine/threonine kinase activity||Putative uncharacterized protein
BBE2	n1270	C-pentosyl-apigenin O-caffeoylhexoside	3.96247	6	118728740	122334832	GRMZM2G172787	118861689	118869405	chromosome||DNA binding||DNA metabolic process||DNA topoisomerase activity||DNA topoisomerase type I activity||DNA topological change||nucleic acid binding
BBE2	n1270	C-pentosyl-apigenin O-caffeoylhexoside	3.96247	6	118728740	122334832	GRMZM2G174129	120847595	120849186	aspartic-type endopeptidase activity||proteolysis
BBE2	n1270	C-pentosyl-apigenin O-caffeoylhexoside	3.96247	6	118728740	122334832	GRMZM2G174170	120851002	120857801	dephosphorylation||IBR5Putative uncharacterized protein ;||LOC100285227||LOC100285227 (umc21), mRNA||phosphatase activity||protein amino acid dephosphorylation||protein tyrosine phosphatase activity||protein tyrosine/serine/threonine phosphatase activity||TSA: Zea mays contig55299, mRNA sequence
BBE2	n1270	C-pentosyl-apigenin O-caffeoylhexoside	3.14403	8	19392777	20043024	GRMZM2G179720	19559935	19564113	Unknown
BBE2	n1270	C-pentosyl-apigenin O-caffeoylhexoside	3.14403	8	19392777	20043024	GRMZM2G180650	19804376	19805053	DNA binding||homoiothermy||ice binding||intracellular||ligand-dependent nuclear receptor activity||nucleus||regulation of transcription, DNA-dependent||response to freezing||ribosome||structural constituent of ribosome||translation
BBE2	n1270	C-pentosyl-apigenin O-caffeoylhexoside	3.96247	6	118728740	122334832	GRMZM2G312081	120807907	120808158	homoiothermy||ice binding||response to freezing
BBE2	n1270	C-pentosyl-apigenin O-caffeoylhexoside	3.96247	6	118728740	122334832	GRMZM2G313761	120273185	120276340	Unknown
BBE2	n1270	C-pentosyl-apigenin O-caffeoylhexoside	3.96247	6	118728740	122334832	GRMZM2G313816	120276482	120277041	Hypothetical protein LOC100275837||Putative uncharacterized protein
BBE2	n1270	C-pentosyl-apigenin O-caffeoylhexoside	3.96247	6	118728740	122334832	GRMZM2G313953	120296459	120302635	Unknown
BBE2	n1270	C-pentosyl-apigenin O-caffeoylhexoside	3.96247	6	118728740	122334832	GRMZM2G324221	120384693	120389824	TSA: Zea mays contig49725, mRNA sequence
BBE2	n1270	C-pentosyl-apigenin O-caffeoylhexoside	3.96247	6	118728740	122334832	GRMZM2G324462	122254915	122264527	ATP binding||ATP biosynthetic process||ATPase activity, coupled to transmembrane movement of ions, phosphorylative mechanism||hydrolase activity, acting on acid anhydrides, catalyzing transmembrane movement of substances||integral to membrane||magnesium ion binding||membrane||phospholipid transport||phospholipid-translocating ATPase activity||Transcribed locus, strongly similar to XP_002438372.1 …
BBE2	n1270	C-pentosyl-apigenin O-caffeoylhexoside	3.96247	6	118728740	122334832	GRMZM2G333923	120177871	120178765	Unknown
BBE2	n1270	C-pentosyl-apigenin O-caffeoylhexoside	3.96247	6	118728740	122334832	GRMZM2G337768	120450834	120453120	ATP binding||binding||hypothetical protein LOC100382142||hypothetical protein LOC100382142 (LOC100382142), mRNA||protein amino acid phosphorylation||protein kinase activity||protein serine/threonine kinase activity||Putative uncharacterized protein
BBE2	n1270	C-pentosyl-apigenin O-caffeoylhexoside	3.96247	6	118728740	122334832	GRMZM2G341027	121684982	121698109	LOC100272404||Putative uncharacterized protein
BBE2	n1270	C-pentosyl-apigenin O-caffeoylhexoside	3.96247	6	118728740	122334832	GRMZM2G342539	122116128	122116863	fiber protein Fb34||fiber protein Fb34 (LOC100282386), mRNA||Fiber protein Fb34Putative uncharacterized protein ;
BBE2	n1270	C-pentosyl-apigenin O-caffeoylhexoside	3.96247	6	118728740	122334832	GRMZM2G342588	122095341	122102827	hypothetical protein LOC100381595||hypothetical protein LOC100381595 (LOC100381595), mRNA||Putative uncharacterized protein
BBE2	n1270	C-pentosyl-apigenin O-caffeoylhexoside	3.96247	6	118728740	122334832	GRMZM2G353729	120737485	120740188	Unknown
BBE2	n1270	C-pentosyl-apigenin O-caffeoylhexoside	3.96247	6	118728740	122334832	GRMZM2G368678	119676436	119695343	binding
BBE2	n1270	C-pentosyl-apigenin O-caffeoylhexoside	3.96247	6	118728740	122334832	GRMZM2G383404	120018887	120020772	anthocyanidin 3-O-glucosyltransferase||anthocyanidin 3-O-glucosyltransferase (LOC100282556), mRNA||metabolic process||Transcribed locus, moderately similar to NP_001148936.1 anthocyanidin 3-O-glucosyltransferase [Zea mays]||transferase activity, transferring hexosyl groups
BBE2	n1270	C-pentosyl-apigenin O-caffeoylhexoside	3.96247	6	118728740	122334832	GRMZM2G390223	121176766	121181228	Unknown
BBE2	n1270	C-pentosyl-apigenin O-caffeoylhexoside	3.96247	6	118728740	122334832	GRMZM2G396632	118827592	118828188	protein dimerization activity||regulation of transcription, DNA-dependent||sequence-specific DNA binding||transcription factor activity
BBE2	n1270	C-pentosyl-apigenin O-caffeoylhexoside	3.96247	6	118728740	122334832	GRMZM2G397889	120591482	120593694	ATP binding||binding||protein amino acid phosphorylation||protein kinase activity||protein serine/threonine kinase activity
BBE2	n1270	C-pentosyl-apigenin O-caffeoylhexoside	3.96247	6	118728740	122334832	GRMZM2G405498	120916323	120918370	aspartic-type endopeptidase activity||proteolysis
BBE2	n1270	C-pentosyl-apigenin O-caffeoylhexoside	3.14403	8	19392777	20043024	GRMZM2G412234	19550661	19556710	TSA: Zea mays contig20087, mRNA sequence||TSA: Zea mays contig28395, mRNA sequence
BBE2	n1270	C-pentosyl-apigenin O-caffeoylhexoside	3.96247	6	118728740	122334832	GRMZM2G416509	121564065	121569343	Unknown
BBE2	n1270	C-pentosyl-apigenin O-caffeoylhexoside	3.96247	6	118728740	122334832	GRMZM2G420883	121076930	121077741	Hypothetical protein LOC100303857||Hypothetical protein LOC100381301||LOC100274794||Putative uncharacterized protein
BBE2	n1270	C-pentosyl-apigenin O-caffeoylhexoside	3.96247	6	118728740	122334832	GRMZM2G427805	120364306	120372258	Clone 389910 mRNA sequence||homoiothermy||hypothetical protein LOC100192892||hypothetical protein LOC100192892 (LOC100192892), mRNA||hypothetical protein LOC100382729||hypothetical protein LOC100382729 (LOC100382729), mRNA||ice binding||Putative uncharacterized protein||response to freezing
BBE2	n1270	C-pentosyl-apigenin O-caffeoylhexoside	3.96247	6	118728740	122334832	GRMZM2G443881	118852656	118861518	chromosome||Clone 315884 mRNA sequence||DNA binding||DNA topoisomerase activity||DNA topoisomerase type I activity||DNA topological change||Hypothetical protein LOC100275996||hypothetical protein LOC100275996 (LOC100275996), mRNA||Transcribed locus||TSA: Zea mays contig05361, mRNA sequence
BBE2	n1270	C-pentosyl-apigenin O-caffeoylhexoside	3.96247	6	118728740	122334832	GRMZM2G443888	118852656	118853674	hypothetical protein LOC100275996||hypothetical protein LOC100275996 (LOC100275996), mRNA||Putative uncharacterized protein||TSA: Zea mays contig05361, mRNA sequence
BBE2	n1270	C-pentosyl-apigenin O-caffeoylhexoside	3.96247	6	118728740	122334832	GRMZM2G457789	120681405	120682769	Unknown
BBE2	n1270	C-pentosyl-apigenin O-caffeoylhexoside	3.14403	8	19392777	20043024	GRMZM2G470857	19427805	19428755	nucleus||regulation of transcription, DNA-dependent||sequence-specific DNA binding||transcription factor activity
BBE2	n1270	C-pentosyl-apigenin O-caffeoylhexoside	3.14403	8	19392777	20043024	GRMZM2G479930	19570090	19583843	Transcribed locus
BBE2	n1270	C-pentosyl-apigenin O-caffeoylhexoside	3.96247	6	118728740	122334832	GRMZM2G505131	121342872	121343095	Unknown
BBE2	n1270	C-pentosyl-apigenin O-caffeoylhexoside	3.14403	8	19392777	20043024	GRMZM2G516301	19834281	19835285	Putative uncharacterized protein||regulation of transcription||sequence-specific DNA binding||transcription factor activity
BBE2	n1270	C-pentosyl-apigenin O-caffeoylhexoside	3.96247	6	118728740	122334832	GRMZM2G554653	121070613	121076652	Unknown
BBE2	n1270	C-pentosyl-apigenin O-caffeoylhexoside	3.96247	6	118728740	122334832	GRMZM2G701092	119973587	119974098	Unknown
BBE2	n1270	C-pentosyl-apigenin O-caffeoylhexoside	3.96247	6	118728740	122334832	GRMZM5G803221	122086927	122087097	Unknown
BBE2	n1270	C-pentosyl-apigenin O-caffeoylhexoside	3.96247	6	118728740	122334832	GRMZM5G841142	121308710	121312198	cytoplasm||FAD binding||homoiothermy||ice binding||oxidation reduction||oxidoreductase activity||removal of superoxide radicals||response to freezing||Thioredoxin reductase (EC 1.8.1.9)||thioredoxin reductase 2||thioredoxin reductase 2 (LOC100284045), mRNA||thioredoxin-disulfide reductase activity
BBE2	n1270	C-pentosyl-apigenin O-caffeoylhexoside	3.14403	8	19392777	20043024	GRMZM5G849284	19567576	19568766	hypothetical protein LOC100382236||hypothetical protein LOC100382236 (LOC100382236), mRNA||Putative uncharacterized protein
BBE2	n1270	C-pentosyl-apigenin O-caffeoylhexoside	3.96247	6	118728740	122334832	GRMZM5G852028	118929156	118934114	Unknown
BBE2	n1270	C-pentosyl-apigenin O-caffeoylhexoside	3.96247	6	118728740	122334832	GRMZM5G858880	120964941	120970506	protein binding
BBE2	n1370	Chrysoeriol	3.56385	5	70653118	76247293	AC185130.2_FG004	76093449	76098413	membrane||metalloendopeptidase activity||proteolysis
BBE2	n1370	Chrysoeriol	3.56385	5	70653118	76247293	AC185130.2_FG005	76074654	76077533	Unknown
BBE2	n1370	Chrysoeriol	7.51031	8	91184566	95274499	AC187551.3_FG002	94438246	94440159	Unknown
BBE2	n1370	Chrysoeriol	3.56385	5	70653118	76247293	AC189771.3_FG001	73295006	73295440	hypothetical protein LOC100276692||LOC100276692||LOC100276692 (cl2102_3), mRNA||Putative uncharacterized protein
BBE2	n1370	Chrysoeriol	3.56385	5	70653118	76247293	AC192244.3_FG001	76210306	76210828	endopeptidase activity||proteasome core complex, alpha-subunit complex||proteasome subunit alpha type 1||proteasome subunit alpha type 1 (LOC100282706), mRNA||ubiquitin-dependent protein catabolic process
BBE2	n1370	Chrysoeriol	3.56385	5	70653118	76247293	AC192244.3_FG007	76217269	76220513	bifunctional coenzyme A synthase||bifunctional coenzyme A synthase (LOC100280931), mRNA||biosynthetic process||catalytic activity||nucleotidyltransferase activity
BBE2	n1370	Chrysoeriol	3.9779	7	161825077	161993770	AC192356.3_FG003	161939954	161944649	Unknown
BBE2	n1370	Chrysoeriol	7.51031	8	91184566	95274499	AC194047.3_FG006	92024966	92026477	Unknown
BBE2	n1370	Chrysoeriol	7.51031	8	91184566	95274499	AC195989.3_FG004	94612455	94612904	Unknown
BBE2	n1370	Chrysoeriol	3.56385	5	70653118	76247293	AC196025.3_FG001	71090220	71091816	Unknown
BBE2	n1370	Chrysoeriol	3.56385	5	70653118	76247293	AC196025.3_FG002	71094630	71095311	Unknown
BBE2	n1370	Chrysoeriol	3.56385	5	70653118	76247293	AC196025.3_FG008	71066901	71067305	Unknown
BBE2	n1370	Chrysoeriol	3.56385	5	70653118	76247293	AC196025.3_FG009	71064305	71065383	Unknown
BBE2	n1370	Chrysoeriol	3.56385	5	70653118	76247293	AC196025.3_FG010	71060761	71061341	Unknown
BBE2	n1370	Chrysoeriol	3.56385	5	70653118	76247293	AC196025.3_FG011	71043333	71054168	ATP binding||kinase activity||metabolic process
BBE2	n1370	Chrysoeriol	3.56385	5	70653118	76247293	AC196025.3_FG012	71034799	71035212	Unknown
BBE2	n1370	Chrysoeriol	3.56385	5	70653118	76247293	AC196025.3_FG013	71032751	71033828	Unknown
BBE2	n1370	Chrysoeriol	3.56385	5	70653118	76247293	AC196025.3_FG015	71015096	71017589	Unknown
BBE2	n1370	Chrysoeriol	3.56385	5	70653118	76247293	AC207231.3_FG001	71569698	71572113	Unknown
BBE2	n1370	Chrysoeriol	3.56385	5	70653118	76247293	AC209177.3_FG001	75956269	75956640	Unknown
BBE2	n1370	Chrysoeriol	3.56385	5	70653118	76247293	AC217823.3_FG002	70663117	70666725	Unknown
BBE2	n1370	Chrysoeriol	3.56385	5	70653118	76247293	AC231183.1_FG002	71755562	71759883	Unknown
BBE2	n1370	Chrysoeriol	7.51031	8	91184566	95274499	GRMZM2G006661	95012946	95017548	Hypothetical protein LOC100193475||hypothetical protein LOC100280374||LOC100280374||LOC100280374 (gpm913a), mRNA||Putative uncharacterized protein
BBE2	n1370	Chrysoeriol	7.51031	8	91184566	95274499	GRMZM2G006745	95020014	95023360	DNA binding||DRE-binding protein 1aPutative uncharacterized protein ;||DRE-binding protein 1c||ERF/AP2 domain containing transcription factor||ERF/AP2 domain containing transcription factor (DREB2A), mRNA||product:ERF/AP2 domain containing transcription factor||Putative uncharacterized protein||regulation of transcription, DNA-dependent||transcription factor activity
BBE2	n1370	Chrysoeriol	7.51031	8	91184566	95274499	GRMZM2G008430	93482542	93484051	ribosome||structural constituent of ribosome||translation
BBE2	n1370	Chrysoeriol	7.51031	8	91184566	95274499	GRMZM2G008474	94117462	94118515	Unknown
BBE2	n1370	Chrysoeriol	3.56385	5	70653118	76247293	GRMZM2G009065	73983829	73985226	hypothetical protein LOC100272308||hypothetical protein LOC100272308 (LOC100272308), mRNA||Putative uncharacterized protein||TSA: Zea mays contig40689, mRNA sequence||TSA: Zea mays contig52186, mRNA sequence
BBE2	n1370	Chrysoeriol	3.56385	5	70653118	76247293	GRMZM2G009365	74506781	74511993	TSA: Zea mays contig17078, mRNA sequence
BBE2	n1370	Chrysoeriol	3.56385	5	70653118	76247293	GRMZM2G009489	74545688	74546329	Unknown
BBE2	n1370	Chrysoeriol	3.56385	5	70653118	76247293	GRMZM2G009546	75293187	75312788	Unknown
BBE2	n1370	Chrysoeriol	3.9779	7	161825077	161993770	GRMZM2G010702	161958265	161959052	hypothetical protein LOC100382154||hypothetical protein LOC100382154 (LOC100382154), mRNA||Putative uncharacterized protein
BBE2	n1370	Chrysoeriol	3.56385	5	70653118	76247293	GRMZM2G013524	72220262	72222141	DNA binding||nucleosome||nucleosome assembly
BBE2	n1370	Chrysoeriol	3.56385	5	70653118	76247293	GRMZM2G013538	72216850	72218639	carbohydrate metabolic process||catalytic activity||hydrolase activity, hydrolyzing O-glycosyl compounds
BBE2	n1370	Chrysoeriol	3.56385	5	70653118	76247293	GRMZM2G016168	74665478	74669538	hypothetical protein LOC100381864||hypothetical protein LOC100381864 (LOC100381864), mRNA||Putative uncharacterized protein||TSA: Zea mays contig16358, mRNA sequence
BBE2	n1370	Chrysoeriol	3.56385	5	70653118	76247293	GRMZM2G017229	74642485	74645616	Unknown
BBE2	n1370	Chrysoeriol	3.56385	5	70653118	76247293	GRMZM2G017249	74640062	74641850	TSA: Zea mays contig24080, mRNA sequence||TSA: Zea mays contig36762, mRNA sequence||TSA: Zea mays contig42364, mRNA sequence||TSA: Zea mays contig44738, mRNA sequence||TSA: Zea mays contig52514, mRNA sequence
BBE2	n1370	Chrysoeriol	3.56385	5	70653118	76247293	GRMZM2G019121	75935116	75939320	aminoacyl-tRNA ligase activity||aspartate-tRNA ligase activity||aspartyl-tRNA aminoacylation||aspartyl-tRNA synthetase||aspartyl-tRNA synthetase (LOC100283444), mRNA||ATP binding||Clone Contig518.F mRNA sequence||cytoplasm||lysine-tRNA ligase activity||lysyl-tRNA aminoacylation||nucleic acid binding||nucleotide binding||Putative uncharacterized protein||translation||tRNA aminoacylation for protei…
BBE2	n1370	Chrysoeriol	7.51031	8	91184566	95274499	GRMZM2G022768	92078181	92082751	galactosyltransferase activity||hypothetical protein LOC100192460||hypothetical protein LOC100192460 (LOC100192460), mRNA||membrane||protein amino acid glycosylation||Putative uncharacterized protein||Transferase, transferring glycosyl groups
BBE2	n1370	Chrysoeriol	7.51031	8	91184566	95274499	GRMZM2G023755	94435596	94438119	LOC100280854||LOC100280854 (pco117356b), mRNA||PIT1||zinc ion binding
BBE2	n1370	Chrysoeriol	3.56385	5	70653118	76247293	GRMZM2G029065	73035580	73041267	alpha1-adrenergic receptor activity||G-protein coupled receptor protein signaling pathway||hypothetical protein LOC100192880||hypothetical protein LOC100192880 (LOC100192880), mRNA||integral to membrane||Putative uncharacterized protein||TSA: Zea mays contig46525, mRNA sequence
BBE2	n1370	Chrysoeriol	3.56385	5	70653118	76247293	GRMZM2G029087	73043899	73046213	Bax inhibitor 1||Hypothetical protein LOC100272936||hypothetical protein LOC100272936 (LOC100272936), mRNA||Putative uncharacterized protein
BBE2	n1370	Chrysoeriol	3.56385	5	70653118	76247293	GRMZM2G029879	73046934	73048779	Clone 344233 mRNA sequence||hypothetical protein LOC100280111||hypothetical protein LOC100280111 (LOC100280111), mRNA||Nuc-1 negative regulatory protein preg||Putative uncharacterized protein||TSA: Zea mays contig33509, mRNA sequence
BBE2	n1370	Chrysoeriol	3.56385	5	70653118	76247293	GRMZM2G030013	73050063	73055695	hypothetical protein LOC100192689||hypothetical protein LOC100192689 (LOC100192689), mRNA||Putative uncharacterized protein||RNA binding
BBE2	n1370	Chrysoeriol	3.56385	5	70653118	76247293	GRMZM2G032267	74159957	74165759	ATP binding||DNA helicase activity||hypothetical protein LOC100272912||LOC100272912||LOC100272912 (cl5641_1), mRNA||nucleoside-triphosphatase activity||nucleotide binding||Putative uncharacterized protein
BBE2	n1370	Chrysoeriol	7.51031	8	91184566	95274499	GRMZM2G034229	91421518	91423273	calcium ion binding||calcium-dependent phospholipid binding
BBE2	n1370	Chrysoeriol	7.51031	8	91184566	95274499	GRMZM2G034508	92699803	92701034	hypothetical protein LOC100276905||hypothetical protein LOC100276905 (LOC100276905), mRNA||Putative uncharacterized protein
BBE2	n1370	Chrysoeriol	3.56385	5	70653118	76247293	GRMZM2G035826	71023356	71032420	Unknown
BBE2	n1370	Chrysoeriol	7.51031	8	91184566	95274499	GRMZM2G038780	94697108	94698110	integral to membrane||plant integral membrane protein TIGR01569 containing protein||plant integral membrane protein TIGR01569 containing protein (LOC100281882), mRNA||response to antibiotic||tetracycline transport||tetracycline:hydrogen antiporter activity||UPF0497 membrane protein 6
BBE2	n1370	Chrysoeriol	3.56385	5	70653118	76247293	GRMZM2G038791	74042369	74050016	cellular biosynthetic process||EC synthetase||EC synthetase (LOC100272744), mRNA||hypothetical protein LOC100272744||magnesium ion binding||nucleoside metabolic process||nucleotide biosynthetic process||ribonucleoside monophosphate biosynthetic process||ribose phosphate diphosphokinase activity||Ribose-phosphate pyrophosphokinase (EC 2.7.6.1)||Transcribed locus, strongly similar to NP_001140669.1…
BBE2	n1370	Chrysoeriol	3.56385	5	70653118	76247293	GRMZM2G039254	74036393	74040852	hypothetical protein LOC100381630||hypothetical protein LOC100381630 (LOC100381630), mRNA||TSA: Zea mays contig02367, mRNA sequence||TSA: Zea mays contig09460, mRNA sequence
BBE2	n1370	Chrysoeriol	3.56385	5	70653118	76247293	GRMZM2G039945	72014194	72014433	response to wounding||serine-type endopeptidase inhibitor activity
BBE2	n1370	Chrysoeriol	3.56385	5	70653118	76247293	GRMZM2G039976	72009405	72011832	carbohydrate metabolic process||catalytic activity||hydrolase activity, hydrolyzing O-glycosyl compounds
BBE2	n1370	Chrysoeriol	7.51031	8	91184566	95274499	GRMZM2G042592	92487006	92499794	cell redox homeostasis||hypothetical protein LOC100216928||LOC100216928||LOC100216928 (pco077319), mRNA||Putative uncharacterized protein
BBE2	n1370	Chrysoeriol	3.56385	5	70653118	76247293	GRMZM2G043500	72698736	72700934	hypothetical protein LOC100278883||hypothetical protein LOC100278883 (LOC100278883), mRNA||Putative uncharacterized protein
BBE2	n1370	Chrysoeriol	3.56385	5	70653118	76247293	GRMZM2G043783	74759266	74762982	DNA binding||hypothetical protein LOC100274461||hypothetical protein LOC100274461 (LOC100274461), mRNA||Putative uncharacterized protein||TSA: Zea mays contig49801, mRNA sequence
BBE2	n1370	Chrysoeriol	3.56385	5	70653118	76247293	GRMZM2G046615	71263184	71266012	lyase activity||magnesium ion binding||metabolic process||product:terpene synthase 2||terpene synthase 2||terpene synthase 2 (LOC100280908), mRNA||terpene synthase 2 (TPS2), mRNA
BBE2	n1370	Chrysoeriol	7.51031	8	91184566	95274499	GRMZM2G047097	91384943	91391404	LOC100285909||LOC100285909 (pco067418a), nuclear gene encoding mitochondrial protein, mRNA||Mitochondria fission 1 protein
BBE2	n1370	Chrysoeriol	3.56385	5	70653118	76247293	GRMZM2G049609	74343807	74349719	hypothetical protein LOC100272513||hypothetical protein LOC100272513 (LOC100272513), mRNA||Putative uncharacterized protein
BBE2	n1370	Chrysoeriol	3.56385	5	70653118	76247293	GRMZM2G049755	74333386	74335362	Unknown
BBE2	n1370	Chrysoeriol	3.56385	5	70653118	76247293	GRMZM2G049779	74332317	74332829	Clone 697858 mRNA sequence
BBE2	n1370	Chrysoeriol	7.51031	8	91184566	95274499	GRMZM2G058358	93920074	93920505	response to wounding||serine-type endopeptidase inhibitor activity||subtilisin-chymotrypsin inhibitor CI-1C||subtilisin-chymotrypsin inhibitor CI-1C (LOC100280776), mRNA
BBE2	n1370	Chrysoeriol	3.56385	5	70653118	76247293	GRMZM2G059877	71130421	71134860	Unknown
BBE2	n1370	Chrysoeriol	7.51031	8	91184566	95274499	GRMZM2G061450	93196958	93197597	hypothetical protein LOC100275244||LOC100275244||LOC100275244 (TIDP2787), mRNA||Putative uncharacterized protein
BBE2	n1370	Chrysoeriol	3.56385	5	70653118	76247293	GRMZM2G064406	71380435	71383513	lyase activity||magnesium ion binding||metabolic process||product:terpene synthase 3||terpene synthase 3||terpene synthase 3 (TPS3), mRNA
BBE2	n1370	Chrysoeriol	3.56385	5	70653118	76247293	GRMZM2G064951	71684383	71685972	Unknown
BBE2	n1370	Chrysoeriol	3.56385	5	70653118	76247293	GRMZM2G064988	71686449	71690200	Histone deacetylase complex subunit SAP18Putative uncharacterized protein ;||hypothetical protein LOC100194333||hypothetical protein LOC100194333 (LOC100194333), mRNA
BBE2	n1370	Chrysoeriol	3.56385	5	70653118	76247293	GRMZM2G065097	71691395	71694184	hypothetical protein LOC100383501||hypothetical protein LOC100383501 (LOC100383501), mRNA||Putative uncharacterized protein
BBE2	n1370	Chrysoeriol	3.56385	5	70653118	76247293	GRMZM2G065154	71693999	71701839	antiporter activity||drug transmembrane transport||drug transmembrane transporter activity||membrane||transmembrane transport||TSA: Zea mays contig17251, mRNA sequence
BBE2	n1370	Chrysoeriol	7.51031	8	91184566	95274499	GRMZM2G067376	91861669	91862669	plant-specific domain TIGR01568 family protein||plant-specific domain TIGR01568 family protein (LOC100285465), mRNA
BBE2	n1370	Chrysoeriol	3.56385	5	70653118	76247293	GRMZM2G067727	75884639	75886943	ATP binding||hypothetical protein LOC100194105||hypothetical protein LOC100194105 (LOC100194105), mRNA||protein amino acid phosphorylation||protein kinase activity||protein serine/threonine kinase activity||Putative uncharacterized protein||Putative uncharacterized proteinRKF3 ;
BBE2	n1370	Chrysoeriol	3.56385	5	70653118	76247293	GRMZM2G072142	74902955	74910523	protein binding||Putative uncharacterized protein||zinc finger, C3HC4 type family protein||zinc finger, C3HC4 type family protein (LOC100285184), mRNA||zinc ion binding
BBE2	n1370	Chrysoeriol	3.56385	5	70653118	76247293	GRMZM2G072210	74891655	74900596	TSA: Zea mays contig24122, mRNA sequence
BBE2	n1370	Chrysoeriol	7.51031	8	91184566	95274499	GRMZM2G073916	91681550	91689395	iron-sulfur cluster assembly||iron-sulfur cluster binding||protein aq_1857||protein aq_1857 (LOC100282014), mRNA||structural molecule activity
BBE2	n1370	Chrysoeriol	7.51031	8	91184566	95274499	GRMZM2G078723	93032619	93033591	lachrymatory factor synthase||lachrymatory factor synthase (LOC100284654), mRNA
BBE2	n1370	Chrysoeriol	7.51031	8	91184566	95274499	GRMZM2G083344	94841598	94872485	hypothetical protein LOC100273570||hypothetical protein LOC100273570 (LOC100273570), mRNA||integral to membrane||Putative uncharacterized protein||Putative uncharacterized proteinTriose phosphate/phosphate translocator ;||transmembrane transport||transport||transporter activity||Triose phosphate/phosphate translocator
BBE2	n1370	Chrysoeriol	7.51031	8	91184566	95274499	GRMZM2G086637	95125931	95129840	intracellular||patellin-5||patellin-5 (LOC100281982), mRNA||Putative uncharacterized protein||transport||transporter activity
BBE2	n1370	Chrysoeriol	7.51031	8	91184566	95274499	GRMZM2G088761	94307595	94309695	Transcribed locus
BBE2	n1370	Chrysoeriol	3.56385	5	70653118	76247293	GRMZM2G090689	71102055	71103858	Unknown
BBE2	n1370	Chrysoeriol	3.56385	5	70653118	76247293	GRMZM2G092973	75014243	75016149	Transcribed locus
BBE2	n1370	Chrysoeriol	3.56385	5	70653118	76247293	GRMZM2G096665	71134879	71137594	hypothetical protein LOC100383463||hypothetical protein LOC100383463 (LOC100383463), mRNA||Putative uncharacterized protein
BBE2	n1370	Chrysoeriol	3.14468	5	158696506	159025307	GRMZM2G098278	158892935	158894908	chemotaxis||hypothetical protein LOC100192919||hypothetical protein LOC100192919 (LOC100192919), mRNA||hypothetical protein LOC100276275||hypothetical protein LOC100276275 (LOC100276275), mRNA||membrane||Putative uncharacterized protein||signal transducer activity||signal transduction
BBE2	n1370	Chrysoeriol	3.14468	5	158696506	159025307	GRMZM2G098298	158865959	158869458	cysteine protease1||cysteine protease1 (ccp1), mRNA||cysteine proteinase 1 precursor||Cysteine proteinase 1 Precursor (EC 3.4.22.-)||cysteine-type endopeptidase activity||cysteine-type peptidase activity||product:cysteine proteinase||proteolysis||Putative uncharacterized protein||Transcribed locus, strongly similar to NP_001105685.1 cysteine proteinase 1 precursor [Zea mays]
BBE2	n1370	Chrysoeriol	3.56385	5	70653118	76247293	GRMZM2G099827	73151444	73154257	Unknown
BBE2	n1370	Chrysoeriol	7.51031	8	91184566	95274499	GRMZM2G102745	93794910	93801882	binding||hypothetical protein LOC100280066||hypothetical protein LOC100280066 (LOC100280066), mRNA||membrane||mitochondrial inner membrane||mitochondrial transport||mitochondrion||Putative uncharacterized protein||transmembrane transport||transport||transporter activity
BBE2	n1370	Chrysoeriol	7.51031	8	91184566	95274499	GRMZM2G104234	91496714	91499285	Unknown
BBE2	n1370	Chrysoeriol	7.51031	8	91184566	95274499	GRMZM2G104397	91467818	91483361	TSA: Zea mays contig13623, mRNA sequence||TSA: Zea mays contig21380, mRNA sequence||TSA: Zea mays contig31479, mRNA sequence||TSA: Zea mays contig44056, mRNA sequence
BBE2	n1370	Chrysoeriol	7.51031	8	91184566	95274499	GRMZM2G119169	93176166	93181188	60S ribosomal protein L17||60S ribosomal protein L17 (LOC100280639), mRNA||Clone 326081 mRNA sequence||intracellular||large ribosomal subunit||Putative uncharacterized protein||ribosome||structural constituent of ribosome||translation
BBE2	n1370	Chrysoeriol	3.56385	5	70653118	76247293	GRMZM2G120539	70681487	70683926	AMP binding protein||AMP binding protein (LOC100281193), mRNA||catalytic activity||metabolic process
BBE2	n1370	Chrysoeriol	3.56385	5	70653118	76247293	GRMZM2G120578	70685080	70691262	catalytic activity||Putative uncharacterized protein||Putative uncharacterized proteinSpermidine synthase 1 ;||spermidine synthase 1||spermidine synthase 1 (LOC100282933), mRNA
BBE2	n1370	Chrysoeriol	7.51031	8	91184566	95274499	GRMZM2G122021	92048358	92048663	Unknown
BBE2	n1370	Chrysoeriol	7.51031	8	91184566	95274499	GRMZM2G124179	93132765	93134234	Full-length cDNA clone ZM_BFb0323P18||phosphatase activity
BBE2	n1370	Chrysoeriol	7.51031	8	91184566	95274499	GRMZM2G124455	91831315	91844753	metal ion binding||oxidation reduction||product:Mn-superoxide dismutase||superoxide dismutase||Superoxide dismutase (EC 1.15.1.1)||Superoxide dismutase [Mn] 3.2, mitochondrial Precursor (EC 1.15.1.1)||Superoxide dismutase [Mn] 3.3, mitochondrial Precursor (EC 1.15.1.1)||superoxide dismutase [Mn] 3.4, mitochondrial||superoxide dismutase [Mn] 3.4, mitochondrial (SODA.3), nuclear gene encoding mitoc…
BBE2	n1370	Chrysoeriol	6.75971	1	51711959	52277318	GRMZM2G128644	52252488	52253871	hypothetical protein LOC100193660||hypothetical protein LOC100193660 (LOC100193660), mRNA||Putative uncharacterized proteinVQ motif family protein ;
BBE2	n1370	Chrysoeriol	7.51031	8	91184566	95274499	GRMZM2G130634	93673609	93677558	Hypothetical protein LOC100278831||nucleic acid binding||Putative uncharacterized protein
BBE2	n1370	Chrysoeriol	3.56385	5	70653118	76247293	GRMZM2G132384	74971000	74972238	Clone 458417 mRNA sequence
BBE2	n1370	Chrysoeriol	7.51031	8	91184566	95274499	GRMZM2G133095	91312778	91313426	homoiothermy||ice binding||response to freezing
BBE2	n1370	Chrysoeriol	6.75971	1	51711959	52277318	GRMZM2G138814	52075523	52085564	TSA: Zea mays contig46440, mRNA sequence
BBE2	n1370	Chrysoeriol	3.56385	5	70653118	76247293	GRMZM2G141911	71900208	71902393	carbohydrate metabolic process||catalytic activity||hydrolase activity, hydrolyzing O-glycosyl compounds||Transcribed locus, moderately similar to XP_002451429.1 hypothetical protein SORBIDRAFT_04g001960 [Sorghum bicolor]
BBE2	n1370	Chrysoeriol	3.56385	5	70653118	76247293	GRMZM2G144282	71718097	71720924	eukaryotic translation initiation factor 3 subunit 1 alpha, 35kDa||eukaryotic translation initiation factor 3 subunit 1 alpha, 35kDa (LOC100283402), mRNA||Putative uncharacterized protein
BBE2	n1370	Chrysoeriol	3.56385	5	70653118	76247293	GRMZM2G144380	71882459	71883788	Transcribed locus
BBE2	n1370	Chrysoeriol	3.56385	5	70653118	76247293	GRMZM2G146209	71945819	71946076	response to wounding||serine-type endopeptidase inhibitor activity
BBE2	n1370	Chrysoeriol	3.56385	5	70653118	76247293	GRMZM2G146354	74290858	74294006	multicellular organismal development||nucleus||product:SINA2||protein binding||SINA2||SINA2 (LOC100170245), mRNA||SINA2Ubiquitin ligase SINAT2 ;||Transcribed locus, moderately similar to NP_001173420.1 Os03g0356414 [Oryza sativa Japonica Group]||ubiquitin-dependent protein catabolic process||zinc ion binding
BBE2	n1370	Chrysoeriol	7.51031	8	91184566	95274499	GRMZM2G147221	94750778	94753384	carbohydrate metabolic process||cellulase containing protein||cellulase containing protein (LOC100284407), mRNA||hydrolase activity, hydrolyzing O-glycosyl compounds
BBE2	n1370	Chrysoeriol	7.51031	8	91184566	95274499	GRMZM2G147271	94756063	94758222	Clone 695654 mRNA sequence
BBE2	n1370	Chrysoeriol	7.51031	8	91184566	95274499	GRMZM2G149975	94325554	94327152	60S ribosomal protein L29||60S ribosomal protein L29 (LOC100281996), mRNA||intracellular||Putative uncharacterized protein||ribosome||structural constituent of ribosome||translation
BBE2	n1370	Chrysoeriol	6.75971	1	51711959	52277318	GRMZM2G152891	52095395	52099196	calcium ion binding||calmodulin||calmodulin (CaM1), mRNA||Calmodulin Fragment||CalmodulinPutative uncharacterized protein ;||hypothetical protein LOC100217114||Putative uncharacterized protein||Transcribed locus, strongly similar to NP_001154754.1 CAM1 (CALMODULIN 1); calcium ion binding [Arabidopsis thaliana]
BBE2	n1370	Chrysoeriol	3.56385	5	70653118	76247293	GRMZM2G152929	74286000	74289403	GTP binding||hypothetical protein LOC100192472||hypothetical protein LOC100192472 (LOC100192472), mRNA||intracellular||intracellular protein transport||protein transport||Putative uncharacterized protein||small GTPase mediated signal transduction
BBE2	n1370	Chrysoeriol	3.56385	5	70653118	76247293	GRMZM2G153144	74150575	74155181	DNA binding||nucleus||protein dimerization activity||regulation of transcription||regulation of transcription, DNA-dependent||sequence-specific DNA binding||transcription factor activity||transcription, DNA-dependent||TSA: Zea mays contig20751, mRNA sequence||TSA: Zea mays contig22783, mRNA sequence||TSA: Zea mays contig35740, mRNA sequence
BBE2	n1370	Chrysoeriol	3.56385	5	70653118	76247293	GRMZM2G153178	74143612	74148862	Clone 1432862 mRNA sequence||Hypothetical protein LOC100274626||Hypothetical protein LOC100303845||Hypothetical protein LOC100381296||Hypothetical protein LOC100382279||hypothetical protein LOC100382279 (LOC100382279), mRNA||Putative uncharacterized protein
BBE2	n1370	Chrysoeriol	3.56385	5	70653118	76247293	GRMZM2G156983	73231408	73235420	membrane||phosphatidate cytidylyltransferase||Phosphatidate cytidylyltransferase (EC 2.7.7.41)||phosphatidate cytidylyltransferase (LOC100284256), mRNA||Putative uncharacterized protein||regulation of transcription, DNA-dependent||transcription initiation||transcription regulator activity||transferase activity, transferring phosphorus-containing groups||zinc ion binding
BBE2	n1370	Chrysoeriol	3.56385	5	70653118	76247293	GRMZM2G157026	73229280	73231295	golgi SNARE 12 protein||golgi SNARE 12 protein (LOC100284783), mRNA||intracellular protein transport||membrane||Putative uncharacterized protein
BBE2	n1370	Chrysoeriol	3.56385	5	70653118	76247293	GRMZM2G157046	73226808	73227905	hypothetical protein LOC100382176||hypothetical protein LOC100382176 (LOC100382176), mRNA||Putative uncharacterized protein
BBE2	n1370	Chrysoeriol	3.56385	5	70653118	76247293	GRMZM2G157068	73215830	73222945	ATP binding||calcium ion binding||catalytic activity||Hypothetical protein LOC100217278||hypothetical protein LOC100217278 (LOC100217278), mRNA||protein amino acid phosphorylation||protein kinase activity||protein serine/threonine kinase activity||Putative uncharacterized protein
BBE2	n1370	Chrysoeriol	3.14468	5	158696506	159025307	GRMZM2G160273	158811516	158818914	Fiber protein Fb2Putative uncharacterized protein ;||hypothetical protein LOC100272898||hypothetical protein LOC100272898 (LOC100272898), mRNA
BBE2	n1370	Chrysoeriol	3.14468	5	158696506	159025307	GRMZM2G160325	158821048	158821786	Clone 1494108 mRNA sequence
BBE2	n1370	Chrysoeriol	3.14468	5	158696506	159025307	GRMZM2G160327	158822234	158824128	heme binding||hypothetical protein LOC100384634||hypothetical protein LOC100384634 (LOC100384634), mRNA||oxidation reduction||peroxidase activity||Putative uncharacterized protein||response to oxidative stress
BBE2	n1370	Chrysoeriol	6.75971	1	51711959	52277318	GRMZM2G160466	52090372	52092668	Full-length cDNA clone ZM_BFb0333L09||homoiothermy||hypothetical protein LOC100277702||hypothetical protein LOC100277702 (LOC100277702), mRNA||hypothetical protein LOC100384642||hypothetical protein LOC100384642 (LOC100384642), mRNA||ice binding||Putative uncharacterized protein||response to freezing
BBE2	n1370	Chrysoeriol	3.56385	5	70653118	76247293	GRMZM2G164202	70773220	70775053	galanin receptor activity||G-protein coupled receptor protein signaling pathway||hypothetical protein LOC100194308||hypothetical protein LOC100194308 (LOC100194308), mRNA||integral to membrane||Putative uncharacterized protein
BBE2	n1370	Chrysoeriol	3.56385	5	70653118	76247293	GRMZM2G164242	70776434	70783185	amino acid binding||ATP binding||metabolic process||protein amino acid phosphorylation||protein kinase activity||protein serine/threonine kinase activity||Transcribed locus, moderately similar to XP_002453200.1 hypothetical protein SORBIDRAFT_04g001590 [Sorghum bicolor]||TSA: Zea mays contig33960, mRNA sequence
BBE2	n1370	Chrysoeriol	3.56385	5	70653118	76247293	GRMZM2G168747	74612262	74615918	Full-length cDNA clone ZM_BFb0077A17||Full-length cDNA clone ZM_BFc0044H21||membrane||rRNA processing||transport||transporter activity
BBE2	n1370	Chrysoeriol	3.56385	5	70653118	76247293	GRMZM2G168762	74616842	74620998	hypothetical protein LOC100193873||hypothetical protein LOC100193873 (LOC100193873), mRNA||Mitochondrial ATP synthase||Putative uncharacterized protein
BBE2	n1370	Chrysoeriol	3.56385	5	70653118	76247293	GRMZM2G168791	74621198	74625869	hypothetical protein LOC100279790||hypothetical protein LOC100279790 (LOC100279790), mRNA||metabolic process||Putative uncharacterized protein||transferase activity, transferring glycosyl groups
BBE2	n1370	Chrysoeriol	3.56385	5	70653118	76247293	GRMZM2G170581	71158248	71159132	calcium ion transport||integral to membrane||TSA: Zea mays contig13474, mRNA sequence||TSA: Zea mays contig52605, mRNA sequence||voltage-gated calcium channel activity
BBE2	n1370	Chrysoeriol	3.56385	5	70653118	76247293	GRMZM2G171349	76114102	76117173	Full-length cDNA clone ZM_BFb0008M07||intracellular||Putative uncharacterized protein||transport||transporter activity
BBE2	n1370	Chrysoeriol	3.56385	5	70653118	76247293	GRMZM2G171354	76108356	76113097	hypothetical protein LOC100273833||hypothetical protein LOC100273833 (LOC100273833), mRNA||intracellular||Putative uncharacterized protein||transport||transporter activity
BBE2	n1370	Chrysoeriol	3.9779	7	161825077	161993770	GRMZM2G172657	161902122	161904577	hypothetical protein LOC100383480||hypothetical protein LOC100383480 (LOC100383480), mRNA||membrane||protein homooligomerization||Putative uncharacterized protein
BBE2	n1370	Chrysoeriol	3.9779	7	161825077	161993770	GRMZM2G172726	161919240	161923252	hypothetical protein LOC100191799||hypothetical protein LOC100191799 (LOC100191799), mRNA||Putative uncharacterized protein
BBE2	n1370	Chrysoeriol	7.51031	8	91184566	95274499	GRMZM2G173049	91227386	91227811	Unknown
BBE2	n1370	Chrysoeriol	6.75971	1	51711959	52277318	GRMZM2G174284	51756173	51762147	hypothetical protein LOC100274089||hypothetical protein LOC100274089 (LOC100274089), mRNA||Putative uncharacterized protein||regulation of transcription, DNA-dependent||sequence-specific DNA binding||transcription factor activity
[truncated: 2,881 more rows]
