# Supplementary material for: Integrated genomics-based mapping reveals the genetics underlying maize flavonoid biosynthesis
Source: BMC Plant Biol. 2017 Jan 18;17:17. doi: 10.1186/s12870-017-0972-z (PMC5242060; doi:10.1186/s12870-017-0972-z)
Supplement: Additional file 9: Table S7. — Overview of the co-localization of QTLs identified across different environments or different populations. (XLS 29 kb) [file 12870_2017_972_MOESM9_ESM.xls]

## Sheet: Table S7
Table S7. Overview of the co-localization of QTLs identified in different environments or different populations.
Traits	Putative metabolite name	QTL interval (bp)	Environment
n0511	Apigenin C-hexosyl-C-pentoside	Chr1:42776829-52098757	BBE1,AMPE1,AMPE2
n0511	Apigenin C-hexosyl-C-pentoside	Chr3:200426061-205260852	ZYE1,ZYE2
n0511	Apigenin C-hexosyl-C-pentoside	Chr4:226306068-233204685	ZYE1,ZYE2
n1027	Tricin	Chr4:188493854-196821270	ZYE1,ZYE2
n1109	Apigenin 7-O-glucoside	Chr1:47807182-48007182	AMPE1,AMPE2
n1109	Apigenin 7-O-glucoside	Chr8:65981567-125473101	ZYE1,ZYE2
n1111	Vitexin	Chr1:45365633-48007182	BBE1,BBE2,AMPE1,AMPE2
n1111	Vitexin	Chr9:103875951-134285829	ZYE1,AMPE1
n1129	Cyanidin-3-O-glucoside	Chr1:285811093-292580529	ZYE1,ZYE2
n1144	Chrysoeriol O-hexoside	Chr1:47807182-48007182	AMPE1,AMPE2
n1173	Tricin 4'-O-(erythro-β-guaiacylglyceryl) ether	Chr7:10163682-33950296	ZYE1,ZYE2
n1201	Apigenin C-pentosyl-C-pentoside	Chr6:119919528-120119528	AMPE1,AMPE2
n1201	Apigenin C-pentosyl-C-pentoside	Chr8:147717256-159399266	BBE1,AMPE1
n1216	Tricin derivative	Chr10:136839033-144143044	BBE1,BBE2,AMPE1,AMPE2
n1240	Chrysoeriol O-rhamnosyl-O-hexoside	Chr1:33118004-58459159	BBE1,BBE2,AMPE1,AMPE2
n1240	Chrysoeriol O-rhamnosyl-O-hexoside	Chr4:186041931-201747411	ZYE1,ZYE2
n1240	Chrysoeriol O-rhamnosyl-O-hexoside	Chr10:82356840-114194551	ZYE1,ZYE2
n1245	Chrysoeriol di-O-hexoside	Chr10:113516675-131044862	BBE1,BBE2,ZYE1,ZYE2
n1268	Apigenin C-pentosyl-O-coumaroylhexoside	Chr7:169456470-174534308	ZYE1,ZYE2
n1270	C-pentosyl-apigenin O-caffeoylhexoside	Chr9:23456480-99293080	BBE1,ZYE1
n1370	Chrysoeriol	Chr1:40420899-58459159	BBE1,BBE2,AMPE1,AMPE2
n1370	Chrysoeriol	Chr8:65100867-121884126	BBE1,BBE2
n1370	Chrysoeriol	Chr10:77258388-115440570	ZYE1,ZYE2
n1518	Methoxylated flavonoid 3-O-hexoside	Chr10:1045067-1245067	BBE1,BBE2,AMPE1,AMPE2
n1533	3’,4’,5’-Tricetin-O-hexoside	Chr5:152744906-187084323	BBE1,BBE2
n1555	Apigenin di-C-hexoside	Chr1:45905635-54277268	BBE1,BBE2,AMPE2
n1555	Apigenin di-C-hexoside	Chr3:200426061-205260852	ZYE1,ZYE2
n1555	Apigenin di-C-hexoside	Chr4:229171827-233204685	ZYE1,ZYE2
n1555	Apigenin di-C-hexoside	Chr9:16181360-21720743	ZYE1,ZYE2
n1562	Chrysoeriol C-hexosyl-O-rhamnoside	Chr1:45940042-66295354	BBE1,AMPE1,AMPE2
n1562	Chrysoeriol C-hexosyl-O-rhamnoside	Chr3:197724539-207547720	ZYE1,ZYE2
n1569	Chrysoeriol di-C-hexoside	Chr1:45905635-55499148	BBE1,BBE2,AMPE1,AMPE2
n1569	Chrysoeriol di-C-hexoside	Chr3:67695433-140611817	ZYE1,ZYE2
n1569	Chrysoeriol di-C-hexoside	Chr3:200426061-205364364	ZYE1,ZYE2
n1569	Chrysoeriol di-C-hexoside	Chr4:223598789-233204685	ZYE1,ZYE2
n1569	Chrysoeriol di-C-hexoside	Chr9:16750010-22103451	ZYE1,ZYE2
n1570	Tricin O-pentosyl-O-hexoside	Chr1:47806262-48091072	AMPE1,AMPE2
n1570	Tricin O-pentosyl-O-hexoside	Chr1:239535224-249428926	ZYE1,ZYE2
n1570	Tricin O-pentosyl-O-hexoside	Chr3:199250779-207547720	ZYE1,ZYE2
n1570	Tricin O-pentosyl-O-hexoside	Chr4:186947607-210108845	ZYE1,AMPE2
n1570	Tricin O-pentosyl-O-hexoside	Chr9:13358711-26946314	ZYE1,ZYE2
n1575	Tricin O-rhamnosyl-O-hexoside	Chr1:11532836-27776090	BBE2,ZYE1,ZYE2
n1575	Tricin O-rhamnosyl-O-hexoside	Chr4:143081182-166973562	BBE2,ZYE2
n1575	Tricin O-rhamnosyl-O-hexoside	Chr4:190878680-195754416	ZYE1,ZYE2
n1581	3',4',5'-Tricetin O-rhamnosyl-O-hexoside	Chr4:188493854-195754416	ZYE1,ZYE2
n1581	3',4',5'-Tricetin O-rhamnosyl-O-hexoside	Chr10:85192647-114194551	ZYE1,ZYE2
n1585	Methoxylated flavonoid-di-O-hexoside	Chr2:61244633-152502468	ZYE1,ZYE2
n1585	Methoxylated flavonoid-di-O-hexoside	Chr5:200487029-211763572	BBE1,BBE2
n1585	Methoxylated flavonoid-di-O-hexoside	Chr10:1088261-635478	BBE1,BBE2
