# Supplementary material for: Integrated genomics-based mapping reveals the genetics underlying maize flavonoid biosynthesis
Source: BMC Plant Biol. 2017 Jan 18;17:17. doi: 10.1186/s12870-017-0972-z (PMC5242060; doi:10.1186/s12870-017-0972-z)
Supplement: Additional file 12: Table S8. — Result of candidate gene association analysis on GRMZM2G162755. (XLS 29 kb) [file 12870_2017_972_MOESM12_ESM.xls]

## Sheet: Table S8
Table S8. Result of candidate gene association analysis on GRMZM2G162755.
Environment	Trait	SNP	Chromosome	Position	P value a	R2(%)
AMPE1	n1090	SNP1331	6	119876666	7.43338e-07	10.2991
AMPE1	n0511	SNP1331	6	119876666	0.000284342	5.94257
AMPE1	n0401	SNP811	6	119877186	0.000556039	5.54521
AMPE1	n1575	SNP1331	6	119876666	0.002476	4.30083
AMPE1	n1569	SNP1331	6	119876666	0.0150519	2.99122
AMPE1	n1581	SNP1331	6	119876666	0.0210137	2.70955
AMPE1	n1201	SNP1331	6	119876666	0.0234386	2.67789
AMPE1	n1562	SNP1331	6	119876666	0.0364166	2.23422
AMPE2	n1575	SNP1331	6	119876666	1.18874e-12	22.6049
AMPE2	n1027	SNP1331	6	119876666	3.6008e-11	19.4682
AMPE2	n1201	SNP1331	6	119876666	1.82876e-10	17.5722
AMPE2	n1229	SNP1331	6	119876666	6.78687e-09	15.2847
AMPE2	n0511	SNP1331	6	119876666	2.23486e-08	13.544
AMPE2	n1240	SNP1331	6	119876666	2.82603e-06	9.58463
AMPE2	n1370	SNP1331	6	119876666	1.2468e-05	8.48214
AMPE2	n1144	SNP1331	6	119876666	0.000129235	6.62209
AMPE2	n1581	SNP1331	6	119876666	0.00883816	3.69356
AMPE2	n1109	SNP1331	6	119876666	0.0113531	3.24141
AMPE2	n1263	SNP1331	6	119876666	0.0119151	3.70225
AMPE2	n0145	SNP1331	6	119876666	0.0177359	3.01826
AMPE2	n1270	SNP1331	6	119876666	0.0183529	2.97839
AMPE2	n1216	SNP811	6	119877186	0.0193118	7.44107
AMPE2	n1216	SNP1415	6	119876582	0.0310129	1.86336
AMPE2	n1216	SNP1331	6	119876666	0.0376469	2.51346
AMPE2	n1533	SNP1331	6	119876666	0.04567	2.26317
AMPE2	n1245	SNP1331	6	119876666	0.0469086	2.36685
a) significant level p<0.05
