# Supplementary material for: Integrated genomics-based mapping reveals the genetics underlying maize flavonoid biosynthesis
Source: BMC Plant Biol. 2017 Jan 18;17:17. doi: 10.1186/s12870-017-0972-z (PMC5242060; doi:10.1186/s12870-017-0972-z)
Supplement: Additional file 17: Table S9. — All primers used in the study. (XLS 26 kb) [file 12870_2017_972_MOESM17_ESM.xls]

## Sheet: Table S9
Table S9. All primers used in the study.
Name	Sequence (5'-3')	Purpose
G843555S1	TCTAGAATGAGGCTCCGCGGCGTGC	OXY amplification from genome, positive transform identification
G843555A1	GTCGACCTATCGGCGCACCCGCGC
G555cdnaJTS1	GGTACCATGAGGCTCCGCGGCGTGCTGCGC	over-expression construction
G555cdnaJTA1	TCTAGACTATCGGCGCACCCGCGCGCCGTCG
DMp4040s-F	TTGGATCCACTTCACTCGGGTCCATAGTTC	UGT amplification from genome, positive transform identification and over-expression construction
DMp4040s-R	TTGGTACCCGACGCAATCAAGACGCCACGGTT
Hpt-F	AGAATCTCGTGCTTTCAGCTTCGA	positive plants detection with PCR
Hpt-R	TCAAGACCAATGCGGAGCATATAC
q555-F	TCGACTACTTCCACGACAGG	qPCR analysis for OXY
q555-R	CCTACACCTACCTTGGCGTT
q404-F	TGGAGATCGCGAAGAAAGTA	qPCR analysis for UGT4
q404-R	TGCTTTGACGCTGGAAATAA
realActinF	TGGCATCTCTCAGCACATTCC	reference for qPCR
realActinR	TGCACAATGGATGGGTCAGA
555-P-F8	ACTAGATGCCAACATGAAAC	re-sequencing for promoter of GRMZM5G843555
555-P-R1	CGCTGGTTTTTCTGCGTGG
SNP_811-F1_A	GAAGGTCGGAGTCAACGGATT ACGCCACGAAAGCGGGCGACAAG C	KSAP for SNP811
SNP_811-R1	CCTAGCCATTCGTCAAGCAAC
SNP_811-F1_B	GAAGGTGACCAAGTTCATGCT ACGCCACGAAAGCGGGCGACAAG G
SNP_1331-F1	GATCGCCGACAAGGTGAAG	KSAP for SNP1331
SNP_1331-R1_A	GAAGGTCGGAGTCAACGGATT CACGCTCGCCCTCAACTTC C
SNP_1331-R1_B	GAAGGTGACCAAGTTCATGCT CACGCTCGCCCTCAACTTC T
SNP_1415-F1_A	GAAGGTCGGAGTCAACGGATT GCACGAGTTACCGTAACATGC A	KSAP for SNP1415
SNP_1415-R1	AGCTTGGCGATGAAGTC
SNP_1415-F1_B	GAAGGTGACCAAGTTCATGCT GCACGAGTTACCGTAACATGC G
